# Supplementary material for: Super-Enhancers and Broad H3K4me3 Domains Form Complex Gene Regulatory Circuits Involving Chromatin Interactions
Source: Sci Rep. 2017 May 19;7:2186. doi: 10.1038/s41598-017-02257-3 (PMC5438348; doi:10.1038/s41598-017-02257-3)
Supplement: Supplementary file 2 — Supplementary Table 1 [file 41598_2017_2257_MOESM2_ESM.xls]

## Sheet: All enhancers-k562
#chrom	start	end	name	score	strand	type	spanned_genes	spanned_CAGE_exprs	spanned_RNASEQ_exprs	number_interactions	number_interacting_DSE	number_interacting_PSE	number_interacting_DTE	number_interacting_PTE	partner_PSE_genes	partner_PSE_CAGE_exprs	partner_PSE_RNASEQ_exprs	partner_PTE_genes	partner_PTE_CAGE_exprs	partner_PTE_RNASEQ_exprs	max_cage_score
chrX	193327	200620	6_wgEncodeBroadHistoneK562H3k27acStdRawDataRep0.n1.q10.sorted.rmdup.non_black_narrow_peak_57972_4k_stitched	4020.04	.	Proximal_TE	ENST00000399012.1(PLCXD1)::ENST00000484611.2(PLCXD1)::ENST00000430923.2(PLCXD1)::ENST00000445062.1(PLCXD1)::ENST00000381657.2(PLCXD1)::ENST00000429181.1(PLCXD1)::ENST00000381663.3(PLCXD1)::ENST00000443019.1(PLCXD1)::ENST00000415337.1(PLCXD1)::ENST00000447472.1(PLCXD1)::ENST00000448477.1(PLCXD1)	1.000802::1.000802::1.000802::0::0::0::0.0::0::0::0::0	1.39::0.1725::0.12::0.0::4.5475::0.0::2.965::0.0::0.05::1.8875::0.7825	0	0	0	0	0	.	.	.	.	.	.	0::0::0::0::0::0::0::0::0::0::0
chrX	346965	348644	2_wgEncodeBroadHistoneK562H3k27acStdRawDataRep0.n1.q10.sorted.rmdup.non_black_narrow_peak_57981_4k_stitched	3961.96	.	Proximal_TE	ENST00000390665.3(PPP2R3B)	0	1.3025	0	0	0	0	0	.	.	.	.	.	.	0
chrX	950915	952044	1_wgEncodeBroadHistoneK562H3k27acStdRawDataRep0.n1.q10.sorted.rmdup.non_black_narrow_peak_57984_4k_stitched	1126.62	.	Proximal_TE	ENST00000420865.1(RP11-309M23.1)	0	0.1425	0	0	0	0	0	.	.	.	.	.	.	0
chrX	1509742	1513570	4_wgEncodeBroadHistoneK562H3k27acStdRawDataRep0.n1.q10.sorted.rmdup.non_black_narrow_peak_57985_4k_stitched	7713.87	.	Proximal_TE	ENST00000484026.1(SLC25A6)::ENST00000475167.1(SLC25A6)::ENST00000381401.5(SLC25A6)::ENST00000434938.2(LINC00106)	238.761097::238.761097::0::0	0.7625::3.32::66.965::0.145	0	0	0	0	0	.	.	.	.	.	.	0.253821471903::0.253821471903::0::0
chrX	1571405	1571793	1_wgEncodeBroadHistoneK562H3k27acStdRawDataRep0.n1.q10.sorted.rmdup.non_black_narrow_peak_57990_4k_stitched	315.029	.	Proximal_TE	ENST00000474865.1(ASMTL)::ENST00000381317.3(ASMTL)::ENST00000416733.2(ASMTL)::ENST00000381333.4(ASMTL)::ENST00000534940.1(ASMTL)	7.760796::7.760796::7.760796::2.513513::0.0	0.2175::2.59::0.34::0.1::0.285	0	0	0	0	0	.	.	.	.	.	.	0::0::0::0::0
chrX	1600357	1600856	1_wgEncodeBroadHistoneK562H3k27acStdRawDataRep0.n1.q10.sorted.rmdup.non_black_narrow_peak_57991_4k_stitched	1015.27	.	Distal_TE	.	.	.	0	0	0	0	0	.	.	.	.	.	.	.
chrX	1710896	1711767	1_wgEncodeBroadHistoneK562H3k27acStdRawDataRep0.n1.q10.sorted.rmdup.non_black_narrow_peak_57995_4k_stitched	680.511	.	Proximal_TE	ENST00000313871.3(AKAP17A)::ENST00000474361.1(AKAP17A)::ENST00000381261.3(AKAP17A)	6.081518::6.571066::6.571066	4.1025::0.44::1.275	0	0	0	0	0	.	.	.	.	.	.	0::0::0
chrX	2150806	2151349	1_wgEncodeBroadHistoneK562H3k27acStdRawDataRep0.n1.q10.sorted.rmdup.non_black_narrow_peak_57996_4k_stitched	443.836	.	Distal_TE	.	.	.	0	0	0	0	0	.	.	.	.	.	.	.
chrX	2170459	2171858	2_wgEncodeBroadHistoneK562H3k27acStdRawDataRep0.n1.q10.sorted.rmdup.non_black_narrow_peak_57997_4k_stitched	2283.07	.	Distal_TE	.	.	.	0	0	0	0	0	.	.	.	.	.	.	.
chrX	2235414	2238521	2_wgEncodeBroadHistoneK562H3k27acStdRawDataRep0.n1.q10.sorted.rmdup.non_black_narrow_peak_57999_4k_stitched	4496.59	.	Distal_TE	.	.	.	0	0	0	0	0	.	.	.	.	.	.	.
chrX	2260454	2261032	1_wgEncodeBroadHistoneK562H3k27acStdRawDataRep0.n1.q10.sorted.rmdup.non_black_narrow_peak_58002_4k_stitched	362.933	.	Distal_TE	.	.	.	0	0	0	0	0	.	.	.	.	.	.	.
chrX	2289122	2289657	1_wgEncodeBroadHistoneK562H3k27acStdRawDataRep0.n1.q10.sorted.rmdup.non_black_narrow_peak_58004_4k_stitched	1084.07	.	Distal_TE	.	.	.	0	0	0	0	0	.	.	.	.	.	.	.
chrX	2369506	2376427	2_wgEncodeBroadHistoneK562H3k27acStdRawDataRep0.n1.q10.sorted.rmdup.non_black_narrow_peak_58005_4k_stitched	9286.95	.	Distal_TE	.	.	.	0	0	0	0	0	.	.	.	.	.	.	.
chrX	2381353	2383730	1_wgEncodeBroadHistoneK562H3k27acStdRawDataRep0.n1.q10.sorted.rmdup.non_black_narrow_peak_58007_4k_stitched	8802.11	.	Distal_TE	.	.	.	0	0	0	0	0	.	.	.	.	.	.	.
chrX	2392175	2394141	1_wgEncodeBroadHistoneK562H3k27acStdRawDataRep0.n1.q10.sorted.rmdup.non_black_narrow_peak_58008_4k_stitched	4034.51	.	Distal_TE	.	.	.	0	0	0	0	0	.	.	.	.	.	.	.
chrX	2416189	2421196	2_wgEncodeBroadHistoneK562H3k27acStdRawDataRep0.n1.q10.sorted.rmdup.non_black_narrow_peak_58009_4k_stitched	3810.5	.	Proximal_TE	ENST00000381218.3(ZBED1)::ENST00000444280.1(DHRSX)::ENST00000461691.1(ZBED1)::ENST00000430536.2(DHRSX)::ENST00000381223.4(ZBED1);ENST00000381222.2(ZBED1)::ENST00000412516.2(DHRSX)::ENST00000334651.5(DHRSX)::ENST00000441131.2(DHRSX)	1.858187::0::6.121956::0::0::0::0::0	0.015::0.09::0.0::0.0975::6.0175;0.92::0.035::1.925::0.17	0	0	0	0	0	.	.	.	.	.	.	0::0::0::0::0::0::0::0
chrX	2526476	2527190	1_wgEncodeBroadHistoneK562H3k27acStdRawDataRep0.n1.q10.sorted.rmdup.non_black_narrow_peak_58012_4k_stitched	428.976	.	Proximal_TE	ENST00000431582.1(CD99P1)::ENST00000435581.2(CD99P1)::ENST00000430562.1(CD99P1)::ENST00000527459.1(CD99P1)	10.134306::10.134306::10.134306::0	0.1975::0.31::0.77::0.755	0	0	0	0	0	.	.	.	.	.	.	0.331349327089::0.331349327089::0.331349327089::0
chrX	2546991	2550731	1_wgEncodeBroadHistoneK562H3k27acStdRawDataRep0.n1.q10.sorted.rmdup.non_black_narrow_peak_58014_4k_stitched	8221.68	.	Distal_TE	.	.	.	0	0	0	0	0	.	.	.	.	.	.	.
chrX	2791447	2794028	2_wgEncodeBroadHistoneK562H3k27acStdRawDataRep0.n1.q10.sorted.rmdup.non_black_narrow_peak_58017_4k_stitched	3711.6	.	Distal_TE	.	.	.	0	0	0	0	0	.	.	.	.	.	.	.
chrX	2807157	2810409	1_wgEncodeBroadHistoneK562H3k27acStdRawDataRep0.n1.q10.sorted.rmdup.non_black_narrow_peak_58019_4k_stitched	7238.27	.	Distal_TE	.	.	.	0	0	0	0	0	.	.	.	.	.	.	.
chrX	3619403	3620671	1_wgEncodeBroadHistoneK562H3k27acStdRawDataRep0.n1.q10.sorted.rmdup.non_black_narrow_peak_58023_4k_stitched	1253.92	.	Distal_TE	.	.	.	0	0	0	0	0	.	.	.	.	.	.	.
chrX	3629904	3631573	2_wgEncodeBroadHistoneK562H3k27acStdRawDataRep0.n1.q10.sorted.rmdup.non_black_narrow_peak_58026_4k_stitched	1427.49	.	Proximal_TE	ENST00000262848.5(PRKX)	12.101	10.8175	0	0	0	0	0	.	.	.	.	.	.	0.158586
chrX	3732306	3734958	2_wgEncodeBroadHistoneK562H3k27acStdRawDataRep0.n1.q10.sorted.rmdup.non_black_narrow_peak_58029_4k_stitched	3459.38	.	Distal_TE	.	.	.	0	0	0	0	0	.	.	.	.	.	.	0.0935918
chrX	7050733	7051850	1_wgEncodeBroadHistoneK562H3k27acStdRawDataRep0.n1.q10.sorted.rmdup.non_black_narrow_peak_58035_4k_stitched	1196.14	.	Distal_TE	.	.	.	1	0	0	0	1	.	.	.	ENST00000486446.2(HDHD1)::ENST00000498474.2(HDHD1)::ENST00000412827.2(HDHD1)::ENST00000424830.2(HDHD1)::ENST00000540122.1(HDHD1);ENST00000381077.5(HDHD1)	19.577848::19.577848::19.577848::19.577848::0	0.0::0.325::0.02::0.2175::0.145;12.545	.
chrX	7064912	7066729	2_wgEncodeBroadHistoneK562H3k27acStdRawDataRep0.n1.q10.sorted.rmdup.non_black_narrow_peak_58036_4k_stitched	2054.63	.	Proximal_TE	ENST00000486446.2(HDHD1)::ENST00000498474.2(HDHD1)::ENST00000412827.2(HDHD1)::ENST00000424830.2(HDHD1)::ENST00000540122.1(HDHD1);ENST00000381077.5(HDHD1)	19.577848::19.577848::19.577848::19.577848::0	0.0::0.325::0.02::0.2175::0.145;12.545	1	0	0	1	0	.	.	.	.	.	.	0.0221865837248::0.0221865837248::0.0221865837248::0.0221865837248::0
chrX	7894625	7896335	1_wgEncodeBroadHistoneK562H3k27acStdRawDataRep0.n1.q10.sorted.rmdup.non_black_narrow_peak_58038_4k_stitched	4090.24	.	Proximal_TE	ENST00000381042.4(PNPLA4)::ENST00000537427.1(PNPLA4);ENST00000444736.1(PNPLA4);ENST00000442940.1(PNPLA4)	1.617818::4.447928	1.495::0.1475;1.25;10.695	0	0	0	0	0	.	.	.	.	.	.	0::0
chrX	9309765	9311397	2_wgEncodeBroadHistoneK562H3k27acStdRawDataRep0.n1.q10.sorted.rmdup.non_black_narrow_peak_58040_4k_stitched	1429.44	.	Distal_TE	.	.	.	1	0	0	1	0	.	.	.	.	.	.	.
chrX	9319035	9321688	1_wgEncodeBroadHistoneK562H3k27acStdRawDataRep0.n1.q10.sorted.rmdup.non_black_narrow_peak_58043_4k_stitched	5657.97	.	Distal_TE	.	.	.	2	0	0	1	1	.	.	.	ENST00000407597.2(TBL1X);ENST00000424279.1(TBL1X)::ENST00000536365.1(TBL1X)::ENST00000441088.1(TBL1X)::ENST00000380961.1(TBL1X)::ENST00000415293.1(TBL1X)::ENST00000217964.7(TBL1X)::ENST00000422314.1(TBL1X)	1.981814::1.981814::1.981814::1.981814::1.981814::6.481403::0.896568	0.655;6.455::0.0::0.0::0.02::0.0::0.4075::0.0575	.
chrX	9430435	9434734	2_wgEncodeBroadHistoneK562H3k27acStdRawDataRep0.n1.q10.sorted.rmdup.non_black_narrow_peak_58046_4k_stitched	7677.18	.	Proximal_TE	ENST00000407597.2(TBL1X);ENST00000424279.1(TBL1X)::ENST00000536365.1(TBL1X)::ENST00000441088.1(TBL1X)::ENST00000380961.1(TBL1X)::ENST00000415293.1(TBL1X)::ENST00000217964.7(TBL1X)::ENST00000422314.1(TBL1X)	1.981814::1.981814::1.981814::1.981814::1.981814::6.481403::0.896568	0.655;6.455::0.0::0.0::0.02::0.0::0.4075::0.0575	1	0	0	1	0	.	.	.	.	.	.	0::0::0::0::0::0::0
chrX	9483304	9484352	1_wgEncodeBroadHistoneK562H3k27acStdRawDataRep0.n1.q10.sorted.rmdup.non_black_narrow_peak_58051_4k_stitched	1077.99	.	Distal_TE	.	.	.	0	0	0	0	0	.	.	.	.	.	.	.
chrX	10102386	10103088	1_wgEncodeBroadHistoneK562H3k27acStdRawDataRep0.n1.q10.sorted.rmdup.non_black_narrow_peak_58054_4k_stitched	390.004	.	Distal_TE	.	.	.	0	0	0	0	0	.	.	.	.	.	.	.
chrX	10127363	10128191	1_wgEncodeBroadHistoneK562H3k27acStdRawDataRep0.n1.q10.sorted.rmdup.non_black_narrow_peak_58056_4k_stitched	795.594	.	Proximal_TE	ENST00000380833.4(CLCN4)::ENST00000380829.1(CLCN4)::ENST00000421085.2(CLCN4)::ENST00000454850.1(CLCN4)	0.0::0::0::0	0.0325::0.0::0.0025::0.015	1	0	0	1	0	.	.	.	.	.	.	0::0::0::0
chrX	10132838	10135307	1_wgEncodeBroadHistoneK562H3k27acStdRawDataRep0.n1.q10.sorted.rmdup.non_black_narrow_peak_58057_4k_stitched	5530.43	.	Distal_TE	.	.	.	1	0	0	0	1	.	.	.	ENST00000380833.4(CLCN4)::ENST00000380829.1(CLCN4)::ENST00000421085.2(CLCN4)::ENST00000454850.1(CLCN4)	0.0::0::0::0	0.0325::0.0::0.0025::0.015	.
chrX	10144246	10146911	2_wgEncodeBroadHistoneK562H3k27acStdRawDataRep0.n1.q10.sorted.rmdup.non_black_narrow_peak_58061_4k_stitched	1371.54	.	Distal_TE	.	.	.	0	0	0	0	0	.	.	.	.	.	.	.
chrX	10550002	10550389	1_wgEncodeBroadHistoneK562H3k27acStdRawDataRep0.n1.q10.sorted.rmdup.non_black_narrow_peak_58064_4k_stitched	290.819	.	Distal_TE	.	.	.	0	0	0	0	0	.	.	.	.	.	.	.
chrX	11128788	11130401	2_wgEncodeBroadHistoneK562H3k27acStdRawDataRep0.n1.q10.sorted.rmdup.non_black_narrow_peak_58070_4k_stitched	2548.67	.	Proximal_TE	ENST00000608176.1(RP11-120D5.1)::ENST00000433747.2(RP11-120D5.1)::ENST00000608576.1(RP11-120D5.1)::ENST00000608916.1(RP11-120D5.1)::ENST00000321143.4(HCCS)::ENST00000380763.3(HCCS)::ENST00000380762.4(HCCS)	1.932911::1.932911::1.932911::1.932911::36.552277::0::0	0.5::0.315::0.25::1.155::7.2325::9.0525::22.9675	0	0	0	0	0	.	.	.	.	.	.	0::0::0::0::0.0163844859603::0::0
chrX	11272023	11274244	2_wgEncodeBroadHistoneK562H3k27acStdRawDataRep0.n1.q10.sorted.rmdup.non_black_narrow_peak_58079_4k_stitched	3252.88	.	Distal_TE	.	.	.	0	0	0	0	0	.	.	.	.	.	.	.
chrX	11281448	11285147	2_wgEncodeBroadHistoneK562H3k27acStdRawDataRep0.n1.q10.sorted.rmdup.non_black_narrow_peak_58082_4k_stitched	2613.26	.	Proximal_TE	ENST00000303025.6(ARHGAP6)::ENST00000534860.1(ARHGAP6)	0.44211::0.44211	0.7325::0.8875	0	0	0	0	0	.	.	.	.	.	.	0::0
chrX	11358964	11360550	2_wgEncodeBroadHistoneK562H3k27acStdRawDataRep0.n1.q10.sorted.rmdup.non_black_narrow_peak_58091_4k_stitched	2495.24	.	Distal_TE	.	.	.	1	0	0	0	1	.	.	.	ENST00000413512.3(ARHGAP6)	0	1.4875	.
chrX	11367867	11374340	4_wgEncodeBroadHistoneK562H3k27acStdRawDataRep0.n1.q10.sorted.rmdup.non_black_narrow_peak_58096_4k_stitched	8578.18	.	Proximal_TE	ENST00000413512.3(ARHGAP6)	0	1.4875	1	0	0	1	0	.	.	.	.	.	.	0
chrX	11383920	11395398	4_wgEncodeBroadHistoneK562H3k27acStdRawDataRep0.n1.q10.sorted.rmdup.non_black_narrow_peak_58103_4k_stitched	18675.7	.	Distal_SE	.	.	.	1	0	1	0	0	ENST00000380736.1(ARHGAP6)	78.2455	13.31	.	.	.	.
chrX	11401389	11405450	2_wgEncodeBroadHistoneK562H3k27acStdRawDataRep0.n1.q10.sorted.rmdup.non_black_narrow_peak_58111_4k_stitched	2987.67	.	Distal_TE	.	.	.	0	0	0	0	0	.	.	.	.	.	.	.
chrX	11411623	11412581	1_wgEncodeBroadHistoneK562H3k27acStdRawDataRep0.n1.q10.sorted.rmdup.non_black_narrow_peak_58113_4k_stitched	820.636	.	Distal_TE	.	.	.	0	0	0	0	0	.	.	.	.	.	.	.
chrX	11422860	11432856	6_wgEncodeBroadHistoneK562H3k27acStdRawDataRep0.n1.q10.sorted.rmdup.non_black_narrow_peak_58118_4k_stitched	15166.7	.	Distal_TE	.	.	.	0	0	0	0	0	.	.	.	.	.	.	.
chrX	11437056	11446665	5_wgEncodeBroadHistoneK562H3k27acStdRawDataRep0.n1.q10.sorted.rmdup.non_black_narrow_peak_58125_4k_stitched	15507.3	.	Proximal_SE	ENST00000380736.1(ARHGAP6)	78.2455	13.31	1	1	0	0	0	.	.	.	.	.	.	0.256271
chrX	11455570	11456733	1_wgEncodeBroadHistoneK562H3k27acStdRawDataRep0.n1.q10.sorted.rmdup.non_black_narrow_peak_58131_4k_stitched	1982.41	.	Distal_TE	.	.	.	0	0	0	0	0	.	.	.	.	.	.	.
chrX	11478152	11484289	3_wgEncodeBroadHistoneK562H3k27acStdRawDataRep0.n1.q10.sorted.rmdup.non_black_narrow_peak_58132_4k_stitched	9229.84	.	Distal_TE	.	.	.	0	0	0	0	0	.	.	.	.	.	.	.
chrX	11776721	11778241	2_wgEncodeBroadHistoneK562H3k27acStdRawDataRep0.n1.q10.sorted.rmdup.non_black_narrow_peak_58141_4k_stitched	1514.57	.	Proximal_TE	ENST00000312196.4(MSL3)::ENST00000337339.2(MSL3)::ENST00000468149.1(MSL3)::ENST00000361672.2(MSL3)::ENST00000476743.1(MSL3)::ENST00000421368.2(MSL3)::ENST00000398527.2(MSL3)::ENST00000380693.3(MSL3)::ENST00000380692.2(MSL3)::ENST00000473806.1(MSL3)::ENST00000483645.1(MSL3)	8.936112::8.936112::0::0.280725::0::0::0::0::0.954438::0.0::0	7.8475::3.32::0.3425::0.0::0.0::0.3575::0.2075::1.9875::0.6175::0.0::0.0	0	0	0	0	0	.	.	.	.	.	.	0::0::0::0::0::0::0::0::0::0::0
chrX	12809490	12810650	2_wgEncodeBroadHistoneK562H3k27acStdRawDataRep0.n1.q10.sorted.rmdup.non_black_narrow_peak_58144_4k_stitched	885.586	.	Proximal_TE	ENST00000380663.3(PRPS2)::ENST00000380668.5(PRPS2)::ENST00000398491.2(PRPS2)::ENST00000489404.1(PRPS2)	70.804657::70.804657::0::0	0.0::40.745::2.355::0.955	0	0	0	0	0	.	.	.	.	.	.	0.017826548628::0.017826548628::0::0
chrX	12965117	12975939	4_wgEncodeBroadHistoneK562H3k27acStdRawDataRep0.n1.q10.sorted.rmdup.non_black_narrow_peak_58146_4k_stitched	22686.9	.	Distal_SE	.	.	.	1	0	0	1	0	.	.	.	.	.	.	.
chrX	12980076	12994525	6_wgEncodeBroadHistoneK562H3k27acStdRawDataRep0.n1.q10.sorted.rmdup.non_black_narrow_peak_58153_4k_stitched	8590.01	.	Proximal_TE	ENST00000451311.2(TMSB4X)::ENST00000380636.1(TMSB4X)::ENST00000380635.1(TMSB4X)::ENST00000380633.1(TMSB4X)	4.940608::4.940608::0.334795::0	898.57::4.72::0.7825::0.0	1	0	0	1	0	.	.	.	.	.	.	0::0::0::0
chrX	13004612	13005077	1_wgEncodeBroadHistoneK562H3k27acStdRawDataRep0.n1.q10.sorted.rmdup.non_black_narrow_peak_58167_4k_stitched	187.812	.	Distal_TE	.	.	.	0	0	0	0	0	.	.	.	.	.	.	.
chrX	13031784	13032304	1_wgEncodeBroadHistoneK562H3k27acStdRawDataRep0.n1.q10.sorted.rmdup.non_black_narrow_peak_58169_4k_stitched	422.288	.	Distal_TE	.	.	.	0	0	0	0	0	.	.	.	.	.	.	.
chrX	13054826	13055483	1_wgEncodeBroadHistoneK562H3k27acStdRawDataRep0.n1.q10.sorted.rmdup.non_black_narrow_peak_58171_4k_stitched	440.72	.	Distal_TE	.	.	.	0	0	0	0	0	.	.	.	.	.	.	.
chrX	13272256	13273455	1_wgEncodeBroadHistoneK562H3k27acStdRawDataRep0.n1.q10.sorted.rmdup.non_black_narrow_peak_58177_4k_stitched	1292.97	.	Distal_TE	.	.	.	0	0	0	0	0	.	.	.	.	.	.	.
chrX	13306101	13312133	4_wgEncodeBroadHistoneK562H3k27acStdRawDataRep0.n1.q10.sorted.rmdup.non_black_narrow_peak_58181_4k_stitched	4544.79	.	Distal_TE	.	.	.	2	1	0	0	1	.	.	.	ENST00000451311.2(TMSB4X)::ENST00000380636.1(TMSB4X)::ENST00000380635.1(TMSB4X)::ENST00000380633.1(TMSB4X)	4.940608::4.940608::0.334795::0	898.57::4.72::0.7825::0.0	.
chrX	13665689	13672750	3_wgEncodeBroadHistoneK562H3k27acStdRawDataRep0.n1.q10.sorted.rmdup.non_black_narrow_peak_58190_4k_stitched	12008.4	.	Proximal_TE	ENST00000545566.1(TCEANC)::ENST00000544987.1(TCEANC)::ENST00000314720.4(TCEANC)::ENST00000490617.1(TCEANC)	1.667464::1.667464::0::0	0.3625::0.02::0.085::0.0	5	0	0	0	3	.	.	.	ENST00000477386.1(GEMIN8)::ENST00000332885.3(GEMIN8)::ENST00000380523.4(GEMIN8)::ENST00000398355.3(GEMIN8)&&ENST00000464506.1(RAB9A)::ENST00000243325.5(RAB9A)&&ENST00000380579.1(TRAPPC2)::ENST00000458511.2(TRAPPC2);ENST00000519885.1(TRAPPC2)::ENST00000358231.5(TRAPPC2)::ENST00000518847.1(TRAPPC2)::ENST00000453655.2(TRAPPC2);ENST00000359680.5(TRAPPC2)::ENST00000380550.3(OFD1)::ENST00000398395.3(OF…	0::0::5.86438::5.86438&&15.967097::0.340601&&7.597089::7.597089::7.597089::7.597089::7.597089::8.726829::12.324131::12.225777::20.490938::20.490938::0	1.53::0.96::1.3625::3.5375&&7.535::3.82&&0.3975::0.1925;2.16::0.385::0.6325::2.4025;5.935::1.705::0.0::8.5675;0.3575::0.5625::1.3075::0.7925	0::0::0::0
chrX	13687299	13687909	1_wgEncodeBroadHistoneK562H3k27acStdRawDataRep0.n1.q10.sorted.rmdup.non_black_narrow_peak_58194_4k_stitched	860.933	.	Proximal_TE	ENST00000463321.1(TCEANC)	0	0.18	1	0	0	0	1	.	.	.	ENST00000464506.1(RAB9A)::ENST00000243325.5(RAB9A)	15.967097::0.340601	7.535::3.82	0
chrX	13706616	13710998	3_wgEncodeBroadHistoneK562H3k27acStdRawDataRep0.n1.q10.sorted.rmdup.non_black_narrow_peak_58195_4k_stitched	3380.3	.	Proximal_TE	ENST00000464506.1(RAB9A)::ENST00000243325.5(RAB9A)	15.967097::0.340601	7.535::3.82	4	0	0	0	3	.	.	.	ENST00000545566.1(TCEANC)::ENST00000544987.1(TCEANC)::ENST00000314720.4(TCEANC)::ENST00000490617.1(TCEANC)&&ENST00000463321.1(TCEANC)&&ENST00000380579.1(TRAPPC2)::ENST00000458511.2(TRAPPC2);ENST00000519885.1(TRAPPC2)::ENST00000358231.5(TRAPPC2)::ENST00000518847.1(TRAPPC2)::ENST00000453655.2(TRAPPC2);ENST00000359680.5(TRAPPC2)::ENST00000380550.3(OFD1)::ENST00000398395.3(OFD1)::ENST00000340096.6(OF…	1.667464::1.667464::0::0&&0&&7.597089::7.597089::7.597089::7.597089::7.597089::8.726829::12.324131::12.225777::20.490938::20.490938::0	0.3625::0.02::0.085::0.0&&0.18&&0.3975::0.1925;2.16::0.385::0.6325::2.4025;5.935::1.705::0.0::8.5675;0.3575::0.5625::1.3075::0.7925	0.0392366992274::0
chrX	13751817	13754156	1_wgEncodeBroadHistoneK562H3k27acStdRawDataRep0.n1.q10.sorted.rmdup.non_black_narrow_peak_58201_4k_stitched	4427.25	.	Proximal_TE	ENST00000380579.1(TRAPPC2)::ENST00000458511.2(TRAPPC2);ENST00000519885.1(TRAPPC2)::ENST00000358231.5(TRAPPC2)::ENST00000518847.1(TRAPPC2)::ENST00000453655.2(TRAPPC2);ENST00000359680.5(TRAPPC2)::ENST00000380550.3(OFD1)::ENST00000398395.3(OFD1)::ENST00000340096.6(OFD1);ENST00000380567.1(OFD1)::ENST00000485052.1(OFD1)::ENST00000490265.1(OFD1)::ENST00000466534.1(OFD1)	7.597089::7.597089::7.597089::7.597089::7.597089::8.726829::12.324131::12.225777::20.490938::20.490938::0	0.3975::0.1925;2.16::0.385::0.6325::2.4025;5.935::1.705::0.0::8.5675;0.3575::0.5625::1.3075::0.7925	2	0	0	0	2	.	.	.	ENST00000545566.1(TCEANC)::ENST00000544987.1(TCEANC)::ENST00000314720.4(TCEANC)::ENST00000490617.1(TCEANC)&&ENST00000464506.1(RAB9A)::ENST00000243325.5(RAB9A)	1.667464::1.667464::0::0&&15.967097::0.340601	0.3625::0.02::0.085::0.0&&7.535::3.82	0::0::0::0::0::0::0::0::0::0::0
chrX	14045905	14048816	2_wgEncodeBroadHistoneK562H3k27acStdRawDataRep0.n1.q10.sorted.rmdup.non_black_narrow_peak_58204_4k_stitched	3547.51	.	Proximal_TE	ENST00000477386.1(GEMIN8)::ENST00000332885.3(GEMIN8)::ENST00000380523.4(GEMIN8)::ENST00000398355.3(GEMIN8)	0::0::5.86438::5.86438	1.53::0.96::1.3625::3.5375	2	0	0	0	1	.	.	.	ENST00000545566.1(TCEANC)::ENST00000544987.1(TCEANC)::ENST00000314720.4(TCEANC)::ENST00000490617.1(TCEANC)	1.667464::1.667464::0::0	0.3625::0.02::0.085::0.0	0::0::0::0
chrX	14082685	14083955	1_wgEncodeBroadHistoneK562H3k27acStdRawDataRep0.n1.q10.sorted.rmdup.non_black_narrow_peak_58206_4k_stitched	3071.1	.	Distal_TE	.	.	.	0	0	0	0	0	.	.	.	.	.	.	.
chrX	14890841	14892314	2_wgEncodeBroadHistoneK562H3k27acStdRawDataRep0.n1.q10.sorted.rmdup.non_black_narrow_peak_58207_4k_stitched	1482.06	.	Proximal_TE	ENST00000452869.1(FANCB)::ENST00000398334.1(FANCB)::ENST00000324138.3(FANCB)::ENST00000380492.3(MOSPD2)::ENST00000482354.1(MOSPD2)::ENST00000497603.2(MOSPD2)	13.722203::13.722203::13.722203::10.497889::1.75::0	0.0::8.825::1.435::3.455::0.865::0.7975	0	0	0	0	0	.	.	.	.	.	.	0.0948732714731::0.0948732714731::0.0948732714731::0::0::0
chrX	15183591	15184163	1_wgEncodeBroadHistoneK562H3k27acStdRawDataRep0.n1.q10.sorted.rmdup.non_black_narrow_peak_58209_4k_stitched	308.109	.	Distal_TE	.	.	.	0	0	0	0	0	.	.	.	.	.	.	.
chrX	15352701	15354429	2_wgEncodeBroadHistoneK562H3k27acStdRawDataRep0.n1.q10.sorted.rmdup.non_black_narrow_peak_58210_4k_stitched	1539.96	.	Proximal_TE	ENST00000482148.1(PIGA)::ENST00000333590.4(PIGA)::ENST00000474662.1(PIGA)::ENST00000428964.1(PIGA)::ENST00000542278.1(PIGA)	0::7.765376::7.765376::7.765376::7.765376	0.0::11.0675::1.73::1.2025::0.7475	0	0	0	0	0	.	.	.	.	.	.	0::0::0::0::0
chrX	15510662	15512302	2_wgEncodeBroadHistoneK562H3k27acStdRawDataRep0.n1.q10.sorted.rmdup.non_black_narrow_peak_58213_4k_stitched	1988.78	.	Proximal_TE	ENST00000476381.1(PIR)::ENST00000471725.1(PIR)::ENST00000380420.5(PIR)::ENST00000380421.3(PIR)	0::2.301228::2.343183::0	0.0175::0.0325::5.825::0.4125	0	0	0	0	0	.	.	.	.	.	.	0::0::0::0
chrX	15522777	15523643	1_wgEncodeBroadHistoneK562H3k27acStdRawDataRep0.n1.q10.sorted.rmdup.non_black_narrow_peak_58216_4k_stitched	693.297	.	Proximal_TE	ENST00000463891.1(BMX)::ENST00000342014.6(BMX)	0.0::0.0	0.0::0.645	0	0	0	0	0	.	.	.	.	.	.	0::0
chrX	15534301	15534569	1_wgEncodeBroadHistoneK562H3k27acStdRawDataRep0.n1.q10.sorted.rmdup.non_black_narrow_peak_58221_4k_stitched	267.819	.	Distal_TE	.	.	.	0	0	0	0	0	.	.	.	.	.	.	.
chrX	15548175	15548717	1_wgEncodeBroadHistoneK562H3k27acStdRawDataRep0.n1.q10.sorted.rmdup.non_black_narrow_peak_58222_4k_stitched	789.883	.	Distal_TE	.	.	.	0	0	0	0	0	.	.	.	.	.	.	.
chrX	15567491	15571740	4_wgEncodeBroadHistoneK562H3k27acStdRawDataRep0.n1.q10.sorted.rmdup.non_black_narrow_peak_58223_4k_stitched	2365.22	.	Distal_TE	.	.	.	0	0	0	0	0	.	.	.	.	.	.	.
chrX	15598135	15598944	1_wgEncodeBroadHistoneK562H3k27acStdRawDataRep0.n1.q10.sorted.rmdup.non_black_narrow_peak_58230_4k_stitched	1600.34	.	Distal_TE	.	.	.	0	0	0	0	0	.	.	.	.	.	.	.
chrX	15692270	15694602	1_wgEncodeBroadHistoneK562H3k27acStdRawDataRep0.n1.q10.sorted.rmdup.non_black_narrow_peak_58231_4k_stitched	11576.1	.	Proximal_TE	ENST00000380336.1(CA5BP1)::ENST00000448692.1(CA5BP1)::ENST00000380334.2(CA5BP1)::ENST00000380333.1(CA5BP1)::ENST00000380331.1(CA5BP1)	0::0::0::0::0	4.4475::2.2375::1.2875::1.4425::0.5875	0	0	0	0	0	.	.	.	.	.	.	0::0::0::0::0
chrX	15808135	15809523	1_wgEncodeBroadHistoneK562H3k27acStdRawDataRep0.n1.q10.sorted.rmdup.non_black_narrow_peak_58233_4k_stitched	1297.34	.	Proximal_TE	ENST00000380308.3(ZRSR2<CCG>);ENST00000307771.7(ZRSR2<CCG>)::ENST00000468028.1(ZRSR2<CCG>)	3.090255::0	0.4675;6.05::0.0	0	0	0	0	0	.	.	.	.	.	.	0::0
chrX	15871890	15874190	2_wgEncodeBroadHistoneK562H3k27acStdRawDataRep0.n1.q10.sorted.rmdup.non_black_narrow_peak_58234_4k_stitched	3479.58	.	Proximal_TE	ENST00000380291.1(AP1S2)::ENST00000421527.2(AP1S2);ENST00000545766.1(AP1S2)::ENST00000329235.2(AP1S2)	13.607639::13.607639::0	5.155::0.0;0.295::16.085	0	0	0	0	0	.	.	.	.	.	.	0.0883167348935::0.0883167348935::0
chrX	15995530	15995946	1_wgEncodeBroadHistoneK562H3k27acStdRawDataRep0.n1.q10.sorted.rmdup.non_black_narrow_peak_58238_4k_stitched	341.89	.	Distal_TE	.	.	.	0	0	0	0	0	.	.	.	.	.	.	.
chrX	16647209	16652308	3_wgEncodeBroadHistoneK562H3k27acStdRawDataRep0.n1.q10.sorted.rmdup.non_black_narrow_peak_58244_4k_stitched	2346.99	.	Distal_TE	.	.	.	0	0	0	0	0	.	.	.	.	.	.	.
chrX	16729353	16731401	1_wgEncodeBroadHistoneK562H3k27acStdRawDataRep0.n1.q10.sorted.rmdup.non_black_narrow_peak_58249_4k_stitched	2033.13	.	Proximal_TE	ENST00000443824.1(CTPS2)::ENST00000359276.4(CTPS2)::ENST00000380241.3(CTPS2)	0::0::0.620372	2.405::2.565::6.145	1	0	0	1	0	.	.	.	.	.	.	0::0::0
chrX	16737038	16738826	1_wgEncodeBroadHistoneK562H3k27acStdRawDataRep0.n1.q10.sorted.rmdup.non_black_narrow_peak_58250_4k_stitched	5548.06	.	Proximal_TE	ENST00000380155.3(SYAP1)::ENST00000495743.1(SYAP1)	113.251834::0	18.6475::3.52	3	0	0	1	1	.	.	.	ENST00000380122.5(TXLNG)::ENST00000398155.4(TXLNG)	29.898943::29.898943	20.79::0.8575	0.0157313520788::0
chrX	16789842	16790884	1_wgEncodeBroadHistoneK562H3k27acStdRawDataRep0.n1.q10.sorted.rmdup.non_black_narrow_peak_58254_4k_stitched	5261.42	.	Distal_TE	.	.	.	3	0	0	0	2	.	.	.	ENST00000380155.3(SYAP1)::ENST00000495743.1(SYAP1)&&ENST00000443824.1(CTPS2)::ENST00000359276.4(CTPS2)::ENST00000380241.3(CTPS2)	113.251834::0&&0::0::0.620372	18.6475::3.52&&2.405::2.565::6.145	.
chrX	16803888	16805225	3_wgEncodeBroadHistoneK562H3k27acStdRawDataRep0.n1.q10.sorted.rmdup.non_black_narrow_peak_58255_4k_stitched	1601.52	.	Proximal_TE	ENST00000380122.5(TXLNG)::ENST00000398155.4(TXLNG)	29.898943::29.898943	20.79::0.8575	2	0	0	0	2	.	.	.	ENST00000380084.4(RBBP7)::ENST00000493145.1(RBBP7)::ENST00000468092.1(RBBP7)::ENST00000404022.1(RBBP7)::ENST00000380087.2(RBBP7)&&ENST00000380155.3(SYAP1)::ENST00000495743.1(SYAP1)	1.555086::0::84.705613::84.705613::0&&113.251834::0	9.175::0.2525::0.19::5.865::64.89&&18.6475::3.52	0.0784191253535::0.0784191253535
chrX	16886970	16889945	3_wgEncodeBroadHistoneK562H3k27acStdRawDataRep0.n1.q10.sorted.rmdup.non_black_narrow_peak_58260_4k_stitched	3411.87	.	Proximal_TE	ENST00000380084.4(RBBP7)::ENST00000493145.1(RBBP7)::ENST00000468092.1(RBBP7)::ENST00000404022.1(RBBP7)::ENST00000380087.2(RBBP7)	1.555086::0::84.705613::84.705613::0	9.175::0.2525::0.19::5.865::64.89	2	0	0	1	1	.	.	.	ENST00000380122.5(TXLNG)::ENST00000398155.4(TXLNG)	29.898943::29.898943	20.79::0.8575	0::0::0.0261354263972::0.0261354263972::0
chrX	16901193	16901539	1_wgEncodeBroadHistoneK562H3k27acStdRawDataRep0.n1.q10.sorted.rmdup.non_black_narrow_peak_58264_4k_stitched	226.207	.	Distal_TE	.	.	.	1	0	0	0	1	.	.	.	ENST00000380084.4(RBBP7)::ENST00000493145.1(RBBP7)::ENST00000468092.1(RBBP7)::ENST00000404022.1(RBBP7)::ENST00000380087.2(RBBP7)	1.555086::0::84.705613::84.705613::0	9.175::0.2525::0.19::5.865::64.89	.
chrX	18191108	18193485	2_wgEncodeBroadHistoneK562H3k27acStdRawDataRep0.n1.q10.sorted.rmdup.non_black_narrow_peak_58265_4k_stitched	3067.53	.	Distal_TE	.	.	.	0	0	0	0	0	.	.	.	.	.	.	.
chrX	18290049	18290951	1_wgEncodeBroadHistoneK562H3k27acStdRawDataRep0.n1.q10.sorted.rmdup.non_black_narrow_peak_58268_4k_stitched	789.764	.	Distal_TE	.	.	.	0	0	0	0	0	.	.	.	.	.	.	.
chrX	18372391	18373356	1_wgEncodeBroadHistoneK562H3k27acStdRawDataRep0.n1.q10.sorted.rmdup.non_black_narrow_peak_58269_4k_stitched	1049.34	.	Proximal_TE	ENST00000251900.4(SCML2)	0	11.3925	0	0	0	0	0	.	.	.	.	.	.	0
chrX	18693159	18693375	1_wgEncodeBroadHistoneK562H3k27acStdRawDataRep0.n1.q10.sorted.rmdup.non_black_narrow_peak_58271_4k_stitched	163.329	.	Proximal_TE	ENST00000379984.3(RS1)::ENST00000486029.1(PPEF1)	0.0::0	0.0::0.0	0	0	0	0	0	.	.	.	.	.	.	0::0
chrX	19001549	19003672	1_wgEncodeBroadHistoneK562H3k27acStdRawDataRep0.n1.q10.sorted.rmdup.non_black_narrow_peak_58272_4k_stitched	3498.65	.	Proximal_TE	ENST00000379942.4(PHKA2)	0.899294	5.605	0	0	0	0	0	.	.	.	.	.	.	0
chrX	19361259	19363280	2_wgEncodeBroadHistoneK562H3k27acStdRawDataRep0.n1.q10.sorted.rmdup.non_black_narrow_peak_58274_4k_stitched	2604.63	.	Proximal_TE	ENST00000540249.1(PDHA1<OG>);ENST00000545074.1(PDHA1<OG>);ENST00000379806.5(PDHA1<OG>)::ENST00000423505.1(PDHA1<OG>)::ENST00000417819.1(PDHA1<OG>)::ENST00000422285.2(PDHA1<OG>)::ENST00000492364.1(PDHA1<OG>)::ENST00000355808.5(PDHA1<OG>)::ENST00000379805.3(PDHA1<OG>)	117.01976::117.01976::117.01976::117.01976::117.01976::0::0	2.2275;0.16;0.0::2.515::0.0825::30.74::5.93::2.32::28.5	0	0	0	0	0	.	.	.	.	.	.	0.0119602608567::0.0119602608567::0.0119602608567::0.0119602608567::0.0119602608567::0::0
chrX	20159012	20161432	2_wgEncodeBroadHistoneK562H3k27acStdRawDataRep0.n1.q10.sorted.rmdup.non_black_narrow_peak_58277_4k_stitched	2696.83	.	Proximal_TE	ENST00000424026.1(EIF1AX-AS1)::ENST00000379593.1(EIF1AX<OG>)::ENST00000379607.5(EIF1AX<OG>)	0::46.522015::46.522015	0.0::8.0875::53.7425	2	0	0	0	1	.	.	.	ENST00000438357.1(RPS6KA3)::ENST00000379565.3(RPS6KA3)::ENST00000492128.1(RPS6KA3)::ENST00000544447.1(RPS6KA3)	0.400154::20.728948::0::0	0.605::22.5325::0.8325::0.16	0::0.0214979556065::0.0214979556065
chrX	20239726	20240610	1_wgEncodeBroadHistoneK562H3k27acStdRawDataRep0.n1.q10.sorted.rmdup.non_black_narrow_peak_58279_4k_stitched	710.204	.	Proximal_TE	ENST00000379548.4(RPS6KA3)::ENST00000457145.1(RPS6KA3)	0::0	2.2625::0.4125	0	0	0	0	0	.	.	.	.	.	.	0::0
chrX	20283135	20284755	1_wgEncodeBroadHistoneK562H3k27acStdRawDataRep0.n1.q10.sorted.rmdup.non_black_narrow_peak_58285_4k_stitched	2821.57	.	Proximal_TE	ENST00000438357.1(RPS6KA3)::ENST00000379565.3(RPS6KA3)::ENST00000492128.1(RPS6KA3)::ENST00000544447.1(RPS6KA3)	0.400154::20.728948::0::0	0.605::22.5325::0.8325::0.16	2	0	0	0	1	.	.	.	ENST00000424026.1(EIF1AX-AS1)::ENST00000379593.1(EIF1AX<OG>)::ENST00000379607.5(EIF1AX<OG>)	0::46.522015::46.522015	0.0::8.0875::53.7425	0::0.10426070985::0::0
chrX	21857694	21858330	1_wgEncodeBroadHistoneK562H3k27acStdRawDataRep0.n1.q10.sorted.rmdup.non_black_narrow_peak_58290_4k_stitched	796.114	.	Proximal_TE	ENST00000379484.5(MBTPS2);ENST00000465888.1(MBTPS2)::ENST00000365779.2(MBTPS2)	14.718093::2.0537	1.7175;0.0::0.28	1	0	0	0	1	.	.	.	ENST00000603134.1(LL0XNC01-39B3.1)::ENST00000404933.2(SMS)::ENST00000379404.1(SMS)::ENST00000415881.2(SMS)::ENST00000478094.1(SMS)	0::2.182218::166.031799::166.031799::0	0.0125::121.29::2.6825::0.4275::0.0	0.0232714943732::0
chrX	21958189	21960222	3_wgEncodeBroadHistoneK562H3k27acStdRawDataRep0.n1.q10.sorted.rmdup.non_black_narrow_peak_58293_4k_stitched	1366.85	.	Proximal_TE	ENST00000603134.1(LL0XNC01-39B3.1)::ENST00000404933.2(SMS)::ENST00000379404.1(SMS)::ENST00000415881.2(SMS)::ENST00000478094.1(SMS)	0::2.182218::166.031799::166.031799::0	0.0125::121.29::2.6825::0.4275::0.0	1	0	0	0	1	.	.	.	ENST00000379484.5(MBTPS2);ENST00000465888.1(MBTPS2)::ENST00000365779.2(MBTPS2)	14.718093::2.0537	1.7175;0.0::0.28	0::0::0.0229856704016::0.0229856704016::0
chrX	21970035	21971419	2_wgEncodeBroadHistoneK562H3k27acStdRawDataRep0.n1.q10.sorted.rmdup.non_black_narrow_peak_58298_4k_stitched	427.276	.	Distal_TE	.	.	.	0	0	0	0	0	.	.	.	.	.	.	.
chrX	23684770	23686908	2_wgEncodeBroadHistoneK562H3k27acStdRawDataRep0.n1.q10.sorted.rmdup.non_black_narrow_peak_58302_4k_stitched	2889.79	.	Proximal_TE	ENST00000379349.1(PRDX4)::ENST00000379341.4(PRDX4)::ENST00000495599.1(PRDX4)::ENST00000379331.3(PRDX4)	0::109.675671::133.836133::24.160462	0.0::78.905::0.0::2.1275	0	0	0	0	0	.	.	.	.	.	.	0::0.0376405124341::0.0546873793662::0.0546873793662
chrX	23760380	23761859	2_wgEncodeBroadHistoneK562H3k27acStdRawDataRep0.n1.q10.sorted.rmdup.non_black_narrow_peak_58305_4k_stitched	1459.15	.	Proximal_TE	ENST00000492081.1(ACOT9)::ENST00000379303.5(ACOT9)::ENST00000336430.7(ACOT9)::ENST00000494361.1(ACOT9)	21.473007::0::0::0	3.3675::7.045::10.79::0.7675	1	0	0	0	1	.	.	.	ENST00000366134.2(RP13-314C10.5)::ENST00000379254.1(SAT1);ENST00000379270.4(SAT1);ENST00000379251.3(SAT1);ENST00000379253.3(SAT1)::ENST00000489394.1(SAT1)::ENST00000463236.1(SAT1)::ENST00000487713.1(SAT1)::ENST00000474223.1(SAT1)::ENST00000462639.1(SAT1)	0.0::70.930886::70.930886::0::0::0::0	0.1475::0.1975;17.76;1.3875;8.6625::2.845::0.0::0.3175::6.015::0.7775	0.0212196548473::0::0::0
chrX	23798911	23802582	4_wgEncodeBroadHistoneK562H3k27acStdRawDataRep0.n1.q10.sorted.rmdup.non_black_narrow_peak_58308_4k_stitched	4489.18	.	Proximal_TE	ENST00000366134.2(RP13-314C10.5)::ENST00000379254.1(SAT1);ENST00000379270.4(SAT1);ENST00000379251.3(SAT1);ENST00000379253.3(SAT1)::ENST00000489394.1(SAT1)::ENST00000463236.1(SAT1)::ENST00000487713.1(SAT1)::ENST00000474223.1(SAT1)::ENST00000462639.1(SAT1)	0.0::70.930886::70.930886::0::0::0::0	0.1475::0.1975;17.76;1.3875;8.6625::2.845::0.0::0.3175::6.015::0.7775	4	0	0	2	1	.	.	.	ENST00000492081.1(ACOT9)::ENST00000379303.5(ACOT9)::ENST00000336430.7(ACOT9)::ENST00000494361.1(ACOT9)	21.473007::0::0::0	3.3675::7.045::10.79::0.7675	0::0.167901367632::0.167901367632::0::0::0::0
chrX	23862567	23863951	2_wgEncodeBroadHistoneK562H3k27acStdRawDataRep0.n1.q10.sorted.rmdup.non_black_narrow_peak_58314_4k_stitched	1102.29	.	Distal_TE	.	.	.	2	0	0	0	1	.	.	.	ENST00000366134.2(RP13-314C10.5)::ENST00000379254.1(SAT1);ENST00000379270.4(SAT1);ENST00000379251.3(SAT1);ENST00000379253.3(SAT1)::ENST00000489394.1(SAT1)::ENST00000463236.1(SAT1)::ENST00000487713.1(SAT1)::ENST00000474223.1(SAT1)::ENST00000462639.1(SAT1)	0.0::70.930886::70.930886::0::0::0::0	0.1475::0.1975;17.76;1.3875;8.6625::2.845::0.0::0.3175::6.015::0.7775	.
chrX	23901365	23903398	1_wgEncodeBroadHistoneK562H3k27acStdRawDataRep0.n1.q10.sorted.rmdup.non_black_narrow_peak_58316_4k_stitched	2852.68	.	Distal_TE	.	.	.	1	0	0	0	1	.	.	.	ENST00000366134.2(RP13-314C10.5)::ENST00000379254.1(SAT1);ENST00000379270.4(SAT1);ENST00000379251.3(SAT1);ENST00000379253.3(SAT1)::ENST00000489394.1(SAT1)::ENST00000463236.1(SAT1)::ENST00000487713.1(SAT1)::ENST00000474223.1(SAT1)::ENST00000462639.1(SAT1)	0.0::70.930886::70.930886::0::0::0::0	0.1475::0.1975;17.76;1.3875;8.6625::2.845::0.0::0.3175::6.015::0.7775	.
chrX	23924782	23926816	2_wgEncodeBroadHistoneK562H3k27acStdRawDataRep0.n1.q10.sorted.rmdup.non_black_narrow_peak_58317_4k_stitched	2401.81	.	Proximal_TE	ENST00000379211.3(CXorf58<TSG>)::ENST00000490078.1(APOO)::ENST00000379226.4(APOO)::ENST00000379220.3(APOO)	0::33.894334::33.894334::0	0.055::0.6::14.2925::0.2125	3	0	0	0	2	.	.	.	ENST00000328046.8(KLHL15)&&ENST00000253039.4(EIF2S3)::ENST00000487075.1(EIF2S3)	0&&2.080364::69.563825	7.75&&241.6625::1.8025	0::0.0313790286928::0.0313790286928::0
chrX	23970938	23972883	1_wgEncodeBroadHistoneK562H3k27acStdRawDataRep0.n1.q10.sorted.rmdup.non_black_narrow_peak_58319_4k_stitched	3864.52	.	Distal_TE	.	.	.	0	0	0	0	0	.	.	.	.	.	.	.
chrX	24041976	24044999	2_wgEncodeBroadHistoneK562H3k27acStdRawDataRep0.n1.q10.sorted.rmdup.non_black_narrow_peak_58321_4k_stitched	7639.01	.	Proximal_TE	ENST00000328046.8(KLHL15)	0	7.75	4	0	0	0	3	.	.	.	ENST00000379211.3(CXorf58<TSG>)::ENST00000490078.1(APOO)::ENST00000379226.4(APOO)::ENST00000379220.3(APOO)&&ENST00000253039.4(EIF2S3)::ENST00000487075.1(EIF2S3)&&ENST00000497813.1(ZFX)::ENST00000428571.1(ZFX)::ENST00000539115.1(ZFX)::ENST00000427551.1(ZFX-AS1)::ENST00000379188.3(ZFX)::ENST00000419690.1(ZFX)::ENST00000379177.1(ZFX)::ENST00000304543.5(ZFX)::ENST00000459724.1(ZFX)::ENST00000480195.1…	0::33.894334::33.894334::0&&2.080364::69.563825&&0::0::0.571559::0.391194::8.121977::8.121977::7.550418::0::0::0::0	0.055::0.6::14.2925::0.2125&&241.6625::1.8025&&0.3925::0.185::0.7::0.0::6.0425::0.36::0.83::2.3075::0.0::0.09::0.855	0
chrX	24072421	24075076	1_wgEncodeBroadHistoneK562H3k27acStdRawDataRep0.n1.q10.sorted.rmdup.non_black_narrow_peak_58325_4k_stitched	8459.88	.	Proximal_TE	ENST00000253039.4(EIF2S3)::ENST00000487075.1(EIF2S3)	2.080364::69.563825	241.6625::1.8025	3	0	0	0	3	.	.	.	ENST00000328046.8(KLHL15)&&ENST00000379211.3(CXorf58<TSG>)::ENST00000490078.1(APOO)::ENST00000379226.4(APOO)::ENST00000379220.3(APOO)&&ENST00000497813.1(ZFX)::ENST00000428571.1(ZFX)::ENST00000539115.1(ZFX)::ENST00000427551.1(ZFX-AS1)::ENST00000379188.3(ZFX)::ENST00000419690.1(ZFX)::ENST00000379177.1(ZFX)::ENST00000304543.5(ZFX)::ENST00000459724.1(ZFX)::ENST00000480195.1(ZFX)::ENST00000540034.1(ZF…	0&&0::33.894334::33.894334::0&&0::0::0.571559::0.391194::8.121977::8.121977::7.550418::0::0::0::0	7.75&&0.055::0.6::14.2925::0.2125&&0.3925::0.185::0.7::0.0::6.0425::0.36::0.83::2.3075::0.0::0.09::0.855	0::0.0259361440548
chrX	24166634	24170023	2_wgEncodeBroadHistoneK562H3k27acStdRawDataRep0.n1.q10.sorted.rmdup.non_black_narrow_peak_58327_4k_stitched	4629.76	.	Proximal_TE	ENST00000497813.1(ZFX)::ENST00000428571.1(ZFX)::ENST00000539115.1(ZFX)::ENST00000427551.1(ZFX-AS1)::ENST00000379188.3(ZFX)::ENST00000419690.1(ZFX)::ENST00000379177.1(ZFX)::ENST00000304543.5(ZFX)::ENST00000459724.1(ZFX)::ENST00000480195.1(ZFX)::ENST00000540034.1(ZFX)	0::0::0.571559::0.391194::8.121977::8.121977::7.550418::0::0::0::0	0.3925::0.185::0.7::0.0::6.0425::0.36::0.83::2.3075::0.0::0.09::0.855	2	0	0	0	2	.	.	.	ENST00000328046.8(KLHL15)&&ENST00000253039.4(EIF2S3)::ENST00000487075.1(EIF2S3)	0&&2.080364::69.563825	7.75&&241.6625::1.8025	0::0::0::0::0::0::0::0::0::0::0
chrX	24247677	24248634	1_wgEncodeBroadHistoneK562H3k27acStdRawDataRep0.n1.q10.sorted.rmdup.non_black_narrow_peak_58330_4k_stitched	959.576	.	Distal_TE	.	.	.	0	0	0	0	0	.	.	.	.	.	.	.
chrX	24711262	24712549	2_wgEncodeBroadHistoneK562H3k27acStdRawDataRep0.n1.q10.sorted.rmdup.non_black_narrow_peak_58332_4k_stitched	1843.38	.	Proximal_TE	ENST00000379068.3(POLA1)::ENST00000379059.3(POLA1)	25.691222::0	25.055::2.475	0	0	0	0	0	.	.	.	.	.	.	0.080339980791::0
chrX	30233657	30236667	2_wgEncodeBroadHistoneK562H3k27acStdRawDataRep0.n1.q10.sorted.rmdup.non_black_narrow_peak_58335_4k_stitched	5202.22	.	Proximal_TE	ENST00000378988.4(MAGEB2)	42.1976	50.4675	1	0	0	0	1	.	.	.	ENST00000378981.3(MAGEB1)::ENST00000397550.1(MAGEB1)::ENST00000397548.2(MAGEB1)	0::0::13.72113	2.1975::0.0::23.395	0.969621
chrX	30264760	30265924	1_wgEncodeBroadHistoneK562H3k27acStdRawDataRep0.n1.q10.sorted.rmdup.non_black_narrow_peak_58337_4k_stitched	2327.74	.	Proximal_TE	ENST00000378981.3(MAGEB1)::ENST00000397550.1(MAGEB1)::ENST00000397548.2(MAGEB1)	0::0::13.72113	2.1975::0.0::23.395	1	0	0	0	1	.	.	.	ENST00000378988.4(MAGEB2)	42.1976	50.4675	0::0::1.0
chrX	30300888	30302921	2_wgEncodeBroadHistoneK562H3k27acStdRawDataRep0.n1.q10.sorted.rmdup.non_black_narrow_peak_58339_4k_stitched	4311.27	.	Distal_TE	.	.	.	0	0	0	0	0	.	.	.	.	.	.	.
chrX	30669944	30671298	1_wgEncodeBroadHistoneK562H3k27acStdRawDataRep0.n1.q10.sorted.rmdup.non_black_narrow_peak_58341_4k_stitched	3299.08	.	Proximal_TE	ENST00000378943.3(GK);ENST00000378946.3(GK)::ENST00000378945.3(GK)::ENST00000427190.1(GK);ENST00000481024.1(GK)::ENST00000479048.1(GK)::ENST00000487652.1(GK)::ENST00000471362.1(GK)::ENST00000378941.3(GK)	1.185194::0::0::0::0::0::0	5.1975;0.1125::1.5625::0.0325;0.0325::0.35::0.1925::0.0::0.09	0	0	0	0	0	.	.	.	.	.	.	0::0::0::0::0::0::0
chrX	30905213	30908235	3_wgEncodeBroadHistoneK562H3k27acStdRawDataRep0.n1.q10.sorted.rmdup.non_black_narrow_peak_58346_4k_stitched	2421.52	.	Distal_TE	.	.	.	0	0	0	0	0	.	.	.	.	.	.	.
chrX	30927589	30928022	1_wgEncodeBroadHistoneK562H3k27acStdRawDataRep0.n1.q10.sorted.rmdup.non_black_narrow_peak_58350_4k_stitched	272.985	.	Distal_TE	.	.	.	0	0	0	0	0	.	.	.	.	.	.	.
chrX	31880367	31881809	1_wgEncodeBroadHistoneK562H3k27acStdRawDataRep0.n1.q10.sorted.rmdup.non_black_narrow_peak_58355_4k_stitched	2495.19	.	Distal_TE	.	.	.	0	0	0	0	0	.	.	.	.	.	.	.
chrX	37208607	37209690	2_wgEncodeBroadHistoneK562H3k27acStdRawDataRep0.n1.q10.sorted.rmdup.non_black_narrow_peak_58357_4k_stitched	1165.85	.	Proximal_TE	ENST00000378628.4(PRRG1)::ENST00000491253.1(PRRG1)::ENST00000542554.1(PRRG1);ENST00000543642.1(PRRG1);ENST00000466533.1(PRRG1)::ENST00000465127.1(TM4SF2)::ENST00000484460.1(PRRG1)::ENST00000449135.2(PRRG1)::ENST00000463135.1(PRRG1)	7.624489::7.624489::7.05293::7.05293::0::0::0	1.745::0.2475::0.0;0.255;0.0::0.05::0.0::0.635::0.34	0	0	0	0	0	.	.	.	.	.	.	0::0::0::0::0::0::0
chrX	37431790	37432099	1_wgEncodeBroadHistoneK562H3k27acStdRawDataRep0.n1.q10.sorted.rmdup.non_black_narrow_peak_58359_4k_stitched	168.649	.	Proximal_TE	ENST00000378621.3(LANCL3)::ENST00000378619.3(LANCL3)	0::0.520336	0.235::0.1975	0	0	0	0	0	.	.	.	.	.	.	0::0
chrX	37510974	37513375	1_wgEncodeBroadHistoneK562H3k27acStdRawDataRep0.n1.q10.sorted.rmdup.non_black_narrow_peak_58361_4k_stitched	5038.28	.	Distal_TE	.	.	.	1	0	0	0	1	.	.	.	ENST00000378616.3(XK)	18.7981	9.27	.
chrX	37544028	37548132	4_wgEncodeBroadHistoneK562H3k27acStdRawDataRep0.n1.q10.sorted.rmdup.non_black_narrow_peak_58365_4k_stitched	4274.44	.	Proximal_TE	ENST00000378616.3(XK)	18.7981	9.27	1	0	0	1	0	.	.	.	.	.	.	0.762565
chrX	37573822	37577205	2_wgEncodeBroadHistoneK562H3k27acStdRawDataRep0.n1.q10.sorted.rmdup.non_black_narrow_peak_58373_4k_stitched	2963.81	.	Distal_TE	.	.	.	0	0	0	0	0	.	.	.	.	.	.	.
chrX	38493512	38495206	2_wgEncodeBroadHistoneK562H3k27acStdRawDataRep0.n1.q10.sorted.rmdup.non_black_narrow_peak_58380_4k_stitched	1419.31	.	Distal_TE	.	.	.	0	0	0	0	0	.	.	.	.	.	.	.
chrX	38511270	38513601	3_wgEncodeBroadHistoneK562H3k27acStdRawDataRep0.n1.q10.sorted.rmdup.non_black_narrow_peak_58389_4k_stitched	3942.13	.	Distal_TE	.	.	.	0	0	0	0	0	.	.	.	.	.	.	.
chrX	38629230	38630408	1_wgEncodeBroadHistoneK562H3k27acStdRawDataRep0.n1.q10.sorted.rmdup.non_black_narrow_peak_58394_4k_stitched	1178.28	.	Proximal_TE	ENST00000432359.1(RP4-646N3.1)	0	0.285	1	0	1	0	0	ENST00000457894.1(MID1IP1)::ENST00000378474.3(MID1IP1)::ENST00000336949.6(MID1IP1)::ENST00000436893.1(MID1IP1-AS1)	8.716974::8.716974::0::0	6.865::4.0525::3.055::0.315	.	.	.	0
chrX	38660105	38666836	3_wgEncodeBroadHistoneK562H3k27acStdRawDataRep0.n1.q10.sorted.rmdup.non_black_narrow_peak_58395_4k_stitched	17195.4	.	Proximal_SE	ENST00000457894.1(MID1IP1)::ENST00000378474.3(MID1IP1)::ENST00000336949.6(MID1IP1)::ENST00000436893.1(MID1IP1-AS1)	8.716974::8.716974::0::0	6.865::4.0525::3.055::0.315	1	0	0	0	1	.	.	.	ENST00000432359.1(RP4-646N3.1)	0	0.285	0::0::0::0
chrX	38676188	38677052	1_wgEncodeBroadHistoneK562H3k27acStdRawDataRep0.n1.q10.sorted.rmdup.non_black_narrow_peak_58399_4k_stitched	513.046	.	Distal_TE	.	.	.	0	0	0	0	0	.	.	.	.	.	.	.
chrX	39299070	39299780	1_wgEncodeBroadHistoneK562H3k27acStdRawDataRep0.n1.q10.sorted.rmdup.non_black_narrow_peak_58402_4k_stitched	314.761	.	Distal_TE	.	.	.	0	0	0	0	0	.	.	.	.	.	.	.
chrX	39350075	39352369	2_wgEncodeBroadHistoneK562H3k27acStdRawDataRep0.n1.q10.sorted.rmdup.non_black_narrow_peak_58404_4k_stitched	3571.44	.	Distal_TE	.	.	.	0	0	0	0	0	.	.	.	.	.	.	.
chrX	39547636	39548118	1_wgEncodeBroadHistoneK562H3k27acStdRawDataRep0.n1.q10.sorted.rmdup.non_black_narrow_peak_58410_4k_stitched	364.696	.	Distal_TE	.	.	.	0	0	0	0	0	.	.	.	.	.	.	.
chrX	39589773	39590635	1_wgEncodeBroadHistoneK562H3k27acStdRawDataRep0.n1.q10.sorted.rmdup.non_black_narrow_peak_58411_4k_stitched	380.163	.	Distal_TE	.	.	.	0	0	0	0	0	.	.	.	.	.	.	.
chrX	39633532	39634003	1_wgEncodeBroadHistoneK562H3k27acStdRawDataRep0.n1.q10.sorted.rmdup.non_black_narrow_peak_58414_4k_stitched	242.739	.	Distal_TE	.	.	.	0	0	0	0	0	.	.	.	.	.	.	.
chrX	39709398	39719723	5_wgEncodeBroadHistoneK562H3k27acStdRawDataRep0.n1.q10.sorted.rmdup.non_black_narrow_peak_58417_4k_stitched	5981.89	.	Distal_TE	.	.	.	0	0	0	0	0	.	.	.	.	.	.	.
chrX	39872190	39874872	2_wgEncodeBroadHistoneK562H3k27acStdRawDataRep0.n1.q10.sorted.rmdup.non_black_narrow_peak_58424_4k_stitched	3174.44	.	Distal_TE	.	.	.	1	0	0	1	0	.	.	.	.	.	.	0.155257
chrX	39942829	39943133	1_wgEncodeBroadHistoneK562H3k27acStdRawDataRep0.n1.q10.sorted.rmdup.non_black_narrow_peak_58427_4k_stitched	135.477	.	Distal_TE	.	.	.	2	0	0	1	1	.	.	.	ENST00000452690.1(RP11-320G24.1)::ENST00000447570.1(RP11-320G24.1)	0::0	0.125::0.0625	.
chrX	39950723	39978098	12_wgEncodeBroadHistoneK562H3k27acStdRawDataRep0.n1.q10.sorted.rmdup.non_black_narrow_peak_58430_4k_stitched	30991.4	.	Proximal_SE	ENST00000378444.4(BCOR<TSG><CCG>);ENST00000397354.3(BCOR<TSG><CCG>)	0	5.755;2.54	1	0	0	0	1	.	.	.	ENST00000452690.1(RP11-320G24.1)::ENST00000447570.1(RP11-320G24.1)	0::0	0.125::0.0625	0
chrX	39990357	39992121	2_wgEncodeBroadHistoneK562H3k27acStdRawDataRep0.n1.q10.sorted.rmdup.non_black_narrow_peak_58450_4k_stitched	1826.18	.	Distal_TE	.	.	.	0	0	0	0	0	.	.	.	.	.	.	.
chrX	40006918	40015353	4_wgEncodeBroadHistoneK562H3k27acStdRawDataRep0.n1.q10.sorted.rmdup.non_black_narrow_peak_58454_4k_stitched	10889.9	.	Distal_TE	.	.	.	1	0	0	0	1	.	.	.	ENST00000452690.1(RP11-320G24.1)::ENST00000447570.1(RP11-320G24.1)	0::0	0.125::0.0625	.
chrX	40027027	40037014	3_wgEncodeBroadHistoneK562H3k27acStdRawDataRep0.n1.q10.sorted.rmdup.non_black_narrow_peak_58460_4k_stitched	31997.5	.	Proximal_SE	ENST00000406200.2(BCOR<TSG><CCG>)::ENST00000342274.4(BCOR<TSG><CCG>);ENST00000378455.4(BCOR<TSG><CCG>)	0::0	0.0::0.0;1.87	1	0	0	0	1	.	.	.	ENST00000452690.1(RP11-320G24.1)::ENST00000447570.1(RP11-320G24.1)	0::0	0.125::0.0625	0::0
chrX	40120818	40126401	2_wgEncodeBroadHistoneK562H3k27acStdRawDataRep0.n1.q10.sorted.rmdup.non_black_narrow_peak_58467_4k_stitched	2019.18	.	Proximal_TE	ENST00000452690.1(RP11-320G24.1)::ENST00000447570.1(RP11-320G24.1)	0::0	0.125::0.0625	3	0	2	2	0	ENST00000406200.2(BCOR<TSG><CCG>)::ENST00000342274.4(BCOR<TSG><CCG>);ENST00000378455.4(BCOR<TSG><CCG>)&&ENST00000378444.4(BCOR<TSG><CCG>);ENST00000397354.3(BCOR<TSG><CCG>)	0::0&&0	0.0::0.0;1.87&&5.755;2.54	.	.	.	0::0
chrX	40339152	40339622	1_wgEncodeBroadHistoneK562H3k27acStdRawDataRep0.n1.q10.sorted.rmdup.non_black_narrow_peak_58472_4k_stitched	370.41	.	Distal_TE	.	.	.	0	0	0	0	0	.	.	.	.	.	.	.
chrX	40430118	40431070	2_wgEncodeBroadHistoneK562H3k27acStdRawDataRep0.n1.q10.sorted.rmdup.non_black_narrow_peak_58476_4k_stitched	493.061	.	Distal_TE	.	.	.	0	0	0	0	0	.	.	.	.	.	.	.
chrX	40440216	40440515	1_wgEncodeBroadHistoneK562H3k27acStdRawDataRep0.n1.q10.sorted.rmdup.non_black_narrow_peak_58479_4k_stitched	177.607	.	Proximal_TE	ENST00000535539.1(ATP6AP2)::ENST00000378438.4(ATP6AP2)::ENST00000535777.1(ATP6AP2);ENST00000486558.1(ATP6AP2)	30.172936::30.172936::0	0.0225::25.4175::0.2275;0.06	0	0	0	0	0	.	.	.	.	.	.	0.0455811509729::0.0455811509729::0
chrX	40505606	40507350	3_wgEncodeBroadHistoneK562H3k27acStdRawDataRep0.n1.q10.sorted.rmdup.non_black_narrow_peak_58481_4k_stitched	1225.03	.	Proximal_TE	ENST00000378421.1(CXorf38)::ENST00000440784.2(CXorf38)::ENST00000327877.5(CXorf38)::ENST00000378426.1(CXorf38)::ENST00000378418.2(CXorf38)	9.56003::9.56003::9.56003::9.56003::0	0.315::0.525::3.8775::0.4225::0.025	0	0	0	0	0	.	.	.	.	.	.	0::0::0::0::0
chrX	40594535	40595856	1_wgEncodeBroadHistoneK562H3k27acStdRawDataRep0.n1.q10.sorted.rmdup.non_black_narrow_peak_58486_4k_stitched	1586.64	.	Proximal_TE	ENST00000495865.1(MED14)::ENST00000456333.1(MED14-AS1)::ENST00000324817.1(MED14)::ENST00000482034.1(MED14)	0::0::3.958251::19.278704	1.77::0.12::5.4225::0.945	0	0	0	0	0	.	.	.	.	.	.	0::0::0::0.0148955694785
chrX	40666557	40666877	1_wgEncodeBroadHistoneK562H3k27acStdRawDataRep0.n1.q10.sorted.rmdup.non_black_narrow_peak_58490_4k_stitched	67.8784	.	Distal_TE	.	.	.	0	0	0	0	0	.	.	.	.	.	.	.
chrX	40792334	40793626	1_wgEncodeBroadHistoneK562H3k27acStdRawDataRep0.n1.q10.sorted.rmdup.non_black_narrow_peak_58491_4k_stitched	948.46	.	Proximal_TE	ENST00000406190.3(RPS2P55)::ENST00000397318.4(RPS2P55)	0::0	0.7325::0.0	0	0	0	0	0	.	.	.	.	.	.	0::0
chrX	40846780	40847202	1_wgEncodeBroadHistoneK562H3k27acStdRawDataRep0.n1.q10.sorted.rmdup.non_black_narrow_peak_58492_4k_stitched	298.844	.	Distal_TE	.	.	.	0	0	0	0	0	.	.	.	.	.	.	.
chrX	40856061	40857676	2_wgEncodeBroadHistoneK562H3k27acStdRawDataRep0.n1.q10.sorted.rmdup.non_black_narrow_peak_58494_4k_stitched	1167.69	.	Distal_TE	.	.	.	1	0	0	0	1	.	.	.	ENST00000378308.2(USP9X<TSG>);ENST00000324545.8(USP9X<TSG>)	2.1118	14.1725;9.0575	.
chrX	40869050	40871504	1_wgEncodeBroadHistoneK562H3k27acStdRawDataRep0.n1.q10.sorted.rmdup.non_black_narrow_peak_58496_4k_stitched	4005.15	.	Distal_TE	.	.	.	1	0	0	0	1	.	.	.	ENST00000378308.2(USP9X<TSG>);ENST00000324545.8(USP9X<TSG>)	2.1118	14.1725;9.0575	.
chrX	40903646	40908329	2_wgEncodeBroadHistoneK562H3k27acStdRawDataRep0.n1.q10.sorted.rmdup.non_black_narrow_peak_58499_4k_stitched	3893.6	.	Distal_TE	.	.	.	1	0	0	0	1	.	.	.	ENST00000378308.2(USP9X<TSG>);ENST00000324545.8(USP9X<TSG>)	2.1118	14.1725;9.0575	.
chrX	40942718	40947540	3_wgEncodeBroadHistoneK562H3k27acStdRawDataRep0.n1.q10.sorted.rmdup.non_black_narrow_peak_58504_4k_stitched	10556.6	.	Proximal_TE	ENST00000378308.2(USP9X<TSG>);ENST00000324545.8(USP9X<TSG>)	2.1118	14.1725;9.0575	3	0	0	3	0	.	.	.	.	.	.	0
chrX	41190339	41195417	1_wgEncodeBroadHistoneK562H3k27acStdRawDataRep0.n1.q10.sorted.rmdup.non_black_narrow_peak_58507_4k_stitched	19669.1	.	Proximal_SE	ENST00000478993.1(DDX3X<TSG><CCG>);ENST00000399959.2(DDX3X<TSG><CCG>)::ENST00000457138.2(DDX3X<TSG><CCG>);ENST00000441189.2(DDX3X<TSG><CCG>)::ENST00000480592.1(DDX3X<TSG><CCG>)::ENST00000542215.1(DDX3X<TSG><CCG>)	0::155.203544::155.203544::0	0.0;54.6925::8.0975;9.8375::4.485::0.375	2	0	0	2	0	.	.	.	.	.	.	0::0.0791980755239::0.0791980755239::0
chrX	41241967	41243205	1_wgEncodeBroadHistoneK562H3k27acStdRawDataRep0.n1.q10.sorted.rmdup.non_black_narrow_peak_58508_4k_stitched	1474.85	.	Distal_TE	.	.	.	1	0	1	0	0	ENST00000478993.1(DDX3X<TSG><CCG>);ENST00000399959.2(DDX3X<TSG><CCG>)::ENST00000457138.2(DDX3X<TSG><CCG>);ENST00000441189.2(DDX3X<TSG><CCG>)::ENST00000480592.1(DDX3X<TSG><CCG>)::ENST00000542215.1(DDX3X<TSG><CCG>)	0::155.203544::155.203544::0	0.0;54.6925::8.0975;9.8375::4.485::0.375	.	.	.	.
chrX	41301755	41302375	1_wgEncodeBroadHistoneK562H3k27acStdRawDataRep0.n1.q10.sorted.rmdup.non_black_narrow_peak_58511_4k_stitched	752.898	.	Distal_TE	.	.	.	1	0	1	0	0	ENST00000478993.1(DDX3X<TSG><CCG>);ENST00000399959.2(DDX3X<TSG><CCG>)::ENST00000457138.2(DDX3X<TSG><CCG>);ENST00000441189.2(DDX3X<TSG><CCG>)::ENST00000480592.1(DDX3X<TSG><CCG>)::ENST00000542215.1(DDX3X<TSG><CCG>)	0::155.203544::155.203544::0	0.0;54.6925::8.0975;9.8375::4.485::0.375	.	.	.	.
chrX	41420163	41420634	1_wgEncodeBroadHistoneK562H3k27acStdRawDataRep0.n1.q10.sorted.rmdup.non_black_narrow_peak_58512_4k_stitched	211.99	.	Distal_TE	.	.	.	0	0	0	0	0	.	.	.	.	.	.	.
chrX	43463443	43463920	1_wgEncodeBroadHistoneK562H3k27acStdRawDataRep0.n1.q10.sorted.rmdup.non_black_narrow_peak_58518_4k_stitched	800.291	.	Distal_TE	.	.	.	0	0	0	0	0	.	.	.	.	.	.	.
chrX	43513808	43514183	1_wgEncodeBroadHistoneK562H3k27acStdRawDataRep0.n1.q10.sorted.rmdup.non_black_narrow_peak_58520_4k_stitched	1246.08	.	Proximal_TE	ENST00000338702.3(MAOA)::ENST00000542639.1(MAOA)::ENST00000497485.1(MAOA)	0::0::0	1.2975::0.0325::0.0	0	0	0	0	0	.	.	.	.	.	.	0::0::0
chrX	44112036	44113234	2_wgEncodeBroadHistoneK562H3k27acStdRawDataRep0.n1.q10.sorted.rmdup.non_black_narrow_peak_58522_4k_stitched	859.273	.	Distal_TE	.	.	.	0	0	0	0	0	.	.	.	.	.	.	.
chrX	44172448	44175149	3_wgEncodeBroadHistoneK562H3k27acStdRawDataRep0.n1.q10.sorted.rmdup.non_black_narrow_peak_58524_4k_stitched	4678.38	.	Distal_TE	.	.	.	0	0	0	0	0	.	.	.	.	.	.	.
chrX	44202330	44204118	2_wgEncodeBroadHistoneK562H3k27acStdRawDataRep0.n1.q10.sorted.rmdup.non_black_narrow_peak_58528_4k_stitched	1274.27	.	Proximal_TE	ENST00000420999.1(EFHC2)	0	1.815	0	0	0	0	0	.	.	.	.	.	.	0
chrX	44342895	44344615	1_wgEncodeBroadHistoneK562H3k27acStdRawDataRep0.n1.q10.sorted.rmdup.non_black_narrow_peak_58530_4k_stitched	2924.23	.	Distal_TE	.	.	.	0	0	0	0	0	.	.	.	.	.	.	.
chrX	44400944	44402811	2_wgEncodeBroadHistoneK562H3k27acStdRawDataRep0.n1.q10.sorted.rmdup.non_black_narrow_peak_58532_4k_stitched	2729.37	.	Proximal_TE	ENST00000483115.1(FUNDC1)::ENST00000378045.4(FUNDC1)	0::2.721893	0.22::16.6375	0	0	0	0	0	.	.	.	.	.	.	0::0
chrX	44567705	44568512	1_wgEncodeBroadHistoneK562H3k27acStdRawDataRep0.n1.q10.sorted.rmdup.non_black_narrow_peak_58535_4k_stitched	979.365	.	Distal_TE	.	.	.	0	0	0	0	0	.	.	.	.	.	.	.
chrX	44701657	44704023	1_wgEncodeBroadHistoneK562H3k27acStdRawDataRep0.n1.q10.sorted.rmdup.non_black_narrow_peak_58536_4k_stitched	4322.47	.	Proximal_TE	ENST00000339042.4(DUSP21)	2.97589	0.5025	1	0	0	0	1	.	.	.	ENST00000377967.4(KDM6A<TSG><CCG>)::ENST00000536777.1(KDM6A<TSG><CCG>);ENST00000382899.4(KDM6A<TSG><CCG>)::ENST00000543216.1(KDM6A<TSG><CCG>)::ENST00000475233.1(KDM6A<TSG><CCG>)	0::0::0.236441::0	3.1525::0.0;2.0625::1.34::0.115	0
chrX	44730513	44734556	4_wgEncodeBroadHistoneK562H3k27acStdRawDataRep0.n1.q10.sorted.rmdup.non_black_narrow_peak_58538_4k_stitched	7915.38	.	Proximal_TE	ENST00000377967.4(KDM6A<TSG><CCG>)::ENST00000536777.1(KDM6A<TSG><CCG>);ENST00000382899.4(KDM6A<TSG><CCG>)::ENST00000543216.1(KDM6A<TSG><CCG>)::ENST00000475233.1(KDM6A<TSG><CCG>)	0::0::0.236441::0	3.1525::0.0;2.0625::1.34::0.115	1	0	0	0	1	.	.	.	ENST00000339042.4(DUSP21)	2.97589	0.5025	0::0::0::0
chrX	44767420	44768116	1_wgEncodeBroadHistoneK562H3k27acStdRawDataRep0.n1.q10.sorted.rmdup.non_black_narrow_peak_58544_4k_stitched	514.011	.	Distal_TE	.	.	.	0	0	0	0	0	.	.	.	.	.	.	.
chrX	44773196	44775348	1_wgEncodeBroadHistoneK562H3k27acStdRawDataRep0.n1.q10.sorted.rmdup.non_black_narrow_peak_58545_4k_stitched	2204.3	.	Distal_TE	.	.	.	0	0	0	0	0	.	.	.	.	.	.	.
chrX	44881562	44882365	1_wgEncodeBroadHistoneK562H3k27acStdRawDataRep0.n1.q10.sorted.rmdup.non_black_narrow_peak_58547_4k_stitched	420.77	.	Distal_TE	.	.	.	0	0	0	0	0	.	.	.	.	.	.	.
chrX	45629798	45630789	2_wgEncodeBroadHistoneK562H3k27acStdRawDataRep0.n1.q10.sorted.rmdup.non_black_narrow_peak_58549_4k_stitched	627.069	.	Proximal_TE	ENST00000602507.1(RP6-99M1.2)::ENST00000602461.1(RP6-99M1.2)	0::0	0.9775::0.6025	0	0	0	0	0	.	.	.	.	.	.	0::0
chrX	46306194	46307424	2_wgEncodeBroadHistoneK562H3k27acStdRawDataRep0.n1.q10.sorted.rmdup.non_black_narrow_peak_58552_4k_stitched	1139.61	.	Proximal_TE	ENST00000344302.4(KRBOX4)::ENST00000360017.5(KRBOX4)::ENST00000298190.6(KRBOX4)::ENST00000377919.2(KRBOX4)::ENST00000478600.1(KRBOX4);ENST00000476762.1(KRBOX4)::ENST00000487081.1(KRBOX4)	0::0::6.880813::6.880813::6.880813::0	0.2525::1.665::2.58::0.785::0.045;0.2725::0.025	0	0	0	0	0	.	.	.	.	.	.	0::0::0::0::0::0
chrX	46403990	46406093	1_wgEncodeBroadHistoneK562H3k27acStdRawDataRep0.n1.q10.sorted.rmdup.non_black_narrow_peak_58555_4k_stitched	2626.86	.	Proximal_TE	ENST00000414387.2(ZNF674)::ENST00000521626.1(ZNF674)::ENST00000518708.1(ZNF674)::ENST00000523374.1(ZNF674)::ENST00000522017.1(ZNF674)::ENST00000421685.2(ZNF674-AS1)::ENST00000609887.1(ZNF674-AS1)	0::2.415603::2.415603::0::0::2.559794::2.559794	0.155::0.2625::0.275::1.0975::0.11::4.5875::0.0	0	0	0	0	0	.	.	.	.	.	.	0::0::0::0::0::0::0
chrX	46696384	46697296	1_wgEncodeBroadHistoneK562H3k27acStdRawDataRep0.n1.q10.sorted.rmdup.non_black_narrow_peak_58556_4k_stitched	1014.68	.	Proximal_TE	ENST00000218340.3(RP2)	1.57058	3.67	0	0	0	0	0	.	.	.	.	.	.	0
chrX	46907134	46907506	1_wgEncodeBroadHistoneK562H3k27acStdRawDataRep0.n1.q10.sorted.rmdup.non_black_narrow_peak_58557_4k_stitched	330.083	.	Distal_TE	.	.	.	0	0	0	0	0	.	.	.	.	.	.	.
chrX	46988776	46989198	1_wgEncodeBroadHistoneK562H3k27acStdRawDataRep0.n1.q10.sorted.rmdup.non_black_narrow_peak_58559_4k_stitched	280.201	.	Distal_TE	.	.	.	1	0	0	0	1	.	.	.	ENST00000377604.3(RBM10<TSG><CCG>)::ENST00000276062.8(NDUFB11)::ENST00000329236.7(RBM10<TSG><CCG>)::ENST00000345781.6(RBM10<TSG><CCG>)::ENST00000377811.3(NDUFB11)	0::0.337124::42.091291::27.502182::0.47195	2.82::40.45::6.615::5.4275::23.1575	.
chrX	47002834	47006057	1_wgEncodeBroadHistoneK562H3k27acStdRawDataRep0.n1.q10.sorted.rmdup.non_black_narrow_peak_58561_4k_stitched	5381.08	.	Proximal_TE	ENST00000377604.3(RBM10<TSG><CCG>)::ENST00000276062.8(NDUFB11)::ENST00000329236.7(RBM10<TSG><CCG>)::ENST00000345781.6(RBM10<TSG><CCG>)::ENST00000377811.3(NDUFB11)	0::0.337124::42.091291::27.502182::0.47195	2.82::40.45::6.615::5.4275::23.1575	3	0	0	1	1	.	.	.	ENST00000517997.1(CDK16)::ENST00000517479.1(CDK16)::ENST00000457458.2(CDK16)::ENST00000522883.1(CDK16)::ENST00000520295.1(CDK16)::ENST00000357227.4(CDK16)::ENST00000519758.1(CDK16)::ENST00000520893.1(CDK16)::ENST00000517426.1(CDK16)::ENST00000518391.1(CDK16)	0::0::1.734602::0.431249::0.056399::38.585111::38.585111::38.585111::38.585111::0	0.0::0.0225::3.32::0.0::0.0::2.0725::0.405::0.155::0.0::1.0375	0::0::0.0328057710475::0.0163856903984::0
chrX	47052686	47054053	2_wgEncodeBroadHistoneK562H3k27acStdRawDataRep0.n1.q10.sorted.rmdup.non_black_narrow_peak_58563_4k_stitched	1997.82	.	Proximal_TE	ENST00000377351.4(UBA1)::ENST00000412206.1(UBA1)::ENST00000427561.1(UBA1)::ENST00000442035.1(UBA1)::ENST00000457753.1(UBA1)::ENST00000335972.6(UBA1)::ENST00000451702.1(UBA1)	14.094649::0::0::64.785502::64.785502::64.785502::0	15.66::0.0375::0.0::0.1675::0.0::7.82::0.9225	0	0	0	0	0	.	.	.	.	.	.	0.0438730850788::0::0::0.0204296538178::0.0204296538178::0.0204296538178::0
chrX	47076648	47080055	2_wgEncodeBroadHistoneK562H3k27acStdRawDataRep0.n1.q10.sorted.rmdup.non_black_narrow_peak_58565_4k_stitched	7387.85	.	Proximal_TE	ENST00000517997.1(CDK16)::ENST00000517479.1(CDK16)::ENST00000457458.2(CDK16)::ENST00000522883.1(CDK16)::ENST00000520295.1(CDK16)::ENST00000357227.4(CDK16)::ENST00000519758.1(CDK16)::ENST00000520893.1(CDK16)::ENST00000517426.1(CDK16)::ENST00000518391.1(CDK16)	0::0::1.734602::0.431249::0.056399::38.585111::38.585111::38.585111::38.585111::0	0.0::0.0225::3.32::0.0::0.0::2.0725::0.405::0.155::0.0::1.0375	2	0	0	0	1	.	.	.	ENST00000377604.3(RBM10<TSG><CCG>)::ENST00000276062.8(NDUFB11)::ENST00000329236.7(RBM10<TSG><CCG>)::ENST00000345781.6(RBM10<TSG><CCG>)::ENST00000377811.3(NDUFB11)	0::0.337124::42.091291::27.502182::0.47195	2.82::40.45::6.615::5.4275::23.1575	0::0::0::0::0::0.0217928260157::0.0217928260157::0.0217928260157::0.0217928260157::0
chrX	47091709	47093718	2_wgEncodeBroadHistoneK562H3k27acStdRawDataRep0.n1.q10.sorted.rmdup.non_black_narrow_peak_58567_4k_stitched	3368.17	.	Proximal_TE	ENST00000377107.2(USP11)::ENST00000218348.3(USP11)::ENST00000377080.3(USP11)::ENST00000377078.2(USP11)	0::0::0::0	0.1::4.1775::0.4725::0.0975	0	0	0	0	0	.	.	.	.	.	.	0::0::0::0
chrX	47341637	47343820	2_wgEncodeBroadHistoneK562H3k27acStdRawDataRep0.n1.q10.sorted.rmdup.non_black_narrow_peak_58570_4k_stitched	3676.55	.	Proximal_TE	ENST00000313116.7(ZNF41)::ENST00000397050.2(ZNF41);ENST00000377065.4(ZNF41)::ENST00000357412.1(CXorf24)	0::0::0	4.37::0.18;0.1275::1.9575	0	0	0	0	0	.	.	.	.	.	.	0::0::0
chrX	47400776	47401353	1_wgEncodeBroadHistoneK562H3k27acStdRawDataRep0.n1.q10.sorted.rmdup.non_black_narrow_peak_58573_4k_stitched	406.45	.	Distal_TE	.	.	.	0	0	0	0	0	.	.	.	.	.	.	.
chrX	47419541	47424500	3_wgEncodeBroadHistoneK562H3k27acStdRawDataRep0.n1.q10.sorted.rmdup.non_black_narrow_peak_58575_4k_stitched	10605.6	.	Proximal_TE	ENST00000377045.4(ARAF)::ENST00000290277.6(ARAF)::ENST00000377039.2(ARAF)::ENST00000489496.1(ARAF)	0::36.190598::36.190598::0	7.755::0.0::2.7125::2.0175	0	0	0	0	0	.	.	.	.	.	.	0::0.0149999374058::0.0149999374058::0
chrX	47440977	47442583	1_wgEncodeBroadHistoneK562H3k27acStdRawDataRep0.n1.q10.sorted.rmdup.non_black_narrow_peak_58579_4k_stitched	2552.76	.	Proximal_TE	ENST00000218388.4(TIMP1)::ENST00000377018.2(TIMP1)::ENST00000456754.2(TIMP1)::ENST00000377017.1(TIMP1)::ENST00000441738.1(TIMP1)	0::0::651.320419::651.320419::0	86.87::0.905::0.695::5.49::0.1475	0	0	0	0	0	.	.	.	.	.	.	0::0::0.160255034407::0.160255034407::0
chrX	47508455	47511203	2_wgEncodeBroadHistoneK562H3k27acStdRawDataRep0.n1.q10.sorted.rmdup.non_black_narrow_peak_58584_4k_stitched	3332.28	.	Proximal_TE	ENST00000247161.3(ELK1);ENST00000592066.1(ELK1)::ENST00000376983.3(ELK1);ENST00000480157.1(ELK1)::ENST00000343894.4(ELK1);ENST00000468956.1(ELK1)	38.697397::5.892709::5.892709	11.77;0.0::1.6125;0.715::1.605;0.4	0	0	0	0	0	.	.	.	.	.	.	0.0268150151691::0::0
chrX	47516858	47522820	2_wgEncodeBroadHistoneK562H3k27acStdRawDataRep0.n1.q10.sorted.rmdup.non_black_narrow_peak_58588_4k_stitched	10780	.	Proximal_TE	ENST00000460840.1(UXT)::ENST00000591832.1(RP1-212G6.7)::ENST00000590504.1(RP1-212G6.7)::ENST00000485641.1(UXT)::ENST00000335890.2(UXT)::ENST00000333119.3(UXT)	0::1.880095::1.880095::61.569407::61.569407::57.819761	3.365::0.3825::0.1975::0.1375::6.7075::114.87	0	0	0	0	0	.	.	.	.	.	.	0::0::0::0.00844989255961::0.00844989255961::0.00844989255961
chrX	47535143	47535465	1_wgEncodeBroadHistoneK562H3k27acStdRawDataRep0.n1.q10.sorted.rmdup.non_black_narrow_peak_58595_4k_stitched	114.731	.	Distal_TE	.	.	.	0	0	0	0	0	.	.	.	.	.	.	.
chrX	47542443	47543825	1_wgEncodeBroadHistoneK562H3k27acStdRawDataRep0.n1.q10.sorted.rmdup.non_black_narrow_peak_58597_4k_stitched	2622.75	.	Distal_TE	.	.	.	0	0	0	0	0	.	.	.	.	.	.	.
chrX	47570994	47572236	1_wgEncodeBroadHistoneK562H3k27acStdRawDataRep0.n1.q10.sorted.rmdup.non_black_narrow_peak_58599_4k_stitched	1952.56	.	Distal_TE	.	.	.	0	0	0	0	0	.	.	.	.	.	.	.
chrX	47695612	47697097	2_wgEncodeBroadHistoneK562H3k27acStdRawDataRep0.n1.q10.sorted.rmdup.non_black_narrow_peak_58600_4k_stitched	1221.8	.	Proximal_TE	ENST00000376954.1(ZNF81);ENST00000338637.7(ZNF81)::ENST00000334937.4(ZNF81)::ENST00000376950.4(ZNF81)	3.443197::1.403068::1.403068	0.21;1.955::0.37::0.5925	0	0	0	0	0	.	.	.	.	.	.	0::0::0
chrX	47862896	47863752	1_wgEncodeBroadHistoneK562H3k27acStdRawDataRep0.n1.q10.sorted.rmdup.non_black_narrow_peak_58602_4k_stitched	1008.28	.	Proximal_TE	ENST00000376943.3(ZNF182)::ENST00000305127.6(ZNF182);ENST00000396965.1(ZNF182)::ENST00000304355.5(SPACA5)::ENST00000376940.3(SPACA5)	4.128296::4.352193::0::0	1.6425::0.825;0.5::0.0::0.0175	0	0	0	0	0	.	.	.	.	.	.	0::0::0::0
chrX	47880564	47881156	1_wgEncodeBroadHistoneK562H3k27acStdRawDataRep0.n1.q10.sorted.rmdup.non_black_narrow_peak_58603_4k_stitched	645.648	.	Distal_TE	.	.	.	0	0	0	0	0	.	.	.	.	.	.	.
chrX	48114733	48115771	1_wgEncodeBroadHistoneK562H3k27acStdRawDataRep0.n1.q10.sorted.rmdup.non_black_narrow_peak_58606_4k_stitched	2175.64	.	Proximal_TE	ENST00000376919.3(SSX1<CCG>)	0	96.32	0	0	0	0	0	.	.	.	.	.	.	0
chrX	48325610	48335411	3_wgEncodeBroadHistoneK562H3k27acStdRawDataRep0.n1.q10.sorted.rmdup.non_black_narrow_peak_58611_4k_stitched	13601.4	.	Proximal_TE	ENST00000376875.1(SLC38A5)::ENST00000440085.1(SLC38A5)::ENST00000413668.1(SLC38A5)::ENST00000441948.1(SLC38A5)::ENST00000416711.1(SLC38A5)::ENST00000488083.1(SLC38A5)::ENST00000376876.3(SLC38A5)::ENST00000429543.1(SLC38A5)::ENST00000317669.5(SLC38A5)::ENST00000492562.1(FTSJ1)::ENST00000348411.2(FTSJ1);ENST00000019019.2(FTSJ1)::ENST00000396894.4(FTSJ1)::ENST00000485486.1(FTSJ1)::ENST00000473235.1(…	0::0::0::0::0::0::1.314982::5.457761::5.457761::33.744837::33.744837::33.744837::33.744837::33.744837::0.047438	0.4675::1.7::18.2575::0.1175::0.2525::0.1275::1.145::0.0::31.805::0.1875::18.99;0.345::0.0375::0.035::0.0375::1.13	0	0	0	0	0	.	.	.	.	.	.	0::0::0::0::0::0::0::0::0::0.030910233313::0.030910233313::0.030910233313::0.030910233313::0.030910233313::0
chrX	48345601	48346603	1_wgEncodeBroadHistoneK562H3k27acStdRawDataRep0.n1.q10.sorted.rmdup.non_black_narrow_peak_58614_4k_stitched	1001.87	.	Distal_TE	.	.	.	0	0	0	0	0	.	.	.	.	.	.	.
chrX	48366525	48367272	1_wgEncodeBroadHistoneK562H3k27acStdRawDataRep0.n1.q10.sorted.rmdup.non_black_narrow_peak_58617_4k_stitched	952.028	.	Proximal_TE	ENST00000445586.1(AF196972.9)::ENST00000359882.4(PORCN)::ENST00000486272.1(PORCN)::ENST00000537758.1(PORCN)::ENST00000472520.1(PORCN)::ENST00000485288.2(PORCN);ENST00000367574.4(PORCN)::ENST00000355961.4(PORCN)::ENST00000528612.1(PORCN)::ENST00000489940.1(PORCN)::ENST00000361988.3(PORCN)::ENST00000470275.2(PORCN)::ENST00000326194.6(PORCN)::ENST00000355092.3(PORCN)	0::1.372191::1.372191::1.372191::1.372191::1.372191::0::0::0::0::0::0::0	0.6175::0.0::0.3::0.0::0.505::0.0925;0.0925::0.0::0.0::0.04::0.2475::0.0::0.0475::0.1575	0	0	0	0	0	.	.	.	.	.	.	0::0::0::0::0::0::0::0::0::0::0::0::0
chrX	48379333	48381090	2_wgEncodeBroadHistoneK562H3k27acStdRawDataRep0.n1.q10.sorted.rmdup.non_black_narrow_peak_58618_4k_stitched	3543.55	.	Proximal_TE	ENST00000495186.1(EBP)::ENST00000276096.6(EBP)::ENST00000498425.1(EBP)::ENST00000446158.1(EBP)::ENST00000414061.1(EBP)	0::89.776096::89.776096::67.571561::0	3.2925::97.1425::6.62::7.8325::47.75	1	0	0	0	1	.	.	.	ENST00000376771.4(TBC1D25)::ENST00000537536.1(TBC1D25)::ENST00000481090.2(TBC1D25)::ENST00000494495.1(TBC1D25)::ENST00000476141.1(TBC1D25)::ENST00000418627.1(TBC1D25)	0::0::0::0::0::0	0.61::0.0::0.1225::0.0::0.07::0.05	0::0.0745183518726::0.0745183518726::0.0745183518726::0
chrX	48389477	48390817	1_wgEncodeBroadHistoneK562H3k27acStdRawDataRep0.n1.q10.sorted.rmdup.non_black_narrow_peak_58622_4k_stitched	1261.81	.	Distal_TE	.	.	.	0	0	0	0	0	.	.	.	.	.	.	.
chrX	48397085	48398548	1_wgEncodeBroadHistoneK562H3k27acStdRawDataRep0.n1.q10.sorted.rmdup.non_black_narrow_peak_58623_4k_stitched	1911.66	.	Proximal_TE	ENST00000376771.4(TBC1D25)::ENST00000537536.1(TBC1D25)::ENST00000481090.2(TBC1D25)::ENST00000494495.1(TBC1D25)::ENST00000476141.1(TBC1D25)::ENST00000418627.1(TBC1D25)	0::0::0::0::0::0	0.61::0.0::0.1225::0.0::0.07::0.05	2	0	0	0	2	.	.	.	ENST00000495186.1(EBP)::ENST00000276096.6(EBP)::ENST00000498425.1(EBP)::ENST00000446158.1(EBP)::ENST00000414061.1(EBP)&&ENST00000472897.1(RBM3)::ENST00000488216.1(RBM3)::ENST00000466764.1(RBM3)::ENST00000490127.1(RBM3)::ENST00000376759.3(RBM3);ENST00000489344.1(RBM3);ENST00000491240.1(RBM3)::ENST00000485213.1(RBM3)::ENST00000430348.2(RBM3)::ENST00000376775.2(AC115618.1)::ENST00000376755.1(RBM3)::…	0::89.776096::89.776096::67.571561::0&&102.442107::173.417528::173.417528::173.417528::173.417528::70.975421::70.975421::0::0::0::0	3.2925::97.1425::6.62::7.8325::47.75&&39.675::4.0425::22.795::1.955::82.285;4.605;2.87::0.0::3.86::0.1875::8.0175::0.05::6.1725	0::0::0::0::0::0
chrX	48431641	48435025	2_wgEncodeBroadHistoneK562H3k27acStdRawDataRep0.n1.q10.sorted.rmdup.non_black_narrow_peak_58626_4k_stitched	13348.6	.	Proximal_TE	ENST00000472897.1(RBM3)::ENST00000488216.1(RBM3)::ENST00000466764.1(RBM3)::ENST00000490127.1(RBM3)::ENST00000376759.3(RBM3);ENST00000489344.1(RBM3);ENST00000491240.1(RBM3)::ENST00000485213.1(RBM3)::ENST00000430348.2(RBM3)::ENST00000376775.2(AC115618.1)::ENST00000376755.1(RBM3)::ENST00000491236.1(RBM3)::ENST00000354480.2(RBM3)	102.442107::173.417528::173.417528::173.417528::173.417528::70.975421::70.975421::0::0::0::0	39.675::4.0425::22.795::1.955::82.285;4.605;2.87::0.0::3.86::0.1875::8.0175::0.05::6.1725	2	0	0	0	2	.	.	.	ENST00000376771.4(TBC1D25)::ENST00000537536.1(TBC1D25)::ENST00000481090.2(TBC1D25)::ENST00000494495.1(TBC1D25)::ENST00000476141.1(TBC1D25)::ENST00000418627.1(TBC1D25)&&ENST00000376729.5(WDR13)::ENST00000218056.5(WDR13)::ENST00000497756.2(WDR13)::ENST00000498631.1(WDR13)::ENST00000471334.1(WDR13)::ENST00000486125.1(WDR13)::ENST00000472440.1(WDR13)::ENST00000492715.1(WDR13)::ENST00000479279.1(WDR13…	0::0::0::0::0::0&&11.93047::12.123701::12.123701::12.123701::12.123701::12.123701::12.123701::0.883394::0.056399::0::0::0	0.61::0.0::0.1225::0.0::0.07::0.05&&3.3025::1.9075::0.27::0.19::0.25::0.06::0.07::0.6325::0.5175::0.06::0.56::4.725	0.0165285029389::0.0178657614456::0.0178657614456::0.0178657614456::0.0178657614456::0.0178657614456::0.0178657614456::0::0::0::0
chrX	48448040	48450272	2_wgEncodeBroadHistoneK562H3k27acStdRawDataRep0.n1.q10.sorted.rmdup.non_black_narrow_peak_58628_4k_stitched	2669.68	.	Proximal_TE	ENST00000470124.1(WDR13)	0	0.1675	0	0	0	0	0	.	.	.	.	.	.	0
chrX	48455457	48457006	1_wgEncodeBroadHistoneK562H3k27acStdRawDataRep0.n1.q10.sorted.rmdup.non_black_narrow_peak_58632_4k_stitched	4213.85	.	Proximal_TE	ENST00000376729.5(WDR13)::ENST00000218056.5(WDR13)::ENST00000497756.2(WDR13)::ENST00000498631.1(WDR13)::ENST00000471334.1(WDR13)::ENST00000486125.1(WDR13)::ENST00000472440.1(WDR13)::ENST00000492715.1(WDR13)::ENST00000479279.1(WDR13)::ENST00000466962.1(WDR13)::ENST00000495575.1(WDR13)::ENST00000482760.2(WDR13)	11.93047::12.123701::12.123701::12.123701::12.123701::12.123701::12.123701::0.883394::0.056399::0::0::0	3.3025::1.9075::0.27::0.19::0.25::0.06::0.07::0.6325::0.5175::0.06::0.56::4.725	1	0	0	0	1	.	.	.	ENST00000472897.1(RBM3)::ENST00000488216.1(RBM3)::ENST00000466764.1(RBM3)::ENST00000490127.1(RBM3)::ENST00000376759.3(RBM3);ENST00000489344.1(RBM3);ENST00000491240.1(RBM3)::ENST00000485213.1(RBM3)::ENST00000430348.2(RBM3)::ENST00000376775.2(AC115618.1)::ENST00000376755.1(RBM3)::ENST00000491236.1(RBM3)::ENST00000354480.2(RBM3)	102.442107::173.417528::173.417528::173.417528::173.417528::70.975421::70.975421::0::0::0::0	39.675::4.0425::22.795::1.955::82.285;4.605;2.87::0.0::3.86::0.1875::8.0175::0.05::6.1725	0.0210151440331::0.0210151440331::0.0210151440331::0.0210151440331::0.0210151440331::0.0210151440331::0.0210151440331::0::0::0::0::0
chrX	48475807	48476698	1_wgEncodeBroadHistoneK562H3k27acStdRawDataRep0.n1.q10.sorted.rmdup.non_black_narrow_peak_58633_4k_stitched	549.573	.	Distal_TE	.	.	.	0	0	0	0	0	.	.	.	.	.	.	.
chrX	48534112	48539080	3_wgEncodeBroadHistoneK562H3k27acStdRawDataRep0.n1.q10.sorted.rmdup.non_black_narrow_peak_58635_4k_stitched	3390.53	.	Proximal_TE	ENST00000450772.1(WAS<CCG>)	0	0	2	0	1	0	1	ENST00000376670.3(GATA1<CCG>)::ENST00000376665.3(GATA1<CCG>)::ENST00000423941.1(HDAC6)::ENST00000438518.1(HDAC6)::ENST00000376643.2(HDAC6)::ENST00000469223.1(HDAC6)::ENST00000444343.2(HDAC6)::ENST00000376610.2(HDAC6)::ENST00000483656.1(HDAC6)::ENST00000334136.5(HDAC6)::ENST00000376619.2(HDAC6)::ENST00000477561.1(HDAC6)::ENST00000413163.2(HDAC6)::ENST00000441703.1(HDAC6)::ENST00000426196.1(HDAC6):…	238.66254::238.66254::0::0::0::0.0::0::0::9.466293::9.466293::9.466293::5.596822::5.596822::5.596822::5.596822::0::0	52.525::0.33::0.845::0.04::0.1325::0.0::0.4425::1.0575::0.0::3.515::0.2375::0.14::0.4::5.01::3.41::1.465::0.625	ENST00000337852.6(SUV39H1)::ENST00000376687.3(SUV39H1)::ENST00000453214.2(SUV39H1)	0::0::10.134337	0.0::9.4575::0.065	0
chrX	48554390	48559896	3_wgEncodeBroadHistoneK562H3k27acStdRawDataRep0.n1.q10.sorted.rmdup.non_black_narrow_peak_58639_4k_stitched	3852.65	.	Proximal_TE	ENST00000337852.6(SUV39H1)::ENST00000376687.3(SUV39H1)::ENST00000453214.2(SUV39H1)	0::0::10.134337	0.0::9.4575::0.065	3	0	1	0	2	ENST00000376670.3(GATA1<CCG>)::ENST00000376665.3(GATA1<CCG>)::ENST00000423941.1(HDAC6)::ENST00000438518.1(HDAC6)::ENST00000376643.2(HDAC6)::ENST00000469223.1(HDAC6)::ENST00000444343.2(HDAC6)::ENST00000376610.2(HDAC6)::ENST00000483656.1(HDAC6)::ENST00000334136.5(HDAC6)::ENST00000376619.2(HDAC6)::ENST00000477561.1(HDAC6)::ENST00000413163.2(HDAC6)::ENST00000441703.1(HDAC6)::ENST00000426196.1(HDAC6):…	238.66254::238.66254::0::0::0::0.0::0::0::9.466293::9.466293::9.466293::5.596822::5.596822::5.596822::5.596822::0::0	52.525::0.33::0.845::0.04::0.1325::0.0::0.4425::1.0575::0.0::3.515::0.2375::0.14::0.4::5.01::3.41::1.465::0.625	ENST00000450772.1(WAS<CCG>)&&ENST00000416061.1(AF196970.3)	0&&0	0.0&&0.225	0::0::0.0480908775372
chrX	48567892	48568472	1_wgEncodeBroadHistoneK562H3k27acStdRawDataRep0.n1.q10.sorted.rmdup.non_black_narrow_peak_58644_4k_stitched	430.386	.	Distal_TE	.	.	.	0	0	0	0	0	.	.	.	.	.	.	.
chrX	48595034	48597579	2_wgEncodeBroadHistoneK562H3k27acStdRawDataRep0.n1.q10.sorted.rmdup.non_black_narrow_peak_58645_4k_stitched	4327.93	.	Proximal_TE	ENST00000416061.1(AF196970.3)	0	0.225	2	0	1	0	1	ENST00000376670.3(GATA1<CCG>)::ENST00000376665.3(GATA1<CCG>)::ENST00000423941.1(HDAC6)::ENST00000438518.1(HDAC6)::ENST00000376643.2(HDAC6)::ENST00000469223.1(HDAC6)::ENST00000444343.2(HDAC6)::ENST00000376610.2(HDAC6)::ENST00000483656.1(HDAC6)::ENST00000334136.5(HDAC6)::ENST00000376619.2(HDAC6)::ENST00000477561.1(HDAC6)::ENST00000413163.2(HDAC6)::ENST00000441703.1(HDAC6)::ENST00000426196.1(HDAC6):…	238.66254::238.66254::0::0::0::0.0::0::0::9.466293::9.466293::9.466293::5.596822::5.596822::5.596822::5.596822::0::0	52.525::0.33::0.845::0.04::0.1325::0.0::0.4425::1.0575::0.0::3.515::0.2375::0.14::0.4::5.01::3.41::1.465::0.625	ENST00000337852.6(SUV39H1)::ENST00000376687.3(SUV39H1)::ENST00000453214.2(SUV39H1)	0::0::10.134337	0.0::9.4575::0.065	0
chrX	48628736	48629625	1_wgEncodeBroadHistoneK562H3k27acStdRawDataRep0.n1.q10.sorted.rmdup.non_black_narrow_peak_58649_4k_stitched	616.157	.	Distal_TE	.	.	.	0	0	0	0	0	.	.	.	.	.	.	.
chrX	48635013	48635991	1_wgEncodeBroadHistoneK562H3k27acStdRawDataRep0.n1.q10.sorted.rmdup.non_black_narrow_peak_58650_4k_stitched	769.799	.	Proximal_TE	ENST00000419045.1(AC115617.2)	0	0.95	0	0	0	0	0	.	.	.	.	.	.	0
chrX	48640924	48661802	9_wgEncodeBroadHistoneK562H3k27acStdRawDataRep0.n1.q10.sorted.rmdup.non_black_narrow_peak_58651_4k_stitched	42476.5	.	Proximal_SE	ENST00000376670.3(GATA1<CCG>)::ENST00000376665.3(GATA1<CCG>)::ENST00000423941.1(HDAC6)::ENST00000438518.1(HDAC6)::ENST00000376643.2(HDAC6)::ENST00000469223.1(HDAC6)::ENST00000444343.2(HDAC6)::ENST00000376610.2(HDAC6)::ENST00000483656.1(HDAC6)::ENST00000334136.5(HDAC6)::ENST00000376619.2(HDAC6)::ENST00000477561.1(HDAC6)::ENST00000413163.2(HDAC6)::ENST00000441703.1(HDAC6)::ENST00000426196.1(HDAC6):…	238.66254::238.66254::0::0::0::0.0::0::0::9.466293::9.466293::9.466293::5.596822::5.596822::5.596822::5.596822::0::0	52.525::0.33::0.845::0.04::0.1325::0.0::0.4425::1.0575::0.0::3.515::0.2375::0.14::0.4::5.01::3.41::1.465::0.625	6	0	0	0	5	.	.	.	ENST00000337852.6(SUV39H1)::ENST00000376687.3(SUV39H1)::ENST00000453214.2(SUV39H1)&&ENST00000442430.1(PIM2)::ENST00000376509.4(PIM2)&&ENST00000450772.1(WAS<CCG>)&&ENST00000416061.1(AF196970.3)&&ENST00000472645.1(TIMM17B)::ENST00000490755.2(TIMM17B)::ENST00000465150.2(TIMM17B)::ENST00000466995.1(TIMM17B)::ENST00000495490.2(TIMM17B)::ENST00000376563.1(PQBP1);ENST00000376566.4(PQBP1)::ENST0000037654…	0::0::10.134337&&0::136.784593&&0&&0&&0::96.408203::96.408203::96.408203::96.408203::59.498906::59.498906::59.498906::59.498906::59.498906::59.498906::54.364647::0::0::0::0::0::0	0.0::9.4575::0.065&&2.8525::60.5725&&0.0&&0.225&&0.125::0.0625::7.6475::0.65::0.34::3.3475;0.5275::1.765;20.3725::0.58::7.4275::1.955::0.1225::13.37::0.615::5.3425::37.7325;0.365::0.1175;0.8025::0.1325::1.3175;1.0175;0.075	0.789439521135::0.789439521135::0::0::0::0::0::0::0::0::0::0::0::0::0::0::0
chrX	48747988	48748463	1_wgEncodeBroadHistoneK562H3k27acStdRawDataRep0.n1.q10.sorted.rmdup.non_black_narrow_peak_58665_4k_stitched	206.785	.	Distal_TE	.	.	.	0	0	0	0	0	.	.	.	.	.	.	.
chrX	48753796	48756075	1_wgEncodeBroadHistoneK562H3k27acStdRawDataRep0.n1.q10.sorted.rmdup.non_black_narrow_peak_58669_4k_stitched	8316.72	.	Proximal_TE	ENST00000472645.1(TIMM17B)::ENST00000490755.2(TIMM17B)::ENST00000465150.2(TIMM17B)::ENST00000466995.1(TIMM17B)::ENST00000495490.2(TIMM17B)::ENST00000376563.1(PQBP1);ENST00000376566.4(PQBP1)::ENST00000376548.5(PQBP1);ENST00000447146.2(PQBP1)::ENST00000473764.1(PQBP1)::ENST00000247140.4(PQBP1)::ENST00000472742.1(PQBP1)::ENST00000486150.1(PQBP1)::ENST00000477997.1(PQBP1)::ENST00000470062.1(PQBP1)::E…	0::96.408203::96.408203::96.408203::96.408203::59.498906::59.498906::59.498906::59.498906::59.498906::59.498906::54.364647::0::0::0::0::0::0	0.125::0.0625::7.6475::0.65::0.34::3.3475;0.5275::1.765;20.3725::0.58::7.4275::1.955::0.1225::13.37::0.615::5.3425::37.7325;0.365::0.1175;0.8025::0.1325::1.3175;1.0175;0.075	2	0	1	0	0	ENST00000376670.3(GATA1<CCG>)::ENST00000376665.3(GATA1<CCG>)::ENST00000423941.1(HDAC6)::ENST00000438518.1(HDAC6)::ENST00000376643.2(HDAC6)::ENST00000469223.1(HDAC6)::ENST00000444343.2(HDAC6)::ENST00000376610.2(HDAC6)::ENST00000483656.1(HDAC6)::ENST00000334136.5(HDAC6)::ENST00000376619.2(HDAC6)::ENST00000477561.1(HDAC6)::ENST00000413163.2(HDAC6)::ENST00000441703.1(HDAC6)::ENST00000426196.1(HDAC6):…	238.66254::238.66254::0::0::0::0.0::0::0::9.466293::9.466293::9.466293::5.596822::5.596822::5.596822::5.596822::0::0	52.525::0.33::0.845::0.04::0.1325::0.0::0.4425::1.0575::0.0::3.515::0.2375::0.14::0.4::5.01::3.41::1.465::0.625	.	.	.	0::0.0312086650894::0.0312086650894::0.0312086650894::0.0312086650894::0.0119202714418::0.0119202714418::0.0119202714418::0.0119202714418::0.0119202714418::0.0119202714418::0.0119202714418::0::0::0::0::0::0
chrX	48767661	48769635	1_wgEncodeBroadHistoneK562H3k27acStdRawDataRep0.n1.q10.sorted.rmdup.non_black_narrow_peak_58671_4k_stitched	4203.43	.	Proximal_TE	ENST00000376529.3(SLC35A2)::ENST00000247138.5(SLC35A2)::ENST00000452555.2(SLC35A2);ENST00000413561.2(SLC35A2)::ENST00000445167.2(SLC35A2)::ENST00000376512.1(SLC35A2)::ENST00000446885.1(SLC35A2)::ENST00000376515.3(SLC35A2);ENST00000376521.1(SLC35A2)::ENST00000485431.1(PIM2)	11.405522::11.405522::11.405522::11.405522::11.405522::0::0::0	0.03::1.18::0.0;0.5325::8.6375::0.4975::0.0::0.01;1.69::3.205	1	0	1	0	0	ENST00000481142.1(OTUD5)::ENST00000330085.4(AF207550.1)	0::0	0.1075::0.0	.	.	.	0.0253756041966::0.0253756041966::0.0253756041966::0.0253756041966::0.0253756041966::0::0::0
chrX	48774741	48777892	2_wgEncodeBroadHistoneK562H3k27acStdRawDataRep0.n1.q10.sorted.rmdup.non_black_narrow_peak_58673_4k_stitched	5425.21	.	Proximal_TE	ENST00000442430.1(PIM2)::ENST00000376509.4(PIM2)	0::136.784593	2.8525::60.5725	4	0	2	0	1	ENST00000376670.3(GATA1<CCG>)::ENST00000376665.3(GATA1<CCG>)::ENST00000423941.1(HDAC6)::ENST00000438518.1(HDAC6)::ENST00000376643.2(HDAC6)::ENST00000469223.1(HDAC6)::ENST00000444343.2(HDAC6)::ENST00000376610.2(HDAC6)::ENST00000483656.1(HDAC6)::ENST00000334136.5(HDAC6)::ENST00000376619.2(HDAC6)::ENST00000477561.1(HDAC6)::ENST00000413163.2(HDAC6)::ENST00000441703.1(HDAC6)::ENST00000426196.1(HDAC6):…	238.66254::238.66254::0::0::0::0.0::0::0::9.466293::9.466293::9.466293::5.596822::5.596822::5.596822::5.596822::0::0&&0::0	52.525::0.33::0.845::0.04::0.1325::0.0::0.4425::1.0575::0.0::3.515::0.2375::0.14::0.4::5.01::3.41::1.465::0.625&&0.1075::0.0	ENST00000484499.1(OTUD5)::ENST00000376488.3(OTUD5)::ENST00000396743.3(OTUD5);ENST00000156084.4(OTUD5)::ENST00000428668.2(OTUD5)	0::22.447512::0::5.033691	0.8::11.545::0.8;0.0::6.5775	0::0.338368067445
chrX	48793255	48801990	2_wgEncodeBroadHistoneK562H3k27acStdRawDataRep0.n1.q10.sorted.rmdup.non_black_narrow_peak_58677_4k_stitched	20661.7	.	Proximal_SE	ENST00000481142.1(OTUD5)::ENST00000330085.4(AF207550.1)	0::0	0.1075::0.0	3	0	0	0	2	.	.	.	ENST00000442430.1(PIM2)::ENST00000376509.4(PIM2)&&ENST00000376529.3(SLC35A2)::ENST00000247138.5(SLC35A2)::ENST00000452555.2(SLC35A2);ENST00000413561.2(SLC35A2)::ENST00000445167.2(SLC35A2)::ENST00000376512.1(SLC35A2)::ENST00000446885.1(SLC35A2)::ENST00000376515.3(SLC35A2);ENST00000376521.1(SLC35A2)::ENST00000485431.1(PIM2)	0::136.784593&&11.405522::11.405522::11.405522::11.405522::11.405522::0::0::0	2.8525::60.5725&&0.03::1.18::0.0;0.5325::8.6375::0.4975::0.0::0.01;1.69::3.205	0::0
chrX	48812227	48820079	2_wgEncodeBroadHistoneK562H3k27acStdRawDataRep0.n1.q10.sorted.rmdup.non_black_narrow_peak_58685_4k_stitched	13053.7	.	Proximal_TE	ENST00000484499.1(OTUD5)::ENST00000376488.3(OTUD5)::ENST00000396743.3(OTUD5);ENST00000156084.4(OTUD5)::ENST00000428668.2(OTUD5)	0::22.447512::0::5.033691	0.8::11.545::0.8;0.0::6.5775	1	0	0	0	1	.	.	.	ENST00000442430.1(PIM2)::ENST00000376509.4(PIM2)	0::136.784593	2.8525::60.5725	0::0.0165260384573::0::0
chrX	48857799	48859497	1_wgEncodeBroadHistoneK562H3k27acStdRawDataRep0.n1.q10.sorted.rmdup.non_black_narrow_peak_58688_4k_stitched	10221.8	.	Proximal_TE	ENST00000480041.1(GRIPAP1)::ENST00000495258.1(GRIPAP1)::ENST00000376425.3(GRIPAP1)::ENST00000376444.3(GRIPAP1)::ENST00000376423.4(GRIPAP1)::ENST00000376441.1(GRIPAP1)	0::0::10.950856::10.950856::10.950856::10.950856	0.1725::0.1625::0.075::0.385::0.79::6.9225	1	0	0	0	1	.	.	.	ENST00000481606.1(TFE3<CCG>)::ENST00000487451.1(TFE3<CCG>)::ENST00000493583.1(TFE3<CCG>)::ENST00000315869.7(TFE3<CCG>)	0::0::1.527251::0.189325	0.67::0.0::2.525::3.05	0::0::0::0::0::0
chrX	48896201	48902082	4_wgEncodeBroadHistoneK562H3k27acStdRawDataRep0.n1.q10.sorted.rmdup.non_black_narrow_peak_58690_4k_stitched	6574	.	Proximal_TE	ENST00000481606.1(TFE3<CCG>)::ENST00000487451.1(TFE3<CCG>)::ENST00000493583.1(TFE3<CCG>)::ENST00000315869.7(TFE3<CCG>)	0::0::1.527251::0.189325	0.67::0.0::2.525::3.05	1	0	0	0	1	.	.	.	ENST00000480041.1(GRIPAP1)::ENST00000495258.1(GRIPAP1)::ENST00000376425.3(GRIPAP1)::ENST00000376444.3(GRIPAP1)::ENST00000376423.4(GRIPAP1)::ENST00000376441.1(GRIPAP1)	0::0::10.950856::10.950856::10.950856::10.950856	0.1725::0.1625::0.075::0.385::0.79::6.9225	0::0::0::0
chrX	48910600	48911454	2_wgEncodeBroadHistoneK562H3k27acStdRawDataRep0.n1.q10.sorted.rmdup.non_black_narrow_peak_58695_4k_stitched	495.717	.	Proximal_TE	ENST00000597275.1(CCDC120<TSG>)	1.55351	0.0125	0	0	0	0	0	.	.	.	.	.	.	0
chrX	48936380	48938399	1_wgEncodeBroadHistoneK562H3k27acStdRawDataRep0.n1.q10.sorted.rmdup.non_black_narrow_peak_58697_4k_stitched	4840.11	.	Proximal_TE	ENST00000419567.2(WDR45);ENST00000474053.1(WDR45)::ENST00000465431.1(WDR45);ENST00000322995.8(WDR45)::ENST00000473974.1(WDR45)::ENST00000475880.1(WDR45)::ENST00000396681.4(WDR45)::ENST00000471338.1(WDR45);ENST00000476728.1(WDR45);ENST00000553851.1(WDR45)::ENST00000376358.3(AF196779.12)::ENST00000376368.2(WDR45)::ENST00000485908.1(WDR45)::ENST00000376372.3(WDR45)::ENST00000465382.1(WDR45)::ENST000…	0::24.829664::24.829664::24.829664::24.829664::24.829664::24.829664::24.829664::24.829664::21.314403::0.041955::0	0.0;0.0425::1.0625;0.1725::0.07::0.505::0.06::0.0;0.0325;0.005::0.005::0.245::3.7675::6.28::0.0475::0.635	0	0	0	0	0	.	.	.	.	.	.	0::0.0163520889975::0.0163520889975::0.0163520889975::0.0163520889975::0.0163520889975::0.0163520889975::0.0163520889975::0.0163520889975::0.0163520889975::0::0
chrX	48946278	48947377	2_wgEncodeBroadHistoneK562H3k27acStdRawDataRep0.n1.q10.sorted.rmdup.non_black_narrow_peak_58698_4k_stitched	450.606	.	Distal_TE	.	.	.	0	0	0	0	0	.	.	.	.	.	.	.
chrX	48955939	48958904	3_wgEncodeBroadHistoneK562H3k27acStdRawDataRep0.n1.q10.sorted.rmdup.non_black_narrow_peak_58701_4k_stitched	6211.82	.	Proximal_TE	ENST00000356463.3(WDR45)::ENST00000460501.1(WDR45)	0.678228::0.678228	0.0::1.3925	1	0	0	0	1	.	.	.	ENST00000156109.5(GPKOW)	0	12.545	0::0
chrX	48979402	48980866	2_wgEncodeBroadHistoneK562H3k27acStdRawDataRep0.n1.q10.sorted.rmdup.non_black_narrow_peak_58705_4k_stitched	1435.56	.	Proximal_TE	ENST00000156109.5(GPKOW)	0	12.545	1	0	0	0	1	.	.	.	ENST00000356463.3(WDR45)::ENST00000460501.1(WDR45)	0.678228::0.678228	0.0::1.3925	0
chrX	49001377	49015031	5_wgEncodeBroadHistoneK562H3k27acStdRawDataRep0.n1.q10.sorted.rmdup.non_black_narrow_peak_58709_4k_stitched	30005.4	.	Distal_SE	.	.	.	2	1	0	0	1	.	.	.	ENST00000540849.1(PRICKLE3)::ENST00000536904.1(PRICKLE3)::ENST00000538114.1(PRICKLE3)::ENST00000376310.3(PRICKLE3)::ENST00000417014.1(PRICKLE3);ENST00000376317.3(PRICKLE3)	0.0::0.0::21.790571::0::0	0.1775::0.0::0.0::1.39::0.4;3.055	.
chrX	49019716	49031817	7_wgEncodeBroadHistoneK562H3k27acStdRawDataRep0.n1.q10.sorted.rmdup.non_black_narrow_peak_58716_4k_stitched	12106.9	.	Proximal_TE	ENST00000376338.3(MAGIX)::ENST00000498742.1(MAGIX)::ENST00000454342.1(MAGIX)::ENST00000376327.5(PLP2);ENST00000376322.3(PLP2)	0::0::0::101.78545	0.16::0.065::0.045::42.555;1.53	0	0	0	0	0	.	.	.	.	.	.	0::0::0::0.0744388147507
chrX	49041076	49050007	5_wgEncodeBroadHistoneK562H3k27acStdRawDataRep0.n1.q10.sorted.rmdup.non_black_narrow_peak_58728_4k_stitched	6291.3	.	Proximal_TE	ENST00000540849.1(PRICKLE3)::ENST00000536904.1(PRICKLE3)::ENST00000538114.1(PRICKLE3)::ENST00000376310.3(PRICKLE3)::ENST00000417014.1(PRICKLE3);ENST00000376317.3(PRICKLE3)	0.0::0.0::21.790571::0::0	0.1775::0.0::0.0::1.39::0.4;3.055	2	1	0	0	1	.	.	.	ENST00000466508.1(PPP1R3F);ENST00000438316.1(PPP1R3F)::ENST00000055335.6(PPP1R3F)::ENST00000495799.1(PPP1R3F)::ENST00000602455.1(LL0XNC01-7P3.1)	0.258591::0.258591::0.258591::0	0.0075;0.0075::0.065::0.0::0.9425	0::0::0.0553186421477::0::0
chrX	49056788	49057216	1_wgEncodeBroadHistoneK562H3k27acStdRawDataRep0.n1.q10.sorted.rmdup.non_black_narrow_peak_58734_4k_stitched	641.151	.	Proximal_TE	ENST00000433499.1(SYP-AS1)::ENST00000538567.1(SYP);ENST00000469389.1(SYP);ENST00000376303.2(SYP);ENST00000466635.1(SYP)::ENST00000479808.1(SYP)::ENST00000263233.4(SYP)	0::2.524487::2.524487::0	0.0175::0.0;0.0;0.0;0.065::0.155::0.9625	0	0	0	0	0	.	.	.	.	.	.	0::0::0::0
chrX	49086936	49087457	1_wgEncodeBroadHistoneK562H3k27acStdRawDataRep0.n1.q10.sorted.rmdup.non_black_narrow_peak_58736_4k_stitched	519.768	.	Proximal_TE	ENST00000376251.1(CACNA1F)::ENST00000323022.5(CACNA1F);ENST00000376265.2(CACNA1F)::ENST00000448722.1(HSPB1P2)	0.0::0.0::0	0.0::0.0;0.0::0.0525	0	0	0	0	0	.	.	.	.	.	.	0::0::0
chrX	49091634	49094148	2_wgEncodeBroadHistoneK562H3k27acStdRawDataRep0.n1.q10.sorted.rmdup.non_black_narrow_peak_58738_4k_stitched	3568.74	.	Proximal_TE	ENST00000376251.1(CACNA1F)::ENST00000323022.5(CACNA1F);ENST00000376265.2(CACNA1F)::ENST00000448722.1(HSPB1P2)::ENST00000376227.3(CCDC22)::ENST00000496651.1(CCDC22)::ENST00000490300.1(CCDC22)	0.0::0.0::0::23.294838::23.294838::0	0.0::0.0;0.0::0.0525::2.98::0.05::0.0525	0	0	0	0	0	.	.	.	.	.	.	0::0::0::0.017610291906::0.017610291906::0
chrX	49100538	49101800	1_wgEncodeBroadHistoneK562H3k27acStdRawDataRep0.n1.q10.sorted.rmdup.non_black_narrow_peak_58744_4k_stitched	885.663	.	Distal_TE	.	.	.	0	0	0	0	0	.	.	.	.	.	.	.
chrX	49124794	49127751	2_wgEncodeBroadHistoneK562H3k27acStdRawDataRep0.n1.q10.sorted.rmdup.non_black_narrow_peak_58746_4k_stitched	4518.24	.	Proximal_TE	ENST00000466508.1(PPP1R3F);ENST00000438316.1(PPP1R3F)::ENST00000055335.6(PPP1R3F)::ENST00000495799.1(PPP1R3F)::ENST00000602455.1(LL0XNC01-7P3.1)	0.258591::0.258591::0.258591::0	0.0075;0.0075::0.065::0.0::0.9425	1	0	0	0	1	.	.	.	ENST00000540849.1(PRICKLE3)::ENST00000536904.1(PRICKLE3)::ENST00000538114.1(PRICKLE3)::ENST00000376310.3(PRICKLE3)::ENST00000417014.1(PRICKLE3);ENST00000376317.3(PRICKLE3)	0.0::0.0::21.790571::0::0	0.1775::0.0::0.0::1.39::0.4;3.055	0::0::0::0
chrX	49164986	49165671	1_wgEncodeBroadHistoneK562H3k27acStdRawDataRep0.n1.q10.sorted.rmdup.non_black_narrow_peak_58749_4k_stitched	596.969	.	Distal_TE	.	.	.	0	0	0	0	0	.	.	.	.	.	.	.
chrX	49172361	49172960	1_wgEncodeBroadHistoneK562H3k27acStdRawDataRep0.n1.q10.sorted.rmdup.non_black_narrow_peak_58750_4k_stitched	208.537	.	Distal_TE	.	.	.	0	0	0	0	0	.	.	.	.	.	.	.
chrX	49459801	49460581	1_wgEncodeBroadHistoneK562H3k27acStdRawDataRep0.n1.q10.sorted.rmdup.non_black_narrow_peak_58752_4k_stitched	537.452	.	Proximal_TE	ENST00000376150.3(PAGE1)	15.5962	59.9325	0	0	0	0	0	.	.	.	.	.	.	0.997879
chrX	49632832	49633488	1_wgEncodeBroadHistoneK562H3k27acStdRawDataRep0.n1.q10.sorted.rmdup.non_black_narrow_peak_58755_4k_stitched	580.021	.	Distal_TE	.	.	.	0	0	0	0	0	.	.	.	.	.	.	.
chrX	49643604	49643957	1_wgEncodeBroadHistoneK562H3k27acStdRawDataRep0.n1.q10.sorted.rmdup.non_black_narrow_peak_58757_4k_stitched	326.839	.	Proximal_TE	ENST00000437322.2(USP27X-AS1)::ENST00000508866.2(USP27X)	0::0	0.4025::1.04	0	0	0	0	0	.	.	.	.	.	.	0::0
chrX	49686032	49687035	1_wgEncodeBroadHistoneK562H3k27acStdRawDataRep0.n1.q10.sorted.rmdup.non_black_narrow_peak_58759_4k_stitched	615.987	.	Proximal_TE	ENST00000376088.3(CLCN5<TSG>)::ENST00000376091.3(CLCN5<TSG>)::ENST00000482218.2(CLCN5<TSG>)	3.238594::1.015569::0	4.3775::0.17::1.6075	0	0	0	0	0	.	.	.	.	.	.	0::0::0
chrX	51546191	51546707	1_wgEncodeBroadHistoneK562H3k27acStdRawDataRep0.n1.q10.sorted.rmdup.non_black_narrow_peak_58763_4k_stitched	524.391	.	Proximal_TE	ENST00000375772.3(MAGED1<TSG>)	37.5698	6.7725	0	0	0	0	0	.	.	.	.	.	.	0.034716
chrX	52949385	52951000	3_wgEncodeBroadHistoneK562H3k27acStdRawDataRep0.n1.q10.sorted.rmdup.non_black_narrow_peak_58769_4k_stitched	984.968	.	Distal_TE	.	.	.	0	0	0	0	0	.	.	.	.	.	.	.
chrX	52963579	52964948	2_wgEncodeBroadHistoneK562H3k27acStdRawDataRep0.n1.q10.sorted.rmdup.non_black_narrow_peak_58772_4k_stitched	2289.76	.	Distal_TE	.	.	.	0	0	0	0	0	.	.	.	.	.	.	.
chrX	53024218	53025225	2_wgEncodeBroadHistoneK562H3k27acStdRawDataRep0.n1.q10.sorted.rmdup.non_black_narrow_peak_58774_4k_stitched	3722.95	.	Proximal_TE	ENST00000505988.1(FAM156A);ENST00000414076.2(FAM156A)::ENST00000416923.1(FAM156A)::ENST00000475552.1(FAM156A);ENST00000451084.2(FAM156A)::ENST00000512364.1(FAM156A)::ENST00000515858.1(FAM156A);ENST00000511863.1(FAM156A);ENST00000505062.1(FAM156A)	0.0::0.502092::0.502092::0.502092::0.502092	0.0;0.0::0.0::0.0;0.04::0.115::0.03;0.0;0.0	0	0	0	0	0	.	.	.	.	.	.	0::0::0::0::0
chrX	53111064	53111795	2_wgEncodeBroadHistoneK562H3k27acStdRawDataRep0.n1.q10.sorted.rmdup.non_black_narrow_peak_58776_4k_stitched	553.048	.	Proximal_TE	ENST00000375442.4(TSPYL2<TSG>)::ENST00000579390.1(TSPYL2<TSG>)	5.25::5.25	3.59::0.4075	0	0	0	0	0	.	.	.	.	.	.	0::0
chrX	53122586	53123995	2_wgEncodeBroadHistoneK562H3k27acStdRawDataRep0.n1.q10.sorted.rmdup.non_black_narrow_peak_58778_4k_stitched	1552.72	.	Proximal_TE	ENST00000605526.1(RP11-258C19.5)::ENST00000604369.1(RP11-258C19.5);ENST00000604062.1(RP11-258C19.5)::ENST00000366185.2(RP11-258C19.5)::ENST00000604849.1(RP11-258C19.5)::ENST00000433646.1(RP11-236P24.3)	2.41425::2.41425::2.41425::0::0	0.0::0.3825;0.29::0.6125::0.73::0.02	0	0	0	0	0	.	.	.	.	.	.	0::0::0::0::0
chrX	53253231	53255359	1_wgEncodeBroadHistoneK562H3k27acStdRawDataRep0.n1.q10.sorted.rmdup.non_black_narrow_peak_58782_4k_stitched	8277.12	.	Proximal_TE	ENST00000467093.1(KDM5C<TSG><CCG>)::ENST00000404049.3(KDM5C<TSG><CCG>)::ENST00000428012.1(KDM5C<TSG><CCG>)::ENST00000349663.6(KDM5C<TSG><CCG>)::ENST00000429877.1(KDM5C<TSG><CCG>)::ENST00000375379.3(KDM5C<TSG><CCG>);ENST00000375383.3(KDM5C<TSG><CCG>);ENST00000452825.3(KDM5C<TSG><CCG>);ENST00000375401.3(KDM5C<TSG><CCG>)	0::40.241927::40.241927::40.241927::40.241927::0	1.42::4.6::0.0::0.3175::0.2175::0.94;0.015;3.2525;7.465	0	0	0	0	0	.	.	.	.	.	.	0::0.0159481913698::0.0159481913698::0.0159481913698::0.0159481913698::0
chrX	53281678	53285818	2_wgEncodeBroadHistoneK562H3k27acStdRawDataRep0.n1.q10.sorted.rmdup.non_black_narrow_peak_58783_4k_stitched	8534.18	.	Distal_TE	.	.	.	0	0	0	0	0	.	.	.	.	.	.	.
chrX	53292836	53297058	3_wgEncodeBroadHistoneK562H3k27acStdRawDataRep0.n1.q10.sorted.rmdup.non_black_narrow_peak_58785_4k_stitched	1514.67	.	Distal_TE	.	.	.	0	0	0	0	0	.	.	.	.	.	.	.
chrX	53308414	53310636	2_wgEncodeBroadHistoneK562H3k27acStdRawDataRep0.n1.q10.sorted.rmdup.non_black_narrow_peak_58789_4k_stitched	1206.18	.	Proximal_TE	ENST00000485377.1(IQSEC2);ENST00000462054.1(IQSEC2);ENST00000498281.1(IQSEC2)::ENST00000375365.2(IQSEC2)	8.270869::8.270869	0.8075;1.825;0.0::1.1525	0	0	0	0	0	.	.	.	.	.	.	0::0
chrX	53400735	53402808	1_wgEncodeBroadHistoneK562H3k27acStdRawDataRep0.n1.q10.sorted.rmdup.non_black_narrow_peak_58794_4k_stitched	6119.1	.	Distal_TE	.	.	.	1	0	0	0	1	.	.	.	ENST00000428014.1(SMC1A)::ENST00000375340.6(SMC1A)::ENST00000463684.1(SMC1A)::ENST00000329209.5(RIBC1)::ENST00000322213.4(SMC1A)::ENST00000414955.2(RIBC1)::ENST00000457095.1(RIBC1)::ENST00000375327.3(RIBC1)	0::105.19511::105.19511::0::0::0.049016::0.154431::0.105415	2.61::0.8775::17.2125::0.0::24.19::0.035::0.045::0.16	.
chrX	53447960	53449699	1_wgEncodeBroadHistoneK562H3k27acStdRawDataRep0.n1.q10.sorted.rmdup.non_black_narrow_peak_58795_4k_stitched	5644.72	.	Proximal_TE	ENST00000428014.1(SMC1A)::ENST00000375340.6(SMC1A)::ENST00000463684.1(SMC1A)::ENST00000329209.5(RIBC1)::ENST00000322213.4(SMC1A)::ENST00000414955.2(RIBC1)::ENST00000457095.1(RIBC1)::ENST00000375327.3(RIBC1)	0::105.19511::105.19511::0::0::0.049016::0.154431::0.105415	2.61::0.8775::17.2125::0.0::24.19::0.035::0.045::0.16	1	0	0	1	0	.	.	.	.	.	.	0::0.0311400895393::0.0311400895393::0::0::0::0::0
chrX	53460598	53461317	1_wgEncodeBroadHistoneK562H3k27acStdRawDataRep0.n1.q10.sorted.rmdup.non_black_narrow_peak_58797_4k_stitched	727.762	.	Proximal_TE	ENST00000477706.1(HSD17B10)::ENST00000418049.1(RP3-339A18.6)::ENST00000495986.1(HSD17B10)::ENST00000375298.4(HSD17B10)::ENST00000375304.5(HSD17B10)::ENST00000168216.6(HSD17B10)	0::0::54.037443::54.930105::54.930105::54.930105	0.9025::0.1125::0.455::0.5075::2.3275::89.4725	0	0	0	0	0	.	.	.	.	.	.	0::0::0.0215354171861::0.0215354171861::0.0215354171861::0.0215354171861
chrX	53709231	53713656	3_wgEncodeBroadHistoneK562H3k27acStdRawDataRep0.n1.q10.sorted.rmdup.non_black_narrow_peak_58800_4k_stitched	10115.5	.	Proximal_TE	ENST00000342160.3(HUWE1);ENST00000446750.1(HUWE1)::ENST00000218328.8(HUWE1);ENST00000262854.6(HUWE1)	0::8.598645	14.1775;0.2075::4.375;1.505	1	0	0	0	1	.	.	.	ENST00000462182.1(PHF8)::ENST00000425862.1(PHF8)::ENST00000433120.1(PHF8)::ENST00000445025.1(PHF8)::ENST00000322659.8(PHF8)::ENST00000415025.1(PHF8)::ENST00000338154.6(PHF8);ENST00000338946.6(PHF8)::ENST00000357988.5(PHF8)	0::0::0::0.0::0.0::0::0::0	0.1625::0.0::0.03::0.0::0.055::0.0225::1.565;0.975::1.185	0::0
chrX	54069839	54071755	2_wgEncodeBroadHistoneK562H3k27acStdRawDataRep0.n1.q10.sorted.rmdup.non_black_narrow_peak_58804_4k_stitched	3947.54	.	Proximal_TE	ENST00000462182.1(PHF8)::ENST00000425862.1(PHF8)::ENST00000433120.1(PHF8)::ENST00000445025.1(PHF8)::ENST00000322659.8(PHF8)::ENST00000415025.1(PHF8)::ENST00000338154.6(PHF8);ENST00000338946.6(PHF8)::ENST00000357988.5(PHF8)	0::0::0::0.0::0.0::0::0::0	0.1625::0.0::0.03::0.0::0.055::0.0225::1.565;0.975::1.185	1	0	0	0	1	.	.	.	ENST00000342160.3(HUWE1);ENST00000446750.1(HUWE1)::ENST00000218328.8(HUWE1);ENST00000262854.6(HUWE1)	0::8.598645	14.1775;0.2075::4.375;1.505	0::0::0::0::0::0::0::0
chrX	54208933	54210023	2_wgEncodeBroadHistoneK562H3k27acStdRawDataRep0.n1.q10.sorted.rmdup.non_black_narrow_peak_58806_4k_stitched	981.776	.	Proximal_TE	ENST00000497680.1(FAM120C)::ENST00000375180.2(FAM120C);ENST00000328235.4(FAM120C)::ENST00000477084.1(FAM120C)	0::6.793934::0	0.2725::0.265;0.0275::0.665	0	0	0	0	0	.	.	.	.	.	.	0::0::0
chrX	54466889	54467429	1_wgEncodeBroadHistoneK562H3k27acStdRawDataRep0.n1.q10.sorted.rmdup.non_black_narrow_peak_58809_4k_stitched	514.766	.	Proximal_TE	ENST00000375151.4(TSR2)	24.9055	17.905	0	0	0	0	0	.	.	.	.	.	.	0.00924516
chrX	54555699	54557994	2_wgEncodeBroadHistoneK562H3k27acStdRawDataRep0.n1.q10.sorted.rmdup.non_black_narrow_peak_58810_4k_stitched	6262.69	.	Proximal_TE	ENST00000336470.4(GNL3L)::ENST00000360845.2(GNL3L)::ENST00000489691.1(GNL3L)	88.483669::87.815333::1.587556	19.84::16.8625::0.0	0	0	0	0	0	.	.	.	.	.	.	0.013866878383::0.013866878383::0
chrX	54665167	54667188	1_wgEncodeBroadHistoneK562H3k27acStdRawDataRep0.n1.q10.sorted.rmdup.non_black_narrow_peak_58813_4k_stitched	3780.96	.	Distal_TE	.	.	.	0	0	0	0	0	.	.	.	.	.	.	.
chrX	54834500	54836203	2_wgEncodeBroadHistoneK562H3k27acStdRawDataRep0.n1.q10.sorted.rmdup.non_black_narrow_peak_58815_4k_stitched	1396.12	.	Proximal_TE	ENST00000375068.1(MAGED2)::ENST00000375053.2(MAGED2)::ENST00000347546.4(MAGED2)::ENST00000463787.1(MAGED2)::ENST00000375062.4(MAGED2)::ENST00000218439.4(MAGED2)::ENST00000375058.1(MAGED2);ENST00000375060.1(MAGED2)::ENST00000396224.1(MAGED2)::ENST00000485483.1(MAGED2)::ENST00000497484.1(MAGED2)::ENST00000487482.1(MAGED2)::ENST00000487463.1(MAGED2)	0.0::2.097354::2.097354::2.097354::2.097354::3.194393::3.194393::5.061299::5.061299::5.061299::0::0	0.645::0.7425::1.135::0.0::0.0::1.6525::5.685;0.43::0.28::1.43::0.7975::0.0::0.315	0	0	0	0	0	.	.	.	.	.	.	0::0::0::0::0::0::0::0::0::0::0::0
chrX	55025827	55027659	1_wgEncodeBroadHistoneK562H3k27acStdRawDataRep0.n1.q10.sorted.rmdup.non_black_narrow_peak_58817_4k_stitched	4183.39	.	Proximal_TE	ENST00000545676.1(PFKFB1)::ENST00000374987.3(APEX2)::ENST00000471758.1(APEX2)	0.0::18.447372::1.788801	0.06::6.6925::0.725	0	0	0	0	0	.	.	.	.	.	.	0::0.0229439950977::0
chrX	55041693	55042721	1_wgEncodeBroadHistoneK562H3k27acStdRawDataRep0.n1.q10.sorted.rmdup.non_black_narrow_peak_58820_4k_stitched	1183.42	.	Distal_TE	.	.	.	0	0	0	0	0	.	.	.	.	.	.	.
chrX	55143287	55144135	1_wgEncodeBroadHistoneK562H3k27acStdRawDataRep0.n1.q10.sorted.rmdup.non_black_narrow_peak_58828_4k_stitched	1258.22	.	Distal_TE	.	.	.	0	0	0	0	0	.	.	.	.	.	.	.
chrX	55186957	55188232	1_wgEncodeBroadHistoneK562H3k27acStdRawDataRep0.n1.q10.sorted.rmdup.non_black_narrow_peak_58831_4k_stitched	1304.64	.	Proximal_TE	ENST00000478918.1(FAM104B)::ENST00000489298.1(FAM104B)::ENST00000477847.2(FAM104B)::ENST00000472571.2(FAM104B)::ENST00000425133.2(FAM104B);ENST00000332132.4(FAM104B)::ENST00000358460.4(FAM104B)	0::1.120263::5.044347::3.924084::3.924084::0	0.16::1.625::0.6625::1.6575::1.5;0.0::2.0225	0	0	0	0	0	.	.	.	.	.	.	0::0::0::0::0::0
chrX	55246503	55247466	1_wgEncodeBroadHistoneK562H3k27acStdRawDataRep0.n1.q10.sorted.rmdup.non_black_narrow_peak_58832_4k_stitched	1063.28	.	Proximal_TE	ENST00000289619.5(PAGE5)::ENST00000374955.3(PAGE5)::ENST00000374952.1(PAGE5)	87.29971::87.29971::4.673986	0.875::219.6325::2.5475	0	0	0	0	0	.	.	.	.	.	.	0.967378137147::0.967378137147::0
chrX	55506792	55507087	1_wgEncodeBroadHistoneK562H3k27acStdRawDataRep0.n1.q10.sorted.rmdup.non_black_narrow_peak_58835_4k_stitched	191.29	.	Distal_TE	.	.	.	0	0	0	0	0	.	.	.	.	.	.	.
chrX	55514503	55516732	2_wgEncodeBroadHistoneK562H3k27acStdRawDataRep0.n1.q10.sorted.rmdup.non_black_narrow_peak_58836_4k_stitched	2827.03	.	Proximal_TE	ENST00000586165.1(USP51)::ENST00000500968.3(USP51)	0::0	0.2525::1.3925	0	0	0	0	0	.	.	.	.	.	.	0::0
chrX	55744163	55745188	1_wgEncodeBroadHistoneK562H3k27acStdRawDataRep0.n1.q10.sorted.rmdup.non_black_narrow_peak_58839_4k_stitched	1238.55	.	Proximal_TE	ENST00000374941.4(RRAGB)::ENST00000414239.1(RRAGB)::ENST00000262850.7(RRAGB)::ENST00000498762.1(RRAGB)	6.289935::6.435405::0::0	3.505::0.3525::0.1525::1.155	0	0	0	0	0	.	.	.	.	.	.	0::0::0::0
chrX	56589236	56591135	2_wgEncodeBroadHistoneK562H3k27acStdRawDataRep0.n1.q10.sorted.rmdup.non_black_narrow_peak_58840_4k_stitched	3278.53	.	Proximal_TE	ENST00000338222.5(UBQLN2<OG>)	13.133	4.2375	0	0	0	0	0	.	.	.	.	.	.	0.00909005
chrX	56839762	56840400	1_wgEncodeBroadHistoneK562H3k27acStdRawDataRep0.n1.q10.sorted.rmdup.non_black_narrow_peak_58844_4k_stitched	372.816	.	Distal_TE	.	.	.	0	0	0	0	0	.	.	.	.	.	.	.
chrX	57021592	57022265	1_wgEncodeBroadHistoneK562H3k27acStdRawDataRep0.n1.q10.sorted.rmdup.non_black_narrow_peak_58845_4k_stitched	307.009	.	Proximal_TE	ENST00000478405.1(SPIN3)::ENST00000374919.3(SPIN3)::ENST00000475785.2(SPIN3)	3.059281::3.059281::2.904528	0.625::1.58::0.2825	0	0	0	0	0	.	.	.	.	.	.	0::0::0
chrX	57143526	57148268	4_wgEncodeBroadHistoneK562H3k27acStdRawDataRep0.n1.q10.sorted.rmdup.non_black_narrow_peak_58847_4k_stitched	2350.12	.	Proximal_TE	ENST00000460948.1(SPIN2B)::ENST00000374910.3(SPIN2B)::ENST00000275988.5(SPIN2B)::ENST00000434397.1(SPIN2B)::ENST00000333933.3(SPIN2B)::ENST00000374912.5(SPIN2B)::ENST00000439622.1(RP3-323P24.3)	0::0::7.183882::0::0::0::0.51706	1.2675::1.7375::4.2675::0.0::2.005::0.38::0.2525	0	0	0	0	0	.	.	.	.	.	.	0::0::0::0::0::0::0
chrX	57182012	57182457	1_wgEncodeBroadHistoneK562H3k27acStdRawDataRep0.n1.q10.sorted.rmdup.non_black_narrow_peak_58855_4k_stitched	183.003	.	Distal_TE	.	.	.	0	0	0	0	0	.	.	.	.	.	.	.
chrX	57617937	57618347	1_wgEncodeBroadHistoneK562H3k27acStdRawDataRep0.n1.q10.sorted.rmdup.non_black_narrow_peak_58858_4k_stitched	157.346	.	Proximal_TE	ENST00000374888.1(ZXDB)	0	1.435	0	0	0	0	0	.	.	.	.	.	.	0
chrX	62569848	62571226	1_wgEncodeBroadHistoneK562H3k27acStdRawDataRep0.n1.q10.sorted.rmdup.non_black_narrow_peak_58861_4k_stitched	1828.96	.	Proximal_TE	ENST00000451979.1(SPIN4-AS1)::ENST00000335144.3(SPIN4)::ENST00000374884.2(SPIN4)	0::51.865671::51.865671	0.0::10.0075::1.8	0	0	0	0	0	.	.	.	.	.	.	0::0.0997694381933::0.0997694381933
chrX	62780507	62780984	1_wgEncodeBroadHistoneK562H3k27acStdRawDataRep0.n1.q10.sorted.rmdup.non_black_narrow_peak_58866_4k_stitched	346.954	.	Proximal_TE	ENST00000609401.1(RP11-357C3.3)::ENST00000608788.1(RP11-357C3.3)::ENST00000609143.1(RP11-357C3.3);ENST00000433061.1(RP11-357C3.3)::ENST00000610234.1(RP11-357C3.3)::ENST00000610088.1(RP11-357C3.3)	11.185741::11.185741::11.185741::11.185741::0	0.1525::0.08::0.3025;0.7875::0.0::0.525	0	0	0	0	0	.	.	.	.	.	.	0.0188580268985::0.0188580268985::0.0188580268985::0.0188580268985::0
chrX	63425272	63426344	2_wgEncodeBroadHistoneK562H3k27acStdRawDataRep0.n1.q10.sorted.rmdup.non_black_narrow_peak_58867_4k_stitched	769.134	.	Proximal_TE	ENST00000374869.3(AMER1<TSG><CCG>);ENST00000330258.3(AMER1<TSG><CCG>)	0	0.4975;2.305	0	0	0	0	0	.	.	.	.	.	.	0
chrX	63614190	63615331	1_wgEncodeBroadHistoneK562H3k27acStdRawDataRep0.n1.q10.sorted.rmdup.non_black_narrow_peak_58871_4k_stitched	1234.74	.	Proximal_TE	ENST00000374852.3(MTMR8)::ENST00000453546.1(MTMR8)	5.434842::5.434842	1.8725::0.1975	0	0	0	0	0	.	.	.	.	.	.	0::0
chrX	64254804	64255885	1_wgEncodeBroadHistoneK562H3k27acStdRawDataRep0.n1.q10.sorted.rmdup.non_black_narrow_peak_58873_4k_stitched	979.514	.	Proximal_TE	ENST00000488831.1(ZC4H2)::ENST00000337990.2(ZC4H2)	3.652937::3.652937	0.115::0.2025	0	0	0	0	0	.	.	.	.	.	.	0::0
chrX	64753298	64755288	1_wgEncodeBroadHistoneK562H3k27acStdRawDataRep0.n1.q10.sorted.rmdup.non_black_narrow_peak_58874_4k_stitched	2583.92	.	Proximal_TE	ENST00000374807.5(LAS1L)::ENST00000374811.3(LAS1L);ENST00000312391.8(LAS1L);ENST00000374804.5(LAS1L)::ENST00000484069.1(LAS1L)	91.761175::91.761175::91.761175	36.6275::5.3225;0.0;0.09::1.805	0	0	0	0	0	.	.	.	.	.	.	0.0138166219916::0.0138166219916::0.0138166219916
chrX	64802857	64803193	1_wgEncodeBroadHistoneK562H3k27acStdRawDataRep0.n1.q10.sorted.rmdup.non_black_narrow_peak_58877_4k_stitched	335.439	.	Distal_TE	.	.	.	0	0	0	0	0	.	.	.	.	.	.	.
chrX	64808118	64811165	2_wgEncodeBroadHistoneK562H3k27acStdRawDataRep0.n1.q10.sorted.rmdup.non_black_narrow_peak_58878_4k_stitched	1341.69	.	Proximal_TE	ENST00000609672.1(MSN<CCG>)::ENST00000439474.1(MSN<CCG>);ENST00000609205.1(MSN<CCG>)::ENST00000429601.1(MSN<CCG>)::ENST00000447323.1(MSN<CCG>)	0::0::0::0	0.925::0.23;0.355::0.0::0.1725	0	0	0	0	0	.	.	.	.	.	.	0::0::0::0
chrX	64886773	64890216	3_wgEncodeBroadHistoneK562H3k27acStdRawDataRep0.n1.q10.sorted.rmdup.non_black_narrow_peak_58882_4k_stitched	8886.73	.	Proximal_TE	ENST00000360270.5(MSN<CCG>)	8.04972	146.71	0	0	0	0	0	.	.	.	.	.	.	0
chrX	64915492	64919294	2_wgEncodeBroadHistoneK562H3k27acStdRawDataRep0.n1.q10.sorted.rmdup.non_black_narrow_peak_58891_4k_stitched	3358.29	.	Distal_TE	.	.	.	0	0	0	0	0	.	.	.	.	.	.	.
chrX	65093814	65095589	1_wgEncodeBroadHistoneK562H3k27acStdRawDataRep0.n1.q10.sorted.rmdup.non_black_narrow_peak_58894_4k_stitched	3028.59	.	Distal_TE	.	.	.	1	0	1	0	0	ENST00000424241.1(RP6-159A1.3)	0	93.5325	.	.	.	.
chrX	65144443	65147013	2_wgEncodeBroadHistoneK562H3k27acStdRawDataRep0.n1.q10.sorted.rmdup.non_black_narrow_peak_58896_4k_stitched	8530.24	.	Distal_TE	.	.	.	2	0	1	0	0	ENST00000424241.1(RP6-159A1.3)	0	93.5325	.	.	.	.
chrX	65205588	65242881	8_wgEncodeBroadHistoneK562H3k27acStdRawDataRep0.n1.q10.sorted.rmdup.non_black_narrow_peak_58898_4k_stitched	85237.8	.	Proximal_SE	ENST00000424241.1(RP6-159A1.3)	0	93.5325	5	0	0	2	1	.	.	.	ENST00000519389.1(HEPH)::ENST00000374727.3(HEPH)::ENST00000336279.5(HEPH)::ENST00000458621.1(HEPH)::ENST00000429547.1(HEPH)::ENST00000441993.2(HEPH)::ENST00000419594.1(HEPH)	1.343514::13.505971::0::0::0.0::0.0::0.0	5.765::10.4075::1.13::1.4925::0.4625::2.9675::0.0375	0
chrX	65248605	65251671	2_wgEncodeBroadHistoneK562H3k27acStdRawDataRep0.n1.q10.sorted.rmdup.non_black_narrow_peak_58912_4k_stitched	3217.75	.	Distal_TE	.	.	.	0	0	0	0	0	.	.	.	.	.	.	.
chrX	65266958	65267915	1_wgEncodeBroadHistoneK562H3k27acStdRawDataRep0.n1.q10.sorted.rmdup.non_black_narrow_peak_58916_4k_stitched	719.548	.	Distal_TE	.	.	.	0	0	0	0	0	.	.	.	.	.	.	.
chrX	65382327	65384667	1_wgEncodeBroadHistoneK562H3k27acStdRawDataRep0.n1.q10.sorted.rmdup.non_black_narrow_peak_58919_4k_stitched	4970.5	.	Proximal_TE	ENST00000519389.1(HEPH)::ENST00000374727.3(HEPH)::ENST00000336279.5(HEPH)::ENST00000458621.1(HEPH)::ENST00000429547.1(HEPH)::ENST00000441993.2(HEPH)::ENST00000419594.1(HEPH)	1.343514::13.505971::0::0::0.0::0.0::0.0	5.765::10.4075::1.13::1.4925::0.4625::2.9675::0.0375	2	0	1	0	0	ENST00000424241.1(RP6-159A1.3)	0	93.5325	.	.	.	0::0.96570709447::0::0::0::0::0
chrX	65948769	65949073	1_wgEncodeBroadHistoneK562H3k27acStdRawDataRep0.n1.q10.sorted.rmdup.non_black_narrow_peak_58920_4k_stitched	591.671	.	Distal_TE	.	.	.	0	0	0	0	0	.	.	.	.	.	.	.
chrX	67651991	67658648	3_wgEncodeBroadHistoneK562H3k27acStdRawDataRep0.n1.q10.sorted.rmdup.non_black_narrow_peak_58923_4k_stitched	2547.58	.	Proximal_TE	ENST00000540071.1(OPHN1)::ENST00000355520.5(OPHN1)::ENST00000491714.1(OPHN1)	0::0.390871::0	0.225::0.6825::0.03	0	0	0	0	0	.	.	.	.	.	.	0::0::0
chrX	67717974	67719851	1_wgEncodeBroadHistoneK562H3k27acStdRawDataRep0.n1.q10.sorted.rmdup.non_black_narrow_peak_58930_4k_stitched	6023.05	.	Proximal_TE	ENST00000462683.1(YIPF6)::ENST00000451537.1(YIPF6)::ENST00000470730.1(YIPF6)::ENST00000374643.3(YIPF6)::ENST00000374622.2(YIPF6)::ENST00000462972.1(YIPF6)	0::0::9.634823::9.634823::9.634823::0	5.79::0.01::0.9::3.1125::4.2925::0.1825	0	0	0	0	0	.	.	.	.	.	.	0::0::0::0::0::0
chrX	67789758	67792755	2_wgEncodeBroadHistoneK562H3k27acStdRawDataRep0.n1.q10.sorted.rmdup.non_black_narrow_peak_58931_4k_stitched	5878.33	.	Distal_TE	.	.	.	0	0	0	0	0	.	.	.	.	.	.	.
chrX	67807668	67809712	2_wgEncodeBroadHistoneK562H3k27acStdRawDataRep0.n1.q10.sorted.rmdup.non_black_narrow_peak_58936_4k_stitched	4359.35	.	Distal_TE	.	.	.	0	0	0	0	0	.	.	.	.	.	.	.
chrX	67903890	67906562	2_wgEncodeBroadHistoneK562H3k27acStdRawDataRep0.n1.q10.sorted.rmdup.non_black_narrow_peak_58941_4k_stitched	2832.71	.	Distal_TE	.	.	.	1	0	0	0	1	.	.	.	ENST00000374597.3(STARD8)	26.899	4.975	.
chrX	67913267	67921049	5_wgEncodeBroadHistoneK562H3k27acStdRawDataRep0.n1.q10.sorted.rmdup.non_black_narrow_peak_58944_4k_stitched	7915.82	.	Proximal_TE	ENST00000374597.3(STARD8)	26.899	4.975	1	0	0	1	0	.	.	.	.	.	.	0.222033
chrX	69353109	69354695	2_wgEncodeBroadHistoneK562H3k27acStdRawDataRep0.n1.q10.sorted.rmdup.non_black_narrow_peak_58954_4k_stitched	3722.04	.	Proximal_TE	ENST00000342206.6(IGBP1)::ENST00000356413.4(IGBP1)	2.510908::2.510908	0.365::27.99	0	0	0	0	0	.	.	.	.	.	.	0::0
chrX	69388240	69389046	1_wgEncodeBroadHistoneK562H3k27acStdRawDataRep0.n1.q10.sorted.rmdup.non_black_narrow_peak_58959_4k_stitched	608.133	.	Proximal_TE	ENST00000366397.3(IGBP1-AS1)	0	0	0	0	0	0	0	.	.	.	.	.	.	0
chrX	69396692	69397539	1_wgEncodeBroadHistoneK562H3k27acStdRawDataRep0.n1.q10.sorted.rmdup.non_black_narrow_peak_58960_4k_stitched	522.436	.	Proximal_TE	ENST00000333026.3(DGAT2L6)	0	0	0	0	0	0	0	.	.	.	.	.	.	0
chrX	69509348	69511081	2_wgEncodeBroadHistoneK562H3k27acStdRawDataRep0.n1.q10.sorted.rmdup.non_black_narrow_peak_58961_4k_stitched	2858.65	.	Proximal_TE	ENST00000473667.1(PDZD11)::ENST00000374454.1(PDZD11)::ENST00000239666.4(PDZD11)::ENST00000374388.3(KIF4A)::ENST00000374403.3(KIF4A)::ENST00000485406.1(KIF4A)::ENST00000486461.1(PDZD11)	28.607977::0::0::5.948266::3.071582::3.071582::0	0.735::2.375::16.03::1.1925::22.38::0.855::0.2375	0	0	0	0	0	.	.	.	.	.	.	0.0269569231275::0::0::0::0::0::0
chrX	69653817	69654342	1_wgEncodeBroadHistoneK562H3k27acStdRawDataRep0.n1.q10.sorted.rmdup.non_black_narrow_peak_58964_4k_stitched	787.057	.	Distal_TE	.	.	.	0	0	0	0	0	.	.	.	.	.	.	.
chrX	69675017	69675435	1_wgEncodeBroadHistoneK562H3k27acStdRawDataRep0.n1.q10.sorted.rmdup.non_black_narrow_peak_58966_4k_stitched	363.174	.	Proximal_TE	ENST00000374355.3(DLG3)::ENST00000542398.1(DLG3)::ENST00000489733.1(DLG3)::ENST00000494493.1(DLG3)::ENST00000424211.1(DLG3-AS1)::ENST00000431103.1(DLG3-AS1)	0.365259::1.867951::1.867951::1.867951::0::0	0.2025::2.165::1.365::0.1825::0.0::0.0	0	0	0	0	0	.	.	.	.	.	.	0::0::0::0::0::0
chrX	70189488	70189913	1_wgEncodeBroadHistoneK562H3k27acStdRawDataRep0.n1.q10.sorted.rmdup.non_black_narrow_peak_58968_4k_stitched	343.095	.	Distal_TE	.	.	.	0	0	0	0	0	.	.	.	.	.	.	.
chrX	70286954	70288987	2_wgEncodeBroadHistoneK562H3k27acStdRawDataRep0.n1.q10.sorted.rmdup.non_black_narrow_peak_58971_4k_stitched	2659.03	.	Proximal_TE	ENST00000490561.2(SNX12)::ENST00000465030.1(SNX12)::ENST00000276105.3(SNX12)::ENST00000374274.3(SNX12)	7.935784::5.661347::5.661347::5.661347	0.035::0.3725::0.26::21.37	0	0	0	0	0	.	.	.	.	.	.	0::0::0::0
chrX	70315091	70316889	2_wgEncodeBroadHistoneK562H3k27acStdRawDataRep0.n1.q10.sorted.rmdup.non_black_narrow_peak_58973_4k_stitched	1184.07	.	Proximal_TE	ENST00000374259.3(FOXO4<CCG>)::ENST00000466874.1(FOXO4<CCG>)::ENST00000341558.3(FOXO4<CCG>)::ENST00000464598.1(FOXO4<CCG>)	1.920368::0.145793::0::0	4.5775::0.4425::0.0::0.0	1	0	0	0	1	.	.	.	ENST00000536169.1(NLGN3)::ENST00000395855.2(NLGN3);ENST00000374051.3(NLGN3)::ENST00000358741.3(NLGN3)	0.0::0.0::0.0	0.0475::0.0025;0.0375::0.0175	0::0::0::0
chrX	70321440	70332132	5_wgEncodeBroadHistoneK562H3k27acStdRawDataRep0.n1.q10.sorted.rmdup.non_black_narrow_peak_58975_4k_stitched	10916.1	.	Proximal_TE	ENST00000374251.5(CXorf65)::ENST00000438526.2(CXorf65)::ENST00000374188.3(IL2RG)::ENST00000456850.2(IL2RG)::ENST00000473378.1(IL2RG)::ENST00000487883.1(IL2RG)::ENST00000374202.2(IL2RG)::ENST00000464642.1(IL2RG)	0::0::0::0::45.898581::45.898581::0::0	0.3325::0.1::0.0::0.0::0.0::0.21::5.07::0.075	3	0	0	0	1	.	.	.	ENST00000333646.6(MED12<OG><CCG>)::ENST00000374102.1(MED12<OG><CCG>)::ENST00000374080.3(MED12<OG><CCG>)	22.584923::1.551084::1.551084	1.6525::0.0::1.7275	0::0::0::0::0.47786891073::0.47786891073::0::0
chrX	70337885	70339623	2_wgEncodeBroadHistoneK562H3k27acStdRawDataRep0.n1.q10.sorted.rmdup.non_black_narrow_peak_58982_4k_stitched	2468.72	.	Proximal_TE	ENST00000333646.6(MED12<OG><CCG>)::ENST00000374102.1(MED12<OG><CCG>)::ENST00000374080.3(MED12<OG><CCG>)	22.584923::1.551084::1.551084	1.6525::0.0::1.7275	3	0	0	0	1	.	.	.	ENST00000374251.5(CXorf65)::ENST00000438526.2(CXorf65)::ENST00000374188.3(IL2RG)::ENST00000456850.2(IL2RG)::ENST00000473378.1(IL2RG)::ENST00000487883.1(IL2RG)::ENST00000374202.2(IL2RG)::ENST00000464642.1(IL2RG)	0::0::0::0::45.898581::45.898581::0::0	0.3325::0.1::0.0::0.0::0.0::0.21::5.07::0.075	0.0427334035139::0::0
chrX	70349215	70352281	3_wgEncodeBroadHistoneK562H3k27acStdRawDataRep0.n1.q10.sorted.rmdup.non_black_narrow_peak_58985_4k_stitched	2184.02	.	Proximal_TE	ENST00000489199.1(MED12<OG><CCG>)::ENST00000460771.1(MED12<OG><CCG>)	0::0	0.4375::0.0	0	0	0	0	0	.	.	.	.	.	.	0::0
chrX	70365949	70366980	1_wgEncodeBroadHistoneK562H3k27acStdRawDataRep0.n1.q10.sorted.rmdup.non_black_narrow_peak_58989_4k_stitched	1289.54	.	Proximal_TE	ENST00000536169.1(NLGN3)::ENST00000395855.2(NLGN3);ENST00000374051.3(NLGN3)::ENST00000358741.3(NLGN3)	0.0::0.0::0.0	0.0475::0.0025;0.0375::0.0175	1	0	0	0	1	.	.	.	ENST00000374259.3(FOXO4<CCG>)::ENST00000466874.1(FOXO4<CCG>)::ENST00000341558.3(FOXO4<CCG>)::ENST00000464598.1(FOXO4<CCG>)	1.920368::0.145793::0::0	4.5775::0.4425::0.0::0.0	0::0::0
chrX	70390482	70391743	2_wgEncodeBroadHistoneK562H3k27acStdRawDataRep0.n1.q10.sorted.rmdup.non_black_narrow_peak_58990_4k_stitched	871.695	.	Distal_TE	.	.	.	0	0	0	0	0	.	.	.	.	.	.	.
chrX	70400961	70402977	2_wgEncodeBroadHistoneK562H3k27acStdRawDataRep0.n1.q10.sorted.rmdup.non_black_narrow_peak_58992_4k_stitched	4781.36	.	Distal_TE	.	.	.	0	0	0	0	0	.	.	.	.	.	.	.
chrX	70473574	70475819	3_wgEncodeBroadHistoneK562H3k27acStdRawDataRep0.n1.q10.sorted.rmdup.non_black_narrow_peak_58996_4k_stitched	3289.58	.	Proximal_TE	ENST00000489332.1(ZMYM3<TSG>)::ENST00000373984.3(ZMYM3<TSG>)::ENST00000314425.5(ZMYM3<TSG>);ENST00000373982.1(ZMYM3<TSG>)::ENST00000373978.1(ZMYM3<TSG>)::ENST00000373981.1(ZMYM3<TSG>)::ENST00000353904.2(ZMYM3<TSG>)::ENST00000373988.1(ZMYM3<TSG>)::ENST00000373998.1(ZMYM3<TSG>)	7.845118::7.845118::7.845118::0.185848::0.185848::1.90325::0::0	0.0125::0.0325::8.57;0.0725::0.0::0.8875::0.07::0.0::0.1375	1	0	0	0	1	.	.	.	ENST00000535149.1(NONO<CCG>)::ENST00000276079.8(NONO<CCG>)::ENST00000373856.3(NONO<CCG>)::ENST00000373841.1(NONO<CCG>)::ENST00000474431.1(NONO<CCG>)::ENST00000420903.1(NONO<CCG>)::ENST00000472185.1(NONO<CCG>)::ENST00000413858.1(NONO<CCG>)::ENST00000486613.2(NONO<CCG>)::ENST00000450092.1(NONO<CCG>)::ENST00000454976.1(NONO<CCG>)	0.442538::83.934896::83.934896::83.934896::0::0::0::0::0::0::0	0.1525::139.895::1.3675::46.895::0.0::11.0975::84.365::0.085::1.2625::0.5625::0.0	0::0::0::0::0::0::0::0
chrX	70502453	70504502	1_wgEncodeBroadHistoneK562H3k27acStdRawDataRep0.n1.q10.sorted.rmdup.non_black_narrow_peak_58999_4k_stitched	7118.41	.	Proximal_TE	ENST00000535149.1(NONO<CCG>)::ENST00000276079.8(NONO<CCG>)::ENST00000373856.3(NONO<CCG>)::ENST00000373841.1(NONO<CCG>)::ENST00000474431.1(NONO<CCG>)::ENST00000420903.1(NONO<CCG>)::ENST00000472185.1(NONO<CCG>)::ENST00000413858.1(NONO<CCG>)::ENST00000486613.2(NONO<CCG>)::ENST00000450092.1(NONO<CCG>)::ENST00000454976.1(NONO<CCG>)	0.442538::83.934896::83.934896::83.934896::0::0::0::0::0::0::0	0.1525::139.895::1.3675::46.895::0.0::11.0975::84.365::0.085::1.2625::0.5625::0.0	1	0	0	0	1	.	.	.	ENST00000489332.1(ZMYM3<TSG>)::ENST00000373984.3(ZMYM3<TSG>)::ENST00000314425.5(ZMYM3<TSG>);ENST00000373982.1(ZMYM3<TSG>)::ENST00000373978.1(ZMYM3<TSG>)::ENST00000373981.1(ZMYM3<TSG>)::ENST00000353904.2(ZMYM3<TSG>)::ENST00000373988.1(ZMYM3<TSG>)::ENST00000373998.1(ZMYM3<TSG>)	7.845118::7.845118::7.845118::0.185848::0.185848::1.90325::0::0	0.0125::0.0325::8.57;0.0725::0.0::0.8875::0.07::0.0::0.1375	0::0.00767507172525::0.00767507172525::0.00767507172525::0::0::0::0::0::0::0
chrX	70584674	70588520	2_wgEncodeBroadHistoneK562H3k27acStdRawDataRep0.n1.q10.sorted.rmdup.non_black_narrow_peak_59001_4k_stitched	11447.2	.	Proximal_TE	ENST00000373790.4(TAF1<OG>);ENST00000449580.1(TAF1<OG>);ENST00000423759.1(TAF1<OG>)::ENST00000276072.3(TAF1<OG>)	25.610478::23.033588	2.25;3.6275;7.9575::1.135	0	0	0	0	0	.	.	.	.	.	.	0.0300743181313::0.0300743181313
chrX	70613935	70614398	1_wgEncodeBroadHistoneK562H3k27acStdRawDataRep0.n1.q10.sorted.rmdup.non_black_narrow_peak_59004_4k_stitched	231.728	.	Distal_TE	.	.	.	0	0	0	0	0	.	.	.	.	.	.	.
chrX	70658785	70659293	1_wgEncodeBroadHistoneK562H3k27acStdRawDataRep0.n1.q10.sorted.rmdup.non_black_narrow_peak_59006_4k_stitched	241.315	.	Distal_TE	.	.	.	0	0	0	0	0	.	.	.	.	.	.	.
chrX	70751836	70754519	1_wgEncodeBroadHistoneK562H3k27acStdRawDataRep0.n1.q10.sorted.rmdup.non_black_narrow_peak_59013_4k_stitched	11339.7	.	Proximal_TE	ENST00000398297.2(AL590763.5)::ENST00000373719.3(OGT)::ENST00000373701.3(OGT)::ENST00000498566.1(OGT)::ENST00000444774.1(OGT)	0::116.649347::97.012904::0::0	0.0175::39.2225::0.0::0.03::0.0	0	0	0	0	0	.	.	.	.	.	.	0::0.069379459394::0.069379459394::0::0
chrX	71400564	71402125	2_wgEncodeBroadHistoneK562H3k27acStdRawDataRep0.n1.q10.sorted.rmdup.non_black_narrow_peak_59017_4k_stitched	2645.53	.	Proximal_TE	ENST00000373662.3(PIN4)::ENST00000218432.5(PIN4);ENST00000423432.2(PIN4)::ENST00000373669.2(PIN4)	0::4.50754::4.50754	0.0725::0.64;0.01::16.15	0	0	0	0	0	.	.	.	.	.	.	0::0::0
chrX	71458181	71459380	1_wgEncodeBroadHistoneK562H3k27acStdRawDataRep0.n1.q10.sorted.rmdup.non_black_narrow_peak_59019_4k_stitched	1146.07	.	Proximal_TE	ENST00000373657.1(ERCC6L)::ENST00000334463.3(ERCC6L)	0::0	0.7225::10.195	1	0	0	0	1	.	.	.	ENST00000492695.1(RPS4X)::ENST00000470671.1(RPS4X)::ENST00000486733.1(RPS4X)::ENST00000373626.3(RPS4X)::ENST00000316084.6(RPS4X)	0::0::0::360.831452::7.61254	0.0375::0.0::11.03::6.91::808.6325	0::0
chrX	71490016	71490331	1_wgEncodeBroadHistoneK562H3k27acStdRawDataRep0.n1.q10.sorted.rmdup.non_black_narrow_peak_59020_4k_stitched	197.762	.	Proximal_TE	ENST00000492695.1(RPS4X)::ENST00000470671.1(RPS4X)	0::0	0.0375::0.0	0	0	0	0	0	.	.	.	.	.	.	0::0
chrX	71495417	71497106	2_wgEncodeBroadHistoneK562H3k27acStdRawDataRep0.n1.q10.sorted.rmdup.non_black_narrow_peak_59022_4k_stitched	2828.88	.	Proximal_TE	ENST00000492695.1(RPS4X)::ENST00000470671.1(RPS4X)::ENST00000486733.1(RPS4X)::ENST00000373626.3(RPS4X)::ENST00000316084.6(RPS4X)	0::0::0::360.831452::7.61254	0.0375::0.0::11.03::6.91::808.6325	1	0	0	0	1	.	.	.	ENST00000373657.1(ERCC6L)::ENST00000334463.3(ERCC6L)	0::0	0.7225::10.195	0::0::0::0.045112268678::0
chrX	71689833	71690581	1_wgEncodeBroadHistoneK562H3k27acStdRawDataRep0.n1.q10.sorted.rmdup.non_black_narrow_peak_59027_4k_stitched	867.466	.	Distal_TE	.	.	.	0	0	0	0	0	.	.	.	.	.	.	.
chrX	71718812	71719145	1_wgEncodeBroadHistoneK562H3k27acStdRawDataRep0.n1.q10.sorted.rmdup.non_black_narrow_peak_59029_4k_stitched	259.65	.	Distal_TE	.	.	.	0	0	0	0	0	.	.	.	.	.	.	.
chrX	71747250	71747633	1_wgEncodeBroadHistoneK562H3k27acStdRawDataRep0.n1.q10.sorted.rmdup.non_black_narrow_peak_59030_4k_stitched	291.344	.	Distal_TE	.	.	.	0	0	0	0	0	.	.	.	.	.	.	.
chrX	71774021	71774310	1_wgEncodeBroadHistoneK562H3k27acStdRawDataRep0.n1.q10.sorted.rmdup.non_black_narrow_peak_59031_4k_stitched	121.391	.	Distal_TE	.	.	.	0	0	0	0	0	.	.	.	.	.	.	.
chrX	71792160	71793004	1_wgEncodeBroadHistoneK562H3k27acStdRawDataRep0.n1.q10.sorted.rmdup.non_black_narrow_peak_59032_4k_stitched	2425.87	.	Proximal_TE	ENST00000421523.1(HDAC8)::ENST00000412342.1(HDAC8)::ENST00000415409.1(HDAC8)::ENST00000373559.4(HDAC8)::ENST00000373556.3(HDAC8)::ENST00000373560.2(HDAC8)::ENST00000373583.1(HDAC8)::ENST00000373571.1(HDAC8);ENST00000429103.2(HDAC8);ENST00000478743.1(HDAC8)::ENST00000373554.1(HDAC8)::ENST00000436675.1(HDAC8)::ENST00000439122.2(HDAC8)::ENST00000373568.2(HDAC8)::ENST00000444609.1(HDAC8)::ENST0000037…	0::9.119665::9.119665::9.119665::9.119665::9.119665::9.119665::9.119665::0::0::0::0::0::0	0.0875::0.21::0.255::0.0::1.1975::0.0725::0.0::0.3475;0.0525;0.0::2.415::0.095::4.1225::0.0::0.0::0.0;4.74;0.0625	0	0	0	0	0	.	.	.	.	.	.	0::0::0::0::0::0::0::0::0::0::0::0::0::0
chrX	71932271	71934791	3_wgEncodeBroadHistoneK562H3k27acStdRawDataRep0.n1.q10.sorted.rmdup.non_black_narrow_peak_59037_4k_stitched	1256.56	.	Proximal_TE	ENST00000373542.4(PHKA1)::ENST00000339490.3(PHKA1);ENST00000541944.1(PHKA1)::ENST00000373539.3(PHKA1)::ENST00000373545.3(PHKA1)	0::0::5.233665::5.233665	0.7875::2.645;0.365::0.235::0.08	0	0	0	0	0	.	.	.	.	.	.	0::0::0::0
chrX	73070608	73072530	2_wgEncodeBroadHistoneK562H3k27acStdRawDataRep0.n1.q10.sorted.rmdup.non_black_narrow_peak_59043_4k_stitched	3347.43	.	Proximal_TE	ENST00000429829.1(XIST)	0	13.465	0	0	0	0	0	.	.	.	.	.	.	0
chrX	73163375	73164988	1_wgEncodeBroadHistoneK562H3k27acStdRawDataRep0.n1.q10.sorted.rmdup.non_black_narrow_peak_59046_4k_stitched	3510.2	.	Proximal_TE	ENST00000602920.1(JPX);ENST00000602294.1(JPX);ENST00000602938.1(JPX)::ENST00000602737.1(JPX)::ENST00000602772.1(JPX)::ENST00000414209.1(JPX)::ENST00000602895.1(JPX)::ENST00000453317.1(JPX);ENST00000602546.1(JPX)::ENST00000602985.1(JPX)::ENST00000415215.1(JPX)::ENST00000538519.3(JPX)	28.723524::28.723524::28.723524::28.723524::28.723524::28.723524::28.723524::21.315039::0	10.5075;2.0025;2.1275::0.805::0.28::8.5425::0.32::3.4025;0.35::3.4575::2.7025::0.0	0	0	0	0	0	.	.	.	.	.	.	0.0161513033164::0.0161513033164::0.0161513033164::0.0161513033164::0.0161513033164::0.0161513033164::0.0161513033164::0.0161513033164::0
chrX	73510009	73512474	1_wgEncodeBroadHistoneK562H3k27acStdRawDataRep0.n1.q10.sorted.rmdup.non_black_narrow_peak_59051_4k_stitched	11458.3	.	Proximal_TE	ENST00000455395.1(FTX)::ENST00000603672.1(FTX)::ENST00000418855.1(FTX)::ENST00000602776.1(FTX)::ENST00000602576.1(FTX)::ENST00000429124.1(FTX)::ENST00000602420.1(FTX)::ENST00000430772.1(FTX)::ENST00000423992.2(FTX)::ENST00000602812.1(FTX)	0::0::0::0::0::0::1.876521::1.876521::1.639329::0	1.9025::0.0125::2.155::0.0::0.1375::3.3625::0.0::0.5475::0.6125::0.025	0	0	0	0	0	.	.	.	.	.	.	0::0::0::0::0::0::0::0::0::0
chrX	73832918	73835201	1_wgEncodeBroadHistoneK562H3k27acStdRawDataRep0.n1.q10.sorted.rmdup.non_black_narrow_peak_59053_4k_stitched	3995.97	.	Proximal_TE	ENST00000349225.2(RLIM);ENST00000332687.6(RLIM)	6.163	2.87;16.5725	0	0	0	0	0	.	.	.	.	.	.	0
chrX	74306540	74307151	1_wgEncodeBroadHistoneK562H3k27acStdRawDataRep0.n1.q10.sorted.rmdup.non_black_narrow_peak_59054_4k_stitched	242.694	.	Distal_TE	.	.	.	0	0	0	0	0	.	.	.	.	.	.	.
chrX	74374317	74376913	2_wgEncodeBroadHistoneK562H3k27acStdRawDataRep0.n1.q10.sorted.rmdup.non_black_narrow_peak_59055_4k_stitched	2559.28	.	Proximal_TE	ENST00000339447.4(ABCB7)::ENST00000373394.3(ABCB7)::ENST00000529949.1(ABCB7)::ENST00000534524.1(ABCB7)::ENST00000253577.3(ABCB7)::ENST00000526404.1(ABCB7)	21.097324::21.097324::21.097324::21.097324::21.097324::0	0.0::6.7775::0.2375::0.02::6.8625::0.0	0	0	0	0	0	.	.	.	.	.	.	0.0404529237365::0.0404529237365::0.0404529237365::0.0404529237365::0.0404529237365::0
chrX	74493879	74495227	1_wgEncodeBroadHistoneK562H3k27acStdRawDataRep0.n1.q10.sorted.rmdup.non_black_narrow_peak_59060_4k_stitched	1824.57	.	Proximal_TE	ENST00000531704.1(UPRT)::ENST00000373383.4(UPRT)::ENST00000373379.1(UPRT)::ENST00000462237.1(UPRT)::ENST00000373373.4(UPRT)::ENST00000530743.1(UPRT)	2.62683::2.62683::2.62683::0::0::0	0.37::2.5775::1.0475::0.4225::0.075::4.1675	0	0	0	0	0	.	.	.	.	.	.	0::0::0::0::0::0
chrX	75367970	75368927	1_wgEncodeBroadHistoneK562H3k27acStdRawDataRep0.n1.q10.sorted.rmdup.non_black_narrow_peak_59062_4k_stitched	814.398	.	Distal_TE	.	.	.	0	0	0	0	0	.	.	.	.	.	.	.
chrX	75392418	75394337	2_wgEncodeBroadHistoneK562H3k27acStdRawDataRep0.n1.q10.sorted.rmdup.non_black_narrow_peak_59063_4k_stitched	1659.88	.	Proximal_TE	ENST00000373358.3(PBDC1)::ENST00000373357.3(PBDC1)	0::16.210487	8.7025::1.9575	0	0	0	0	0	.	.	.	.	.	.	0::0.0395924773328
chrX	76782558	76784004	2_wgEncodeBroadHistoneK562H3k27acStdRawDataRep0.n1.q10.sorted.rmdup.non_black_narrow_peak_59065_4k_stitched	1049.2	.	Distal_TE	.	.	.	0	0	0	0	0	.	.	.	.	.	.	.
chrX	77041133	77042207	1_wgEncodeBroadHistoneK562H3k27acStdRawDataRep0.n1.q10.sorted.rmdup.non_black_narrow_peak_59069_4k_stitched	1468.83	.	Proximal_TE	ENST00000373344.5(ATRX<TSG><CCG>);ENST00000480283.1(ATRX<TSG><CCG>);ENST00000395603.3(ATRX<TSG><CCG>)	12.9738	4.4125;0.0175;2.56	0	0	0	0	0	.	.	.	.	.	.	0.0593326
chrX	77150129	77156522	4_wgEncodeBroadHistoneK562H3k27acStdRawDataRep0.n1.q10.sorted.rmdup.non_black_narrow_peak_59071_4k_stitched	8655.39	.	Proximal_TE	ENST00000373336.3(MAGT1)::ENST00000358075.6(MAGT1)::ENST00000373335.3(COX7B);ENST00000481445.1(COX7B)::ENST00000475465.1(COX7B)	23.450163::0::279.167887::279.167887	0.075::19.59::20.2475;66.915::86.16	0	0	0	0	0	.	.	.	.	.	.	0.0331480614611::0::0.0212927471764::0.0212927471764
chrX	77166181	77167693	2_wgEncodeBroadHistoneK562H3k27acStdRawDataRep0.n1.q10.sorted.rmdup.non_black_narrow_peak_59076_4k_stitched	1280.04	.	Proximal_TE	ENST00000343533.5(ATP7A);ENST00000350425.4(ATP7A)::ENST00000341514.6(ATP7A)::ENST00000602791.1(RP5-1000K24.2)	28.924283::28.924283::0	1.2775;0.0::7.1425::0.845	0	0	0	0	0	.	.	.	.	.	.	0.166187212266::0.166187212266::0
chrX	77180815	77181079	1_wgEncodeBroadHistoneK562H3k27acStdRawDataRep0.n1.q10.sorted.rmdup.non_black_narrow_peak_59082_4k_stitched	165.772	.	Distal_TE	.	.	.	0	0	0	0	0	.	.	.	.	.	.	.
chrX	77192225	77194224	2_wgEncodeBroadHistoneK562H3k27acStdRawDataRep0.n1.q10.sorted.rmdup.non_black_narrow_peak_59085_4k_stitched	910.102	.	Distal_TE	.	.	.	0	0	0	0	0	.	.	.	.	.	.	.
chrX	77198278	77198670	1_wgEncodeBroadHistoneK562H3k27acStdRawDataRep0.n1.q10.sorted.rmdup.non_black_narrow_peak_59089_4k_stitched	106.085	.	Distal_TE	.	.	.	0	0	0	0	0	.	.	.	.	.	.	.
chrX	77208395	77209413	2_wgEncodeBroadHistoneK562H3k27acStdRawDataRep0.n1.q10.sorted.rmdup.non_black_narrow_peak_59090_4k_stitched	680.381	.	Distal_TE	.	.	.	0	0	0	0	0	.	.	.	.	.	.	.
chrX	77217569	77218322	1_wgEncodeBroadHistoneK562H3k27acStdRawDataRep0.n1.q10.sorted.rmdup.non_black_narrow_peak_59092_4k_stitched	256.68	.	Proximal_TE	ENST00000506043.1(RP5-1000K24.2)	0	0.415	0	0	0	0	0	.	.	.	.	.	.	0
chrX	77358615	77362338	3_wgEncodeBroadHistoneK562H3k27acStdRawDataRep0.n1.q10.sorted.rmdup.non_black_narrow_peak_59093_4k_stitched	4337.57	.	Proximal_TE	ENST00000373316.4(PGK1)::ENST00000442431.1(PGK1)::ENST00000537456.1(PGK1)	17.781166::592.421853::0	34.62::172.1875::56.91	0	0	0	0	0	.	.	.	.	.	.	0.0276279837733::0.0541177852882::0
chrX	77394745	77395554	2_wgEncodeBroadHistoneK562H3k27acStdRawDataRep0.n1.q10.sorted.rmdup.non_black_narrow_peak_59096_4k_stitched	553.505	.	Proximal_TE	ENST00000341864.5(TAF9B)	3.83872	16.1275	0	0	0	0	0	.	.	.	.	.	.	0
chrX	78621641	78623860	1_wgEncodeBroadHistoneK562H3k27acStdRawDataRep0.n1.q10.sorted.rmdup.non_black_narrow_peak_59099_4k_stitched	2474.25	.	Proximal_TE	ENST00000462038.1(ITM2A)::ENST00000469541.1(ITM2A)::ENST00000482194.1(ITM2A)::ENST00000373298.2(ITM2A)::ENST00000434584.2(ITM2A)::ENST00000461357.1(ITM2A)::ENST00000604895.1(RP1-164L12.1)	0::0::62.119585::60.391614::0::0::0	0.0::0.0::4.0075::21.0825::1.305::0.1175::0.0	0	0	0	0	0	.	.	.	.	.	.	0::0::0.321023745857::0.321023745857::0::0::0
chrX	79549077	79549413	1_wgEncodeBroadHistoneK562H3k27acStdRawDataRep0.n1.q10.sorted.rmdup.non_black_narrow_peak_59101_4k_stitched	134.095	.	Distal_TE	.	.	.	0	0	0	0	0	.	.	.	.	.	.	.
chrX	79678226	79680758	2_wgEncodeBroadHistoneK562H3k27acStdRawDataRep0.n1.q10.sorted.rmdup.non_black_narrow_peak_59103_4k_stitched	2184.01	.	Proximal_TE	ENST00000308293.5(FAM46D)	0	0.125	0	0	0	0	0	.	.	.	.	.	.	0
chrX	79767318	79768689	2_wgEncodeBroadHistoneK562H3k27acStdRawDataRep0.n1.q10.sorted.rmdup.non_black_narrow_peak_59105_4k_stitched	1536.37	.	Distal_TE	.	.	.	0	0	0	0	0	.	.	.	.	.	.	.
chrX	80064267	80066265	2_wgEncodeBroadHistoneK562H3k27acStdRawDataRep0.n1.q10.sorted.rmdup.non_black_narrow_peak_59110_4k_stitched	1433.03	.	Proximal_TE	ENST00000478415.1(BRWD3<OG><TSG>)::ENST00000373275.4(BRWD3<OG><TSG>)	2.268112::2.268112	0.2325::4.665	0	0	0	0	0	.	.	.	.	.	.	0::0
chrX	80376506	80377183	1_wgEncodeBroadHistoneK562H3k27acStdRawDataRep0.n1.q10.sorted.rmdup.non_black_narrow_peak_59113_4k_stitched	942.783	.	Proximal_TE	ENST00000373250.3(HMGN5)::ENST00000430960.1(HMGN5)::ENST00000447319.1(HMGN5);ENST00000491275.1(HMGN5)	0::0::0	0.75::0.0525::0.43;0.095	0	0	0	0	0	.	.	.	.	.	.	0::0::0
chrX	80457049	80458449	1_wgEncodeBroadHistoneK562H3k27acStdRawDataRep0.n1.q10.sorted.rmdup.non_black_narrow_peak_59115_4k_stitched	1887.39	.	Proximal_TE	ENST00000451455.1(HMGN5)::ENST00000436386.1(HMGN5)::ENST00000358130.2(HMGN5)::ENST00000373212.5(SH3BGRL)::ENST00000481106.1(SH3BGRL)::ENST00000463546.1(SH3BGRL)	0.14737::0.14737::0.14737::0.546376::0::0	0.015::0.0::1.445::28.4125::1.335::0.0	0	0	0	0	0	.	.	.	.	.	.	0::0::0::0::0::0
chrX	84258825	84259674	1_wgEncodeBroadHistoneK562H3k27acStdRawDataRep0.n1.q10.sorted.rmdup.non_black_narrow_peak_59117_4k_stitched	1427.48	.	Proximal_TE	ENST00000373173.2(APOOL)	13.7056	10.5025	0	0	0	0	0	.	.	.	.	.	.	0.0284594
chrX	84499187	84500260	2_wgEncodeBroadHistoneK562H3k27acStdRawDataRep0.n1.q10.sorted.rmdup.non_black_narrow_peak_59118_4k_stitched	681.45	.	Proximal_TE	ENST00000395402.1(ZNF711)::ENST00000373165.3(ZNF711)::ENST00000276123.3(ZNF711)::ENST00000360700.4(ZNF711)	0.422304::1.433119::1.123613::0	0.015::2.77::0.3825::0.64	0	0	0	0	0	.	.	.	.	.	.	0::0::0::0
chrX	85301636	85302997	1_wgEncodeBroadHistoneK562H3k27acStdRawDataRep0.n1.q10.sorted.rmdup.non_black_narrow_peak_59123_4k_stitched	2756.59	.	Proximal_TE	ENST00000467744.2(CHM)::ENST00000537751.1(CHM)::ENST00000358786.4(CHM)::ENST00000483950.1(CHM)::ENST00000357749.2(CHM)	0::7.554833::7.554833::7.554833::7.554833	0.34::0.2::1.1375::0.275::2.3725	0	0	0	0	0	.	.	.	.	.	.	0::0::0::0::0
chrX	86780941	86781588	1_wgEncodeBroadHistoneK562H3k27acStdRawDataRep0.n1.q10.sorted.rmdup.non_black_narrow_peak_59127_4k_stitched	471.486	.	Distal_TE	.	.	.	0	0	0	0	0	.	.	.	.	.	.	.
chrX	86854666	86856659	2_wgEncodeBroadHistoneK562H3k27acStdRawDataRep0.n1.q10.sorted.rmdup.non_black_narrow_peak_59130_4k_stitched	1614.11	.	Distal_TE	.	.	.	0	0	0	0	0	.	.	.	.	.	.	.
chrX	86982997	86983875	1_wgEncodeBroadHistoneK562H3k27acStdRawDataRep0.n1.q10.sorted.rmdup.non_black_narrow_peak_59134_4k_stitched	698.626	.	Distal_TE	.	.	.	0	0	0	0	0	.	.	.	.	.	.	.
chrX	89708140	89717611	5_wgEncodeBroadHistoneK562H3k27acStdRawDataRep0.n1.q10.sorted.rmdup.non_black_narrow_peak_59135_4k_stitched	7811.51	.	Distal_TE	.	.	.	0	0	0	0	0	.	.	.	.	.	.	.
chrX	89727339	89729554	2_wgEncodeBroadHistoneK562H3k27acStdRawDataRep0.n1.q10.sorted.rmdup.non_black_narrow_peak_59141_4k_stitched	954.167	.	Distal_TE	.	.	.	0	0	0	0	0	.	.	.	.	.	.	.
chrX	97828839	97829748	1_wgEncodeBroadHistoneK562H3k27acStdRawDataRep0.n1.q10.sorted.rmdup.non_black_narrow_peak_59144_4k_stitched	776.357	.	Distal_TE	.	.	.	0	0	0	0	0	.	.	.	.	.	.	.
chrX	100074676	100075960	1_wgEncodeBroadHistoneK562H3k27acStdRawDataRep0.n1.q10.sorted.rmdup.non_black_narrow_peak_59147_4k_stitched	2091.5	.	Proximal_TE	ENST00000415585.2(CSTF2)::ENST00000372972.2(CSTF2)::ENST00000475126.1(CSTF2)::ENST00000413437.1(CSTF2)	34.620113::34.620113::34.620113::0	5.2025::17.5325::0.355::0.49	0	0	0	0	0	.	.	.	.	.	.	0.0234301398895::0.0234301398895::0.0234301398895::0
chrX	100306098	100307139	1_wgEncodeBroadHistoneK562H3k27acStdRawDataRep0.n1.q10.sorted.rmdup.non_black_narrow_peak_59148_4k_stitched	3367.54	.	Proximal_TE	ENST00000372939.1(TRMT2B)::ENST00000372935.1(TRMT2B)::ENST00000478422.1(TRMT2B)::ENST00000372936.3(TRMT2B)::ENST00000372931.5(TRMT2B);ENST00000545398.1(TRMT2B);ENST00000338687.7(TRMT2B)	6.329826::6.329826::6.329826::6.329826::6.02412	0.1::0.19::0.8625::0.1::0.61;9.59;0.82	0	0	0	0	0	.	.	.	.	.	.	0::0::0::0::0
chrX	100352316	100353618	2_wgEncodeBroadHistoneK562H3k27acStdRawDataRep0.n1.q10.sorted.rmdup.non_black_narrow_peak_59150_4k_stitched	1628.61	.	Proximal_TE	ENST00000443801.2(TRMT2B-AS1)::ENST00000218507.5(CENPI);ENST00000423383.1(CENPI)::ENST00000403304.2(CENPI)::ENST00000435570.1(CENPI)::ENST00000372927.1(CENPI);ENST00000372926.1(CENPI)	0::0::0::0::0	0.0::1.4925;3.59::3.24::0.16::4.08;0.1575	0	0	0	0	0	.	.	.	.	.	.	0::0::0::0::0
chrX	100602508	100604805	1_wgEncodeBroadHistoneK562H3k27acStdRawDataRep0.n1.q10.sorted.rmdup.non_black_narrow_peak_59156_4k_stitched	4064.48	.	Proximal_TE	ENST00000480575.1(TIMM8A)::ENST00000372902.3(TIMM8A)	0::0	3.775::10.955	1	0	1	0	0	ENST00000464567.1(BTK)::ENST00000372880.1(BTK)::ENST00000308731.7(BTK)::ENST00000427805.2(RPL36A)::ENST00000553110.3(RPL36A)::ENST00000471855.1(RPL36A)	39.324298::39.324298::39.324298::0::171.11882::0	0.765::0.1575::35.02::3.2175::1935.9775::4.045	.	.	.	0::0
chrX	100638691	100647953	5_wgEncodeBroadHistoneK562H3k27acStdRawDataRep0.n1.q10.sorted.rmdup.non_black_narrow_peak_59157_4k_stitched	18330.2	.	Proximal_SE	ENST00000464567.1(BTK)::ENST00000372880.1(BTK)::ENST00000308731.7(BTK)::ENST00000427805.2(RPL36A)::ENST00000553110.3(RPL36A)::ENST00000471855.1(RPL36A)	39.324298::39.324298::39.324298::0::171.11882::0	0.765::0.1575::35.02::3.2175::1935.9775::4.045	1	0	0	0	1	.	.	.	ENST00000480575.1(TIMM8A)::ENST00000372902.3(TIMM8A)	0::0	3.775::10.955	0.540155991153::0.540155991153::0.540155991153::0::0.0310706608176::0
chrX	100661765	100664373	2_wgEncodeBroadHistoneK562H3k27acStdRawDataRep0.n1.q10.sorted.rmdup.non_black_narrow_peak_59165_4k_stitched	9355.66	.	Proximal_TE	ENST00000480513.1(GLA);ENST00000486121.1(GLA)::ENST00000479445.1(GLA)::ENST00000493905.2(GLA)::ENST00000218516.3(GLA)::ENST00000316594.5(HNRNPH2)	4.436241::29.898056::28.960487::28.960487::1.182971	0.1475;0.195::6.51::0.9425::23.765::46.0	0	0	0	0	0	.	.	.	.	.	.	0::0.100921504238::0.100921504238::0.100921504238::0
chrX	100872456	100873332	1_wgEncodeBroadHistoneK562H3k27acStdRawDataRep0.n1.q10.sorted.rmdup.non_black_narrow_peak_59168_4k_stitched	592.706	.	Proximal_TE	ENST00000497931.1(ARMCX6)::ENST00000462302.1(ARMCX6)::ENST00000494624.1(ARMCX6)::ENST00000495964.1(ARMCX6)::ENST00000467089.1(ARMCX6)::ENST00000361910.4(ARMCX6);ENST00000539247.1(ARMCX6);ENST00000538627.1(ARMCX6)	12.62426::12.62426::12.62426::0::0::0	8.2975::0.105::0.42::0.1625::0.0375::4.0375;0.015;0.0	0	0	0	0	0	.	.	.	.	.	.	0.0175320492145::0.0175320492145::0.0175320492145::0::0::0
chrX	100877443	100878857	2_wgEncodeBroadHistoneK562H3k27acStdRawDataRep0.n1.q10.sorted.rmdup.non_black_narrow_peak_59169_4k_stitched	1371.36	.	Proximal_TE	ENST00000341189.4(ARMCX3)::ENST00000471229.2(ARMCX3)::ENST00000491568.2(ARMCX3)::ENST00000479298.1(ARMCX3)::ENST00000477980.2(ARMCX3)::ENST00000467808.1(ARMCX3)::ENST00000537169.1(ARMCX3)::ENST00000454228.1(ARMCX3-AS1)	0::22.377228::22.377228::22.377228::0::0::0::0	0.8575::2.88::0.21::0.25::0.5625::0.095::4.61::0.0	0	0	0	0	0	.	.	.	.	.	.	0::0.0330892888222::0.0330892888222::0.0330892888222::0::0::0::0
chrX	101853588	101855132	1_wgEncodeBroadHistoneK562H3k27acStdRawDataRep0.n1.q10.sorted.rmdup.non_black_narrow_peak_59171_4k_stitched	1941.36	.	Proximal_TE	ENST00000537008.1(ARMCX5);ENST00000246174.2(ARMCX5);ENST00000541409.1(ARMCX5)::ENST00000536530.1(ARMCX5)::ENST00000473968.1(ARMCX5)::ENST00000602463.1(RP4-769N13.6)::ENST00000604957.1(ARMCX5)::ENST00000465548.1(RP4-769N13.6)::ENST00000477663.1(ARMCX5)::ENST00000460026.2(RP4-769N13.6)::ENST00000475738.1(RP4-769N13.6);ENST00000466616.1(RP4-769N13.6);ENST00000602366.1(RP4-769N13.6)::ENST00000476910.…	0.875688::10.230468::10.230468::10.230468::10.230468::10.230468::10.230468::10.230468::10.230468::10.230468::10.230468::10.230468::0	1.5925;2.6625;0.035::4.4125::0.7425::0.3025::0.7625::0.3775::0.1::0.0425::0.5825;0.27;0.3675::1.735;0.16::0.0::0.065::0.33	0	0	0	0	0	.	.	.	.	.	.	0::0.0230111759088::0.0230111759088::0.0230111759088::0.0230111759088::0.0230111759088::0.0230111759088::0.0230111759088::0.0230111759088::0.0230111759088::0.0230111759088::0.0230111759088::0
chrX	101914660	101915256	1_wgEncodeBroadHistoneK562H3k27acStdRawDataRep0.n1.q10.sorted.rmdup.non_black_narrow_peak_59172_4k_stitched	542.04	.	Proximal_TE	ENST00000602441.1(RP4-769N13.7)	0	0	0	0	0	0	0	.	.	.	.	.	.	0
chrX	102024054	102024593	1_wgEncodeBroadHistoneK562H3k27acStdRawDataRep0.n1.q10.sorted.rmdup.non_black_narrow_peak_59175_4k_stitched	1249.7	.	Proximal_TE	ENST00000431616.1(LINC00630)::ENST00000440496.1(LINC00630)::ENST00000420471.1(LINC00630)::ENST00000435966.1(LINC00630)	9.165736::9.165736::9.165736::0	0.6725::1.4975::3.9425::0.56	0	0	0	0	0	.	.	.	.	.	.	0::0::0::0
chrX	102096465	102097190	1_wgEncodeBroadHistoneK562H3k27acStdRawDataRep0.n1.q10.sorted.rmdup.non_black_narrow_peak_59177_4k_stitched	479.427	.	Proximal_TE	ENST00000416381.1(LINC00630)	0	0.515	0	0	0	0	0	.	.	.	.	.	.	0
chrX	102466262	102471529	4_wgEncodeBroadHistoneK562H3k27acStdRawDataRep0.n1.q10.sorted.rmdup.non_black_narrow_peak_59180_4k_stitched	4193.61	.	Proximal_TE	ENST00000372695.5(BEX4)::ENST00000372691.3(BEX4)	151.840718::0	101.645::22.935	1	0	0	1	0	.	.	.	.	.	.	0.0568773486795::0
chrX	102487386	102489196	1_wgEncodeBroadHistoneK562H3k27acStdRawDataRep0.n1.q10.sorted.rmdup.non_black_narrow_peak_59186_4k_stitched	2575.39	.	Distal_TE	.	.	.	1	0	0	0	1	.	.	.	ENST00000372695.5(BEX4)::ENST00000372691.3(BEX4)	151.840718::0	101.645::22.935	.
chrX	102505496	102510469	2_wgEncodeBroadHistoneK562H3k27acStdRawDataRep0.n1.q10.sorted.rmdup.non_black_narrow_peak_59189_4k_stitched	2583.92	.	Proximal_TE	ENST00000360000.4(TCEAL8)::ENST00000451678.1(TCEAL8)::ENST00000372685.3(TCEAL8)	1.677273::1.677273::1.677273	15.18::0.0::47.225	0	0	0	0	0	.	.	.	.	.	.	0::0::0
chrX	102610999	102612491	1_wgEncodeBroadHistoneK562H3k27acStdRawDataRep0.n1.q10.sorted.rmdup.non_black_narrow_peak_59193_4k_stitched	1613.08	.	Proximal_TE	ENST00000372661.3(WBP5)::ENST00000372656.3(WBP5)	55.034888::55.034888	24.7775::13.125	0	0	0	0	0	.	.	.	.	.	.	0.0678679911238::0.0678679911238
chrX	102659712	102660160	1_wgEncodeBroadHistoneK562H3k27acStdRawDataRep0.n1.q10.sorted.rmdup.non_black_narrow_peak_59197_4k_stitched	220.521	.	Distal_TE	.	.	.	0	0	0	0	0	.	.	.	.	.	.	.
chrX	102884530	102884879	1_wgEncodeBroadHistoneK562H3k27acStdRawDataRep0.n1.q10.sorted.rmdup.non_black_narrow_peak_59200_4k_stitched	147.125	.	Proximal_TE	ENST00000424887.1(TCEAL3-AS1)::ENST00000372626.3(TCEAL1)::ENST00000372625.3(TCEAL1)::ENST00000469820.1(TCEAL1)::ENST00000372624.3(TCEAL1)	0::0.0::0.14737::0.14737::0.14737	0.0325::0.205::0.18::0.095::1.54	0	0	0	0	0	.	.	.	.	.	.	0::0::0::0::0
chrX	102940667	102943117	1_wgEncodeBroadHistoneK562H3k27acStdRawDataRep0.n1.q10.sorted.rmdup.non_black_narrow_peak_59201_4k_stitched	10080.1	.	Proximal_TE	ENST00000474653.1(MORF4L2)::ENST00000423833.2(MORF4L2)::ENST00000441076.2(MORF4L2)::ENST00000467755.1(MORF4L2)::ENST00000422355.1(MORF4L2)::ENST00000442614.1(MORF4L2)::ENST00000498064.1(MORF4L2)::ENST00000422154.2(MORF4L2);ENST00000451301.1(MORF4L2)::ENST00000435306.1(MORF4L2-AS1)::ENST00000488331.1(MORF4L2)::ENST00000434230.1(MORF4L2)::ENST00000418819.1(MORF4L2)::ENST00000360458.1(MORF4L2)::ENST…	0::0::206.226445::206.226445::206.226445::206.226445::0::0::0.507898::12.161217::12.161217::12.161217::12.961526::0.800309::0	0.1775::1.0825::64.2825::45.77::21.69::29.1225::32.7575::20.0325;2.535::0.355::3.6725::0.0::10.615::74.665::1.3875::0.52	0	0	0	0	0	.	.	.	.	.	.	0::0::0.0378115369307::0.0378115369307::0.0378115369307::0.0378115369307::0::0::0::0.0382816735687::0.0382816735687::0.0382816735687::0.0382816735687::0::0
chrX	103400816	103402743	2_wgEncodeBroadHistoneK562H3k27acStdRawDataRep0.n1.q10.sorted.rmdup.non_black_narrow_peak_59202_4k_stitched	6553.95	.	Proximal_TE	ENST00000467290.1(SLC25A53)::ENST00000357421.4(SLC25A53)	6.97717::0	4.275::0.015	0	0	0	0	0	.	.	.	.	.	.	0::0
chrX	103410381	103412041	2_wgEncodeBroadHistoneK562H3k27acStdRawDataRep0.n1.q10.sorted.rmdup.non_black_narrow_peak_59204_4k_stitched	2104.94	.	Proximal_TE	ENST00000493442.1(FAM199X)	0	11.285	0	0	0	0	0	.	.	.	.	.	.	0
chrX	106361252	106362041	1_wgEncodeBroadHistoneK562H3k27acStdRawDataRep0.n1.q10.sorted.rmdup.non_black_narrow_peak_59207_4k_stitched	448.084	.	Proximal_TE	ENST00000475556.1(RBM41)::ENST00000485676.1(RBM41)::ENST00000372487.1(RBM41)::ENST00000372479.3(RBM41)::ENST00000495517.1(RBM41)::ENST00000203616.8(RBM41)	0::0::4.981091::4.981091::4.981091::4.981091	1.1075::0.915::6.4975::3.3525::4.9375::1.0275	0	0	0	0	0	.	.	.	.	.	.	0::0::0::0::0::0
chrX	106378338	106380173	2_wgEncodeBroadHistoneK562H3k27acStdRawDataRep0.n1.q10.sorted.rmdup.non_black_narrow_peak_59210_4k_stitched	1467.18	.	Distal_TE	.	.	.	0	0	0	0	0	.	.	.	.	.	.	.
chrX	106395635	106399372	2_wgEncodeBroadHistoneK562H3k27acStdRawDataRep0.n1.q10.sorted.rmdup.non_black_narrow_peak_59214_4k_stitched	4961.99	.	Distal_TE	.	.	.	0	0	0	0	0	.	.	.	.	.	.	.
chrX	106440549	106441059	1_wgEncodeBroadHistoneK562H3k27acStdRawDataRep0.n1.q10.sorted.rmdup.non_black_narrow_peak_59217_4k_stitched	250.112	.	Distal_TE	.	.	.	1	0	0	0	1	.	.	.	ENST00000372466.4(NUP62CL);ENST00000484614.1(NUP62CL);ENST00000421752.1(NUP62CL)::ENST00000372461.3(NUP62CL)::ENST00000372453.3(PIH1D3);ENST00000535523.1(PIH1D3)::ENST00000336387.4(PIH1D3)	66.763936::66.763936::0.056399::0	5.54;8.105;4.2975::0.1025::0.0075;0.015::0.0425	.
chrX	106447470	106449686	2_wgEncodeBroadHistoneK562H3k27acStdRawDataRep0.n1.q10.sorted.rmdup.non_black_narrow_peak_59218_4k_stitched	3371.75	.	Proximal_TE	ENST00000372466.4(NUP62CL);ENST00000484614.1(NUP62CL);ENST00000421752.1(NUP62CL)::ENST00000372461.3(NUP62CL)::ENST00000372453.3(PIH1D3);ENST00000535523.1(PIH1D3)::ENST00000336387.4(PIH1D3)	66.763936::66.763936::0.056399::0	5.54;8.105;4.2975::0.1025::0.0075;0.015::0.0425	1	0	0	1	0	.	.	.	.	.	.	0.528150661928::0.528150661928::0::0
chrX	106871620	106872529	1_wgEncodeBroadHistoneK562H3k27acStdRawDataRep0.n1.q10.sorted.rmdup.non_black_narrow_peak_59224_4k_stitched	1988.92	.	Proximal_TE	ENST00000372435.4(PRPS1)::ENST00000372428.4(PRPS1)::ENST00000372419.3(PRPS1)::ENST00000543248.1(PRPS1)	63.718065::63.718065::63.718065::0	47.805::1.55::0.6025::0.035	0	0	0	0	0	.	.	.	.	.	.	0.0442749639364::0.0442749639364::0.0442749639364::0
chrX	106917478	106920952	2_wgEncodeBroadHistoneK562H3k27acStdRawDataRep0.n1.q10.sorted.rmdup.non_black_narrow_peak_59226_4k_stitched	4144.43	.	Distal_TE	.	.	.	2	0	0	1	0	.	.	.	.	.	.	0.123846
chrX	106928468	106928809	1_wgEncodeBroadHistoneK562H3k27acStdRawDataRep0.n1.q10.sorted.rmdup.non_black_narrow_peak_59231_4k_stitched	324.269	.	Distal_TE	.	.	.	2	0	0	1	0	.	.	.	.	.	.	.
chrX	106985291	106986027	1_wgEncodeBroadHistoneK562H3k27acStdRawDataRep0.n1.q10.sorted.rmdup.non_black_narrow_peak_59236_4k_stitched	1126.51	.	Distal_TE	.	.	.	0	0	0	0	0	.	.	.	.	.	.	.
chrX	107331435	107335695	3_wgEncodeBroadHistoneK562H3k27acStdRawDataRep0.n1.q10.sorted.rmdup.non_black_narrow_peak_59239_4k_stitched	6354.94	.	Proximal_TE	ENST00000340200.5(PSMD10)::ENST00000372295.1(PSMD10);ENST00000361815.5(PSMD10);ENST00000372296.1(PSMD10)::ENST00000217958.3(PSMD10)::ENST00000372232.3(ATG4A);ENST00000345734.3(ATG4A)::ENST00000372254.3(ATG4A)::ENST00000457035.1(ATG4A)::ENST00000372246.3(ATG4A)::ENST00000545696.1(ATG4A)::ENST00000343524.5(ATG4A)	25.422541::25.422541::0::0.194485::5.741367::5.643336::5.643336::5.643336::0.096454	0.2975::0.0;2.0175;0.4175::36.2075::8.3925;0.0625::0.195::0.12::0.5425::0.0::0.0	0	0	0	0	0	.	.	.	.	.	.	0.0308180165471::0.0308180165471::0::0::0::0::0::0::0
chrX	107800798	107802467	3_wgEncodeBroadHistoneK562H3k27acStdRawDataRep0.n1.q10.sorted.rmdup.non_black_narrow_peak_59245_4k_stitched	1160.41	.	Distal_TE	.	.	.	0	0	0	0	0	.	.	.	.	.	.	.
chrX	108779738	108780970	1_wgEncodeBroadHistoneK562H3k27acStdRawDataRep0.n1.q10.sorted.rmdup.non_black_narrow_peak_59248_4k_stitched	3353.78	.	Proximal_TE	ENST00000218004.1(NXT2)::ENST00000372107.1(NXT2)::ENST00000372106.1(NXT2)::ENST00000372103.1(NXT2)	0.0::0.056399::2.576349::0	0.0175::0.0::7.9575::2.045	0	0	0	0	0	.	.	.	.	.	.	0::0::0::0
chrX	108975529	108977451	2_wgEncodeBroadHistoneK562H3k27acStdRawDataRep0.n1.q10.sorted.rmdup.non_black_narrow_peak_59250_4k_stitched	3363.19	.	Proximal_TE	ENST00000504980.1(ACSL4)::ENST00000469857.1(ACSL4)::ENST00000504383.1(ACSL4)::ENST00000469796.2(ACSL4)::ENST00000502391.1(ACSL4);ENST00000508092.1(ACSL4)::ENST00000340800.2(ACSL4)::ENST00000348502.6(ACSL4)	31.611255::31.611255::8.271411::8.271411::8.271411::0::0	0.0::0.0::1.62::3.425::0.1625;0.05::0.0::13.2825	1	0	0	1	0	.	.	.	.	.	.	0.202431469451::0.202431469451::0::0::0::0::0
chrX	109016720	109017515	1_wgEncodeBroadHistoneK562H3k27acStdRawDataRep0.n1.q10.sorted.rmdup.non_black_narrow_peak_59252_4k_stitched	341.126	.	Distal_TE	.	.	.	0	0	0	0	0	.	.	.	.	.	.	.
chrX	109083148	109084410	1_wgEncodeBroadHistoneK562H3k27acStdRawDataRep0.n1.q10.sorted.rmdup.non_black_narrow_peak_59255_4k_stitched	1796.46	.	Distal_TE	.	.	.	1	0	0	0	1	.	.	.	ENST00000504980.1(ACSL4)::ENST00000469857.1(ACSL4)::ENST00000504383.1(ACSL4)::ENST00000469796.2(ACSL4)::ENST00000502391.1(ACSL4);ENST00000508092.1(ACSL4)::ENST00000340800.2(ACSL4)::ENST00000348502.6(ACSL4)	31.611255::31.611255::8.271411::8.271411::8.271411::0::0	0.0::0.0::1.62::3.425::0.1625;0.05::0.0::13.2825	.
chrX	109132062	109132693	1_wgEncodeBroadHistoneK562H3k27acStdRawDataRep0.n1.q10.sorted.rmdup.non_black_narrow_peak_59257_4k_stitched	829.753	.	Distal_TE	.	.	.	0	0	0	0	0	.	.	.	.	.	.	.
chrX	109185902	109187826	2_wgEncodeBroadHistoneK562H3k27acStdRawDataRep0.n1.q10.sorted.rmdup.non_black_narrow_peak_59260_4k_stitched	1444.92	.	Distal_TE	.	.	.	0	0	0	0	0	.	.	.	.	.	.	.
chrX	109201696	109203667	2_wgEncodeBroadHistoneK562H3k27acStdRawDataRep0.n1.q10.sorted.rmdup.non_black_narrow_peak_59264_4k_stitched	3416.63	.	Distal_TE	.	.	.	0	0	0	0	0	.	.	.	.	.	.	.
chrX	109218107	109218790	1_wgEncodeBroadHistoneK562H3k27acStdRawDataRep0.n1.q10.sorted.rmdup.non_black_narrow_peak_59266_4k_stitched	820.187	.	Distal_TE	.	.	.	0	0	0	0	0	.	.	.	.	.	.	.
chrX	109243588	109247017	3_wgEncodeBroadHistoneK562H3k27acStdRawDataRep0.n1.q10.sorted.rmdup.non_black_narrow_peak_59267_4k_stitched	6908.06	.	Proximal_TE	ENST00000497754.1(TMEM164)::ENST00000372072.3(TMEM164)::ENST00000471255.1(TMEM164)::ENST00000372073.1(TMEM164)::ENST00000372068.2(TMEM164)::ENST00000288381.4(TMEM164)	1.63637::1.63637::1.903598::9.833452::0.881267::0.881267	0.9175::7.9875::0.05::0.7825::5.245::0.0	1	0	0	1	0	.	.	.	.	.	.	0::0::0::0::0::0
chrX	109330250	109331102	1_wgEncodeBroadHistoneK562H3k27acStdRawDataRep0.n1.q10.sorted.rmdup.non_black_narrow_peak_59272_4k_stitched	511.415	.	Distal_TE	.	.	.	0	0	0	0	0	.	.	.	.	.	.	.
chrX	109420567	109422578	1_wgEncodeBroadHistoneK562H3k27acStdRawDataRep0.n1.q10.sorted.rmdup.non_black_narrow_peak_59275_4k_stitched	5607.36	.	Distal_TE	.	.	.	0	0	0	0	0	.	.	.	.	.	.	.
chrX	109438385	109438737	1_wgEncodeBroadHistoneK562H3k27acStdRawDataRep0.n1.q10.sorted.rmdup.non_black_narrow_peak_59279_4k_stitched	226.641	.	Distal_TE	.	.	.	0	0	0	0	0	.	.	.	.	.	.	.
chrX	109472625	109473209	1_wgEncodeBroadHistoneK562H3k27acStdRawDataRep0.n1.q10.sorted.rmdup.non_black_narrow_peak_59281_4k_stitched	1018.71	.	Distal_TE	.	.	.	0	0	0	0	0	.	.	.	.	.	.	.
chrX	109560001	109562205	2_wgEncodeBroadHistoneK562H3k27acStdRawDataRep0.n1.q10.sorted.rmdup.non_black_narrow_peak_59285_4k_stitched	5089.92	.	Proximal_TE	ENST00000496695.1(AMMECR1)::ENST00000473662.1(AMMECR1)::ENST00000372059.2(AMMECR1)::ENST00000262844.5(AMMECR1)	0::0::40.804047::0	1.2125::0.035::0.2475::18.39	0	0	0	0	0	.	.	.	.	.	.	0::0::0.0639437368401::0
chrX	109614777	109618715	3_wgEncodeBroadHistoneK562H3k27acStdRawDataRep0.n1.q10.sorted.rmdup.non_black_narrow_peak_59291_4k_stitched	4826.9	.	Distal_TE	.	.	.	0	0	0	0	0	.	.	.	.	.	.	.
chrX	109636650	109637000	1_wgEncodeBroadHistoneK562H3k27acStdRawDataRep0.n1.q10.sorted.rmdup.non_black_narrow_peak_59294_4k_stitched	216.378	.	Distal_TE	.	.	.	0	0	0	0	0	.	.	.	.	.	.	.
chrX	109644219	109647258	3_wgEncodeBroadHistoneK562H3k27acStdRawDataRep0.n1.q10.sorted.rmdup.non_black_narrow_peak_59299_4k_stitched	2728.92	.	Distal_TE	.	.	.	0	0	0	0	0	.	.	.	.	.	.	.
chrX	109652133	109654631	1_wgEncodeBroadHistoneK562H3k27acStdRawDataRep0.n1.q10.sorted.rmdup.non_black_narrow_peak_59303_4k_stitched	5376.15	.	Distal_TE	.	.	.	1	0	0	0	1	.	.	.	ENST00000497754.1(TMEM164)::ENST00000372072.3(TMEM164)::ENST00000471255.1(TMEM164)::ENST00000372073.1(TMEM164)::ENST00000372068.2(TMEM164)::ENST00000288381.4(TMEM164)	1.63637::1.63637::1.903598::9.833452::0.881267::0.881267	0.9175::7.9875::0.05::0.7825::5.245::0.0	.
chrX	110924314	110925588	1_wgEncodeBroadHistoneK562H3k27acStdRawDataRep0.n1.q10.sorted.rmdup.non_black_narrow_peak_59306_4k_stitched	4702.06	.	Proximal_TE	ENST00000251943.4(ALG13);ENST00000371979.3(ALG13)::ENST00000473389.1(ALG13)::ENST00000486353.1(ALG13);ENST00000482374.1(ALG13)::ENST00000492038.1(ALG13)::ENST00000394780.3(ALG13)::ENST00000489033.1(ALG13)::ENST00000495283.1(ALG13)::ENST00000471924.1(ALG13);ENST00000468657.1(ALG13)::ENST00000482742.1(ALG13)	34.033666::34.033666::34.033666::34.266952::34.831451::0.797785::0.797785::1.090948::1.510706	0.17;11.235::5.0025::0.0;2.4025::0.73::1.8625::0.455::0.0::0.0;5.26::0.2575	0	0	0	0	0	.	.	.	.	.	.	0.0286151468724::0.0286151468724::0.0286151468724::0.0286151468724::0.0286151468724::0::0::0::0
chrX	113298077	113303189	3_wgEncodeBroadHistoneK562H3k27acStdRawDataRep0.n1.q10.sorted.rmdup.non_black_narrow_peak_59314_4k_stitched	3407.78	.	Distal_TE	.	.	.	0	0	0	0	0	.	.	.	.	.	.	.
chrX	117250885	117251217	1_wgEncodeBroadHistoneK562H3k27acStdRawDataRep0.n1.q10.sorted.rmdup.non_black_narrow_peak_59324_4k_stitched	201.462	.	Proximal_TE	ENST00000371882.1(KLHL13)::ENST00000436163.2(RP1-169K13.3)::ENST00000545703.1(KLHL13);ENST00000540167.1(KLHL13)::ENST00000541812.1(KLHL13)	0.411444::0.411444::0::0	0.0175::0.0::0.0;0.0125::1.015	0	0	0	0	0	.	.	.	.	.	.	0::0::0::0
chrX	117415638	117415857	1_wgEncodeBroadHistoneK562H3k27acStdRawDataRep0.n1.q10.sorted.rmdup.non_black_narrow_peak_59325_4k_stitched	0.546271	.	Proximal_TE	ENST00000605342.1(RP11-197B12.1)	0	0	0	0	0	0	0	.	.	.	.	.	.	0
chrX	117462717	117463189	1_wgEncodeBroadHistoneK562H3k27acStdRawDataRep0.n1.q10.sorted.rmdup.non_black_narrow_peak_59326_4k_stitched	423.547	.	Distal_TE	.	.	.	0	0	0	0	0	.	.	.	.	.	.	.
chrX	117478829	117484377	3_wgEncodeBroadHistoneK562H3k27acStdRawDataRep0.n1.q10.sorted.rmdup.non_black_narrow_peak_59330_4k_stitched	9263.51	.	Proximal_TE	ENST00000371822.5(WDR44)::ENST00000254029.3(WDR44)::ENST00000371825.3(WDR44)::ENST00000493448.1(WDR44)	24.010809::24.010809::0::0.280296	0.4275::9.26::0.0625::0.205	0	0	0	0	0	.	.	.	.	.	.	0.0282023968199::0.0282023968199::0::0
chrX	117628425	117631221	2_wgEncodeBroadHistoneK562H3k27acStdRawDataRep0.n1.q10.sorted.rmdup.non_black_narrow_peak_59333_4k_stitched	2533.04	.	Proximal_TE	ENST00000276204.6(DOCK11)::ENST00000276202.7(DOCK11)	0::0	0.985::38.095	0	0	0	0	0	.	.	.	.	.	.	0::0
chrX	117635868	117639232	1_wgEncodeBroadHistoneK562H3k27acStdRawDataRep0.n1.q10.sorted.rmdup.non_black_narrow_peak_59336_4k_stitched	5575.61	.	Distal_TE	.	.	.	0	0	0	0	0	.	.	.	.	.	.	.
chrX	117652633	117658223	3_wgEncodeBroadHistoneK562H3k27acStdRawDataRep0.n1.q10.sorted.rmdup.non_black_narrow_peak_59337_4k_stitched	2469.99	.	Distal_TE	.	.	.	0	0	0	0	0	.	.	.	.	.	.	.
chrX	117690647	117700856	3_wgEncodeBroadHistoneK562H3k27acStdRawDataRep0.n1.q10.sorted.rmdup.non_black_narrow_peak_59347_4k_stitched	7128.03	.	Distal_TE	.	.	.	0	0	0	0	0	.	.	.	.	.	.	.
chrX	117860799	117861244	1_wgEncodeBroadHistoneK562H3k27acStdRawDataRep0.n1.q10.sorted.rmdup.non_black_narrow_peak_59355_4k_stitched	165.514	.	Proximal_TE	ENST00000371666.3(IL13RA1)::ENST00000371642.1(IL13RA1)	3.523097::3.28791	10.785::0.2225	0	0	0	0	0	.	.	.	.	.	.	0::0
chrX	118097410	118098079	1_wgEncodeBroadHistoneK562H3k27acStdRawDataRep0.n1.q10.sorted.rmdup.non_black_narrow_peak_59359_4k_stitched	360.889	.	Distal_TE	.	.	.	0	0	0	0	0	.	.	.	.	.	.	.
chrX	118108251	118111255	1_wgEncodeBroadHistoneK562H3k27acStdRawDataRep0.n1.q10.sorted.rmdup.non_black_narrow_peak_59360_4k_stitched	3539.84	.	Proximal_TE	ENST00000304778.7(LONRF3);ENST00000481285.1(LONRF3)::ENST00000371628.3(LONRF3)::ENST00000472173.1(LONRF3);ENST00000422289.2(LONRF3)	1.482141::0::0	1.0425;0.1525::0.77::0.3325;0.405	0	0	0	0	0	.	.	.	.	.	.	0::0::0
chrX	118370235	118372792	1_wgEncodeBroadHistoneK562H3k27acStdRawDataRep0.n1.q10.sorted.rmdup.non_black_narrow_peak_59363_4k_stitched	2501.62	.	Proximal_TE	ENST00000217971.7(PGRMC1)::ENST00000535419.1(PGRMC1)	51.983188::70.68432	60.775::0.6625	0	0	0	0	0	.	.	.	.	.	.	0.0754700814549::0.0754700814549
chrX	118533265	118533649	1_wgEncodeBroadHistoneK562H3k27acStdRawDataRep0.n1.q10.sorted.rmdup.non_black_narrow_peak_59366_4k_stitched	295.914	.	Proximal_TE	ENST00000217909.7(SLC25A43)::ENST00000336249.7(SLC25A43);ENST00000488158.1(SLC25A43)::ENST00000493093.1(SLC25A43)	0::0::0	2.92::0.0;0.265::0.07	1	0	0	0	1	.	.	.	ENST00000446986.1(SLC25A5-AS1)::ENST00000317881.8(SLC25A5)::ENST00000475354.1(SLC25A5)::ENST00000609227.1(SLC25A5-AS1)::ENST00000445759.1(SLC25A5-AS1)::ENST00000460013.1(SLC25A5)::ENST00000463551.1(SLC25A5)	0::335.220842::335.220842::0::0::0::0	0.495::308.915::0.8::0.1025::0.04::0.0::3.59	0::0::0
chrX	118561245	118561525	1_wgEncodeBroadHistoneK562H3k27acStdRawDataRep0.n1.q10.sorted.rmdup.non_black_narrow_peak_59369_4k_stitched	164.765	.	Distal_TE	.	.	.	0	0	0	0	0	.	.	.	.	.	.	.
chrX	118601885	118603713	3_wgEncodeBroadHistoneK562H3k27acStdRawDataRep0.n1.q10.sorted.rmdup.non_black_narrow_peak_59371_4k_stitched	3709.86	.	Proximal_TE	ENST00000446986.1(SLC25A5-AS1)::ENST00000317881.8(SLC25A5)::ENST00000475354.1(SLC25A5)::ENST00000609227.1(SLC25A5-AS1)::ENST00000445759.1(SLC25A5-AS1)::ENST00000460013.1(SLC25A5)::ENST00000463551.1(SLC25A5)	0::335.220842::335.220842::0::0::0::0	0.495::308.915::0.8::0.1025::0.04::0.0::3.59	2	0	0	0	2	.	.	.	ENST00000217909.7(SLC25A43)::ENST00000336249.7(SLC25A43);ENST00000488158.1(SLC25A43)::ENST00000493093.1(SLC25A43)&&ENST00000477403.1(RPL39<OG>)::ENST00000468844.1(RPL39<OG>)::ENST00000361575.3(RPL39<OG>)	0::0::0&&0::69.791442::69.791442	2.92::0.0;0.265::0.07&&1.03::2.4775::2315.075	0::0.0203524074661::0.0203524074661::0::0::0::0
chrX	118698711	118699426	1_wgEncodeBroadHistoneK562H3k27acStdRawDataRep0.n1.q10.sorted.rmdup.non_black_narrow_peak_59374_4k_stitched	629.127	.	Proximal_TE	ENST00000320339.4(CXorf56)::ENST00000371594.4(CXorf56);ENST00000536133.1(CXorf56)	25.271336::0	0.725::25.6;0.2275	1	0	0	0	1	.	.	.	ENST00000371558.2(UBE2A)::ENST00000346330.3(UBE2A)::ENST00000469205.1(UBE2A)	75.313682::0::0	22.5675::1.115::1.4375	0.00886014302314::0
chrX	118707727	118709597	2_wgEncodeBroadHistoneK562H3k27acStdRawDataRep0.n1.q10.sorted.rmdup.non_black_narrow_peak_59375_4k_stitched	1852.08	.	Proximal_TE	ENST00000371558.2(UBE2A)::ENST00000346330.3(UBE2A)::ENST00000469205.1(UBE2A)	75.313682::0::0	22.5675::1.115::1.4375	2	0	0	0	2	.	.	.	ENST00000320339.4(CXorf56)::ENST00000371594.4(CXorf56);ENST00000536133.1(CXorf56)&&ENST00000542113.1(NKRF)::ENST00000304449.5(NKRF)	25.271336::0&&0.351139::0.351139	0.725::25.6;0.2275&&0.115::15.01	0.00842561879439::0::0
chrX	118739923	118740996	1_wgEncodeBroadHistoneK562H3k27acStdRawDataRep0.n1.q10.sorted.rmdup.non_black_narrow_peak_59379_4k_stitched	3360.67	.	Proximal_TE	ENST00000542113.1(NKRF)::ENST00000304449.5(NKRF)	0.351139::0.351139	0.115::15.01	2	0	0	0	2	.	.	.	ENST00000371558.2(UBE2A)::ENST00000346330.3(UBE2A)::ENST00000469205.1(UBE2A)&&ENST00000394616.4(SEPT6<CCG>)::ENST00000394617.2(SEPT6<CCG>)::ENST00000343984.5(SEPT6<CCG>);ENST00000360156.7(SEPT6<CCG>);ENST00000460411.1(SEPT6<CCG>);ENST00000489216.1(SEPT6<CCG>);ENST00000354416.3(SEPT6<CCG>);ENST00000394610.1(SEPT6<CCG>);ENST00000354228.4(SEPT6<CCG>)	75.313682::0::0&&0::39.469024::0.431572	22.5675::1.115::1.4375&&0.05::0.0::5.6575;6.5975;0.5275;0.0;1.285;7.2725;0.0	0::0
chrX	118819110	118827503	4_wgEncodeBroadHistoneK562H3k27acStdRawDataRep0.n1.q10.sorted.rmdup.non_black_narrow_peak_59380_4k_stitched	11402.6	.	Proximal_TE	ENST00000394616.4(SEPT6<CCG>)::ENST00000394617.2(SEPT6<CCG>)::ENST00000343984.5(SEPT6<CCG>);ENST00000360156.7(SEPT6<CCG>);ENST00000460411.1(SEPT6<CCG>);ENST00000489216.1(SEPT6<CCG>);ENST00000354416.3(SEPT6<CCG>);ENST00000394610.1(SEPT6<CCG>);ENST00000354228.4(SEPT6<CCG>)	0::39.469024::0.431572	0.05::0.0::5.6575;6.5975;0.5275;0.0;1.285;7.2725;0.0	1	0	0	0	1	.	.	.	ENST00000542113.1(NKRF)::ENST00000304449.5(NKRF)	0.351139::0.351139	0.115::15.01	0::0.178474221001::0
chrX	118924199	118926322	2_wgEncodeBroadHistoneK562H3k27acStdRawDataRep0.n1.q10.sorted.rmdup.non_black_narrow_peak_59388_4k_stitched	4546.97	.	Proximal_TE	ENST00000477403.1(RPL39<OG>)::ENST00000468844.1(RPL39<OG>)::ENST00000361575.3(RPL39<OG>)	0::69.791442::69.791442	1.03::2.4775::2315.075	4	0	0	0	3	.	.	.	ENST00000371437.4(NDUFA1)::ENST00000371442.2(RNF113A)&&ENST00000276201.2(UPF3B<TSG>);ENST00000345865.2(UPF3B<TSG>)&&ENST00000446986.1(SLC25A5-AS1)::ENST00000317881.8(SLC25A5)::ENST00000475354.1(SLC25A5)::ENST00000609227.1(SLC25A5-AS1)::ENST00000445759.1(SLC25A5-AS1)::ENST00000460013.1(SLC25A5)::ENST00000463551.1(SLC25A5)	0.203446::0&&25.51723&&0::335.220842::335.220842::0::0::0::0	251.74::15.785&&7.1825;13.2875&&0.495::308.915::0.8::0.1025::0.04::0.0::3.59	0::0.0280016472377::0.0280016472377
chrX	118942693	118943221	1_wgEncodeBroadHistoneK562H3k27acStdRawDataRep0.n1.q10.sorted.rmdup.non_black_narrow_peak_59390_4k_stitched	303.969	.	Distal_TE	.	.	.	0	0	0	0	0	.	.	.	.	.	.	.
chrX	118986271	118986996	1_wgEncodeBroadHistoneK562H3k27acStdRawDataRep0.n1.q10.sorted.rmdup.non_black_narrow_peak_59391_4k_stitched	1150.99	.	Proximal_TE	ENST00000276201.2(UPF3B<TSG>);ENST00000345865.2(UPF3B<TSG>)	25.5172	7.1825;13.2875	2	0	0	0	2	.	.	.	ENST00000371437.4(NDUFA1)::ENST00000371442.2(RNF113A)&&ENST00000477403.1(RPL39<OG>)::ENST00000468844.1(RPL39<OG>)::ENST00000361575.3(RPL39<OG>)	0.203446::0&&0::69.791442::69.791442	251.74::15.785&&1.03::2.4775::2315.075	0.058339
chrX	119004071	119006479	1_wgEncodeBroadHistoneK562H3k27acStdRawDataRep0.n1.q10.sorted.rmdup.non_black_narrow_peak_59393_4k_stitched	6915.18	.	Proximal_TE	ENST00000371437.4(NDUFA1)::ENST00000371442.2(RNF113A)	0.203446::0	251.74::15.785	3	0	0	0	2	.	.	.	ENST00000276201.2(UPF3B<TSG>);ENST00000345865.2(UPF3B<TSG>)&&ENST00000477403.1(RPL39<OG>)::ENST00000468844.1(RPL39<OG>)::ENST00000361575.3(RPL39<OG>)	25.51723&&0::69.791442::69.791442	7.1825;13.2875&&1.03::2.4775::2315.075	0::0
chrX	119076216	119077712	1_wgEncodeBroadHistoneK562H3k27acStdRawDataRep0.n1.q10.sorted.rmdup.non_black_narrow_peak_59395_4k_stitched	1772.14	.	Proximal_TE	ENST00000371410.3(NKAP)	20.7557	15.395	0	0	0	0	0	.	.	.	.	.	.	0.0375508
chrX	119377792	119379088	1_wgEncodeBroadHistoneK562H3k27acStdRawDataRep0.n1.q10.sorted.rmdup.non_black_narrow_peak_59402_4k_stitched	1797.27	.	Proximal_TE	ENST00000555168.1(NKAPP1)::ENST00000554946.1(NKAPP1)::ENST00000585790.1(NKAPP1)::ENST00000592037.1(NKAPP1)::ENST00000452254.2(NKAPP1)::ENST00000536487.1(NKAPP1);ENST00000554109.1(NKAPP1)	0::0::0::2.685887::2.685887::0.243824	0.0::0.1975::0.0::0.2825::0.9425::0.3975;0.0	0	0	0	0	0	.	.	.	.	.	.	0::0::0::0::0::0
chrX	119384625	119385971	1_wgEncodeBroadHistoneK562H3k27acStdRawDataRep0.n1.q10.sorted.rmdup.non_black_narrow_peak_59405_4k_stitched	2904.41	.	Proximal_TE	ENST00000326624.2(ZBTB33)::ENST00000557385.1(ZBTB33)	16.590425::16.590425	17.7425::0.54	0	0	0	0	0	.	.	.	.	.	.	0.0494842511027::0.0494842511027
chrX	119602268	119603282	1_wgEncodeBroadHistoneK562H3k27acStdRawDataRep0.n1.q10.sorted.rmdup.non_black_narrow_peak_59409_4k_stitched	1349.03	.	Proximal_TE	ENST00000540603.1(LAMP2)::ENST00000200639.4(LAMP2);ENST00000371335.4(LAMP2)::ENST00000538785.1(LAMP2)::ENST00000434600.2(LAMP2)	0::44.670192::44.670192::0	1.575::6.5075;28.8725::0.0175::1.5575	0	0	0	0	0	.	.	.	.	.	.	0::0.0615325723431::0.0615325723431::0
chrX	119618999	119620452	1_wgEncodeBroadHistoneK562H3k27acStdRawDataRep0.n1.q10.sorted.rmdup.non_black_narrow_peak_59410_4k_stitched	3614.33	.	Distal_TE	.	.	.	0	0	0	0	0	.	.	.	.	.	.	.
chrX	119683184	119684060	1_wgEncodeBroadHistoneK562H3k27acStdRawDataRep0.n1.q10.sorted.rmdup.non_black_narrow_peak_59411_4k_stitched	2116.08	.	Distal_TE	.	.	.	0	0	0	0	0	.	.	.	.	.	.	.
chrX	119692256	119697571	4_wgEncodeBroadHistoneK562H3k27acStdRawDataRep0.n1.q10.sorted.rmdup.non_black_narrow_peak_59413_4k_stitched	10117.8	.	Proximal_TE	ENST00000371323.2(CUL4B)::ENST00000371322.5(CUL4B)::ENST00000467641.1(CUL4B)::ENST00000336592.6(CUL4B)	0::4.990059::0::1.203422	0.6375::21.4925::0.0125::2.6625	2	0	0	0	2	.	.	.	ENST00000371313.2(C1GALT1C1)::ENST00000304661.5(C1GALT1C1)&&ENST00000371317.5(MCTS1)::ENST00000371315.3(MCTS1)::ENST00000487133.1(MCTS1)	14.254572::0&&3.05485::0::0	0.1925::10.42&&94.28::1.095::0.75	0::0::0::0
chrX	119737166	119739051	1_wgEncodeBroadHistoneK562H3k27acStdRawDataRep0.n1.q10.sorted.rmdup.non_black_narrow_peak_59419_4k_stitched	4612.58	.	Proximal_TE	ENST00000371317.5(MCTS1)::ENST00000371315.3(MCTS1)::ENST00000487133.1(MCTS1)	3.05485::0::0	94.28::1.095::0.75	2	0	0	0	2	.	.	.	ENST00000371313.2(C1GALT1C1)::ENST00000304661.5(C1GALT1C1)&&ENST00000371323.2(CUL4B)::ENST00000371322.5(CUL4B)::ENST00000467641.1(CUL4B)::ENST00000336592.6(CUL4B)	14.254572::0&&0::4.990059::0::1.203422	0.1925::10.42&&0.6375::21.4925::0.0125::2.6625	0::0::0
chrX	119763341	119764810	2_wgEncodeBroadHistoneK562H3k27acStdRawDataRep0.n1.q10.sorted.rmdup.non_black_narrow_peak_59420_4k_stitched	2569.23	.	Proximal_TE	ENST00000371313.2(C1GALT1C1)::ENST00000304661.5(C1GALT1C1)	14.254572::0	0.1925::10.42	2	0	0	0	2	.	.	.	ENST00000371323.2(CUL4B)::ENST00000371322.5(CUL4B)::ENST00000467641.1(CUL4B)::ENST00000336592.6(CUL4B)&&ENST00000371317.5(MCTS1)::ENST00000371315.3(MCTS1)::ENST00000487133.1(MCTS1)	0::4.990059::0::1.203422&&3.05485::0::0	0.6375::21.4925::0.0125::2.6625&&94.28::1.095::0.75	0.0525833279026::0
chrX	120218135	120219725	1_wgEncodeBroadHistoneK562H3k27acStdRawDataRep0.n1.q10.sorted.rmdup.non_black_narrow_peak_59424_4k_stitched	1120.37	.	Distal_TE	.	.	.	0	0	0	0	0	.	.	.	.	.	.	.
chrX	120294540	120296415	1_wgEncodeBroadHistoneK562H3k27acStdRawDataRep0.n1.q10.sorted.rmdup.non_black_narrow_peak_59426_4k_stitched	3077.31	.	Distal_TE	.	.	.	0	0	0	0	0	.	.	.	.	.	.	.
chrX	120324921	120332010	6_wgEncodeBroadHistoneK562H3k27acStdRawDataRep0.n1.q10.sorted.rmdup.non_black_narrow_peak_59428_4k_stitched	4244.18	.	Distal_TE	.	.	.	0	0	0	0	0	.	.	.	.	.	.	.
chrX	120490332	120491482	1_wgEncodeBroadHistoneK562H3k27acStdRawDataRep0.n1.q10.sorted.rmdup.non_black_narrow_peak_59437_4k_stitched	999.325	.	Distal_TE	.	.	.	0	0	0	0	0	.	.	.	.	.	.	.
chrX	122350093	122351803	1_wgEncodeBroadHistoneK562H3k27acStdRawDataRep0.n1.q10.sorted.rmdup.non_black_narrow_peak_59441_4k_stitched	2047.44	.	Distal_TE	.	.	.	0	0	0	0	0	.	.	.	.	.	.	.
chrX	122864101	122867456	2_wgEncodeBroadHistoneK562H3k27acStdRawDataRep0.n1.q10.sorted.rmdup.non_black_narrow_peak_59452_4k_stitched	7903.65	.	Proximal_TE	ENST00000433883.1(THOC2)::ENST00000245838.8(THOC2)::ENST00000355725.4(THOC2)	76.543534::76.543534::76.543534	0.1275::27.4875::13.5225	0	0	0	0	0	.	.	.	.	.	.	0.0461207998651::0.0461207998651::0.0461207998651
chrX	122899093	122899544	1_wgEncodeBroadHistoneK562H3k27acStdRawDataRep0.n1.q10.sorted.rmdup.non_black_narrow_peak_59455_4k_stitched	616.639	.	Proximal_TE	ENST00000453590.1(MEMO1P4)	0	0.0625	0	0	0	0	0	.	.	.	.	.	.	0
chrX	122992697	122995816	2_wgEncodeBroadHistoneK562H3k27acStdRawDataRep0.n1.q10.sorted.rmdup.non_black_narrow_peak_59458_4k_stitched	6401.88	.	Proximal_TE	ENST00000422098.1(XIAP)::ENST00000481776.1(XIAP)::ENST00000434753.3(XIAP)::ENST00000497906.1(XIAP)::ENST00000468691.1(XIAP)::ENST00000430625.1(XIAP)::ENST00000371199.3(XIAP)::ENST00000497640.1(XIAP)::ENST00000355640.3(XIAP)::ENST00000468503.1(XIAP)	0.718929::2.65637::2.265176::2.265176::0::0::7.352215::0.426089::0.618997::0	0.03::1.7725::1.6375::0.2::0.16::0.0::7.4975::4.9275::2.435::0.0	1	0	1	0	0	ENST00000394477.1(STAG2<TSG><CCG>)::ENST00000218089.9(STAG2<TSG><CCG>);ENST00000455404.1(STAG2<TSG><CCG>)::ENST00000483575.1(STAG2<TSG><CCG>)::ENST00000469481.1(STAG2<TSG><CCG>)::ENST00000354548.5(STAG2<TSG><CCG>)::ENST00000458700.1(STAG2<TSG><CCG>)::ENST00000371160.1(STAG2<TSG><CCG>)::ENST00000435103.1(STAG2<TSG><CCG>)::ENST00000426367.1(RP1-315G1.3)::ENST00000371157.3(STAG2<TSG><CCG>)::ENST0000…	0::14.024158::14.024158::6.732366::0.58758::0.682457::0.670342::0.670342::0::73.087837::73.087837::73.087837::3.215896::3.215896::23.715897::0::0	0.0::3.33;2.9425::0.4125::0.0275::0.0::0.5025::0.0::0.7725::0.5725::54.9075::8.35::1.03;0.0::0.12::0.0::8.7525::0.6225::0.1525	.	.	.	0::0::0::0::0::0::0::0::0::0
chrX	123092713	123098004	3_wgEncodeBroadHistoneK562H3k27acStdRawDataRep0.n1.q10.sorted.rmdup.non_black_narrow_peak_59460_4k_stitched	20182.5	.	Proximal_SE	ENST00000394477.1(STAG2<TSG><CCG>)::ENST00000218089.9(STAG2<TSG><CCG>);ENST00000455404.1(STAG2<TSG><CCG>)::ENST00000483575.1(STAG2<TSG><CCG>)::ENST00000469481.1(STAG2<TSG><CCG>)::ENST00000354548.5(STAG2<TSG><CCG>)::ENST00000458700.1(STAG2<TSG><CCG>)::ENST00000371160.1(STAG2<TSG><CCG>)::ENST00000435103.1(STAG2<TSG><CCG>)::ENST00000426367.1(RP1-315G1.3)::ENST00000371157.3(STAG2<TSG><CCG>)::ENST0000…	0::14.024158::14.024158::6.732366::0.58758::0.682457::0.670342::0.670342::0::73.087837::73.087837::73.087837::3.215896::3.215896::23.715897::0::0	0.0::3.33;2.9425::0.4125::0.0275::0.0::0.5025::0.0::0.7725::0.5725::54.9075::8.35::1.03;0.0::0.12::0.0::8.7525::0.6225::0.1525	1	0	0	0	1	.	.	.	ENST00000422098.1(XIAP)::ENST00000481776.1(XIAP)::ENST00000434753.3(XIAP)::ENST00000497906.1(XIAP)::ENST00000468691.1(XIAP)::ENST00000430625.1(XIAP)::ENST00000371199.3(XIAP)::ENST00000497640.1(XIAP)::ENST00000355640.3(XIAP)::ENST00000468503.1(XIAP)	0.718929::2.65637::2.265176::2.265176::0::0::7.352215::0.426089::0.618997::0	0.03::1.7725::1.6375::0.2::0.16::0.0::7.4975::4.9275::2.435::0.0	0::0.0799816226404::0.0799816226404::0::0::0::0::0::0::0.0870665973257::0.0870665973257::0.0870665973257::0::0::0.17000959983::0::0
chrX	123479897	123483159	2_wgEncodeBroadHistoneK562H3k27acStdRawDataRep0.n1.q10.sorted.rmdup.non_black_narrow_peak_59465_4k_stitched	2420.83	.	Proximal_TE	ENST00000371139.4(SH2D1A)::ENST00000360027.4(SH2D1A)::ENST00000477673.2(SH2D1A);ENST00000491950.1(SH2D1A);ENST00000494073.1(SH2D1A)	0.293163::0.0::0.0	0.1025::0.005::0.0;0.0;0.0	0	0	0	0	0	.	.	.	.	.	.	0::0::0
chrX	123512234	123512647	1_wgEncodeBroadHistoneK562H3k27acStdRawDataRep0.n1.q10.sorted.rmdup.non_black_narrow_peak_59468_4k_stitched	312.262	.	Distal_TE	.	.	.	0	0	0	0	0	.	.	.	.	.	.	.
chrX	123775604	123776219	1_wgEncodeBroadHistoneK562H3k27acStdRawDataRep0.n1.q10.sorted.rmdup.non_black_narrow_peak_59470_4k_stitched	535.813	.	Distal_TE	.	.	.	0	0	0	0	0	.	.	.	.	.	.	.
chrX	123897874	123898409	1_wgEncodeBroadHistoneK562H3k27acStdRawDataRep0.n1.q10.sorted.rmdup.non_black_narrow_peak_59474_4k_stitched	733.175	.	Distal_TE	.	.	.	0	0	0	0	0	.	.	.	.	.	.	.
chrX	124286393	124289194	4_wgEncodeBroadHistoneK562H3k27acStdRawDataRep0.n1.q10.sorted.rmdup.non_black_narrow_peak_59479_4k_stitched	1559.23	.	Distal_TE	.	.	.	0	0	0	0	0	.	.	.	.	.	.	.
chrX	124353267	124353804	1_wgEncodeBroadHistoneK562H3k27acStdRawDataRep0.n1.q10.sorted.rmdup.non_black_narrow_peak_59483_4k_stitched	173.208	.	Distal_TE	.	.	.	0	0	0	0	0	.	.	.	.	.	.	.
chrX	124532243	124539898	2_wgEncodeBroadHistoneK562H3k27acStdRawDataRep0.n1.q10.sorted.rmdup.non_black_narrow_peak_59487_4k_stitched	8310.6	.	Distal_TE	.	.	.	0	0	0	0	0	.	.	.	.	.	.	.
chrX	124572746	124574040	2_wgEncodeBroadHistoneK562H3k27acStdRawDataRep0.n1.q10.sorted.rmdup.non_black_narrow_peak_59491_4k_stitched	1298.92	.	Distal_TE	.	.	.	0	0	0	0	0	.	.	.	.	.	.	.
chrX	124626399	124627612	2_wgEncodeBroadHistoneK562H3k27acStdRawDataRep0.n1.q10.sorted.rmdup.non_black_narrow_peak_59494_4k_stitched	1053.66	.	Distal_TE	.	.	.	0	0	0	0	0	.	.	.	.	.	.	.
chrX	124891781	124893000	2_wgEncodeBroadHistoneK562H3k27acStdRawDataRep0.n1.q10.sorted.rmdup.non_black_narrow_peak_59496_4k_stitched	1121.99	.	Distal_TE	.	.	.	0	0	0	0	0	.	.	.	.	.	.	.
chrX	128674640	128675354	1_wgEncodeBroadHistoneK562H3k27acStdRawDataRep0.n1.q10.sorted.rmdup.non_black_narrow_peak_59500_4k_stitched	746.39	.	Proximal_TE	ENST00000486673.1(OCRL)::ENST00000371113.4(OCRL);ENST00000357121.5(OCRL)	0.0::10.711147	0.0675::1.02;6.195	0	0	0	0	0	.	.	.	.	.	.	0::0.0187887754428
chrX	128691392	128692020	1_wgEncodeBroadHistoneK562H3k27acStdRawDataRep0.n1.q10.sorted.rmdup.non_black_narrow_peak_59501_4k_stitched	371.692	.	Distal_TE	.	.	.	0	0	0	0	0	.	.	.	.	.	.	.
chrX	128711557	128712379	1_wgEncodeBroadHistoneK562H3k27acStdRawDataRep0.n1.q10.sorted.rmdup.non_black_narrow_peak_59502_4k_stitched	450.229	.	Distal_TE	.	.	.	0	0	0	0	0	.	.	.	.	.	.	.
chrX	128726832	128727363	1_wgEncodeBroadHistoneK562H3k27acStdRawDataRep0.n1.q10.sorted.rmdup.non_black_narrow_peak_59504_4k_stitched	284.83	.	Proximal_TE	ENST00000463271.1(OCRL)	0	0.2125	0	0	0	0	0	.	.	.	.	.	.	0
chrX	128737887	128738762	1_wgEncodeBroadHistoneK562H3k27acStdRawDataRep0.n1.q10.sorted.rmdup.non_black_narrow_peak_59506_4k_stitched	832.081	.	Distal_TE	.	.	.	0	0	0	0	0	.	.	.	.	.	.	.
chrX	128970545	128971376	1_wgEncodeBroadHistoneK562H3k27acStdRawDataRep0.n1.q10.sorted.rmdup.non_black_narrow_peak_59511_4k_stitched	485.065	.	Distal_TE	.	.	.	0	0	0	0	0	.	.	.	.	.	.	.
chrX	128977257	128977857	1_wgEncodeBroadHistoneK562H3k27acStdRawDataRep0.n1.q10.sorted.rmdup.non_black_narrow_peak_59513_4k_stitched	377.887	.	Proximal_TE	ENST00000371064.3(ZDHHC9)::ENST00000357166.6(ZDHHC9)::ENST00000406492.2(ZDHHC9)	0::1.495309::1.495309	2.17::2.4975::0.03	0	0	0	0	0	.	.	.	.	.	.	0::0::0
chrX	129039545	129041076	2_wgEncodeBroadHistoneK562H3k27acStdRawDataRep0.n1.q10.sorted.rmdup.non_black_narrow_peak_59515_4k_stitched	2103.72	.	Proximal_TE	ENST00000425117.2(UTP14A)::ENST00000394422.3(UTP14A)::ENST00000371051.5(UTP14A)	39.073946::34.641837::34.641837	13.6::38.01::0.02	0	0	0	0	0	.	.	.	.	.	.	0.0246127326213::0.0246127326213::0.0246127326213
chrX	129064862	129066190	2_wgEncodeBroadHistoneK562H3k27acStdRawDataRep0.n1.q10.sorted.rmdup.non_black_narrow_peak_59517_4k_stitched	1629.64	.	Distal_TE	.	.	.	2	0	0	0	2	.	.	.	ENST00000432062.1(RP4-537K23.4)&&ENST00000607874.1(BCORL1<TSG><CCG>)::ENST00000488135.2(BCORL1<TSG><CCG>)::ENST00000218147.7(BCORL1<TSG><CCG>)::ENST00000359304.2(BCORL1<TSG><CCG>);ENST00000303743.5(BCORL1<TSG><CCG>)	0&&0::0::0::0	0.0&&0.0::0.2175::0.1775::0.015;0.135	.
chrX	129090830	129096115	4_wgEncodeBroadHistoneK562H3k27acStdRawDataRep0.n1.q10.sorted.rmdup.non_black_narrow_peak_59521_4k_stitched	7704.09	.	Proximal_TE	ENST00000432062.1(RP4-537K23.4)	0	0	2	0	0	1	1	.	.	.	ENST00000607874.1(BCORL1<TSG><CCG>)::ENST00000488135.2(BCORL1<TSG><CCG>)::ENST00000218147.7(BCORL1<TSG><CCG>)::ENST00000359304.2(BCORL1<TSG><CCG>);ENST00000303743.5(BCORL1<TSG><CCG>)	0::0::0::0	0.0::0.2175::0.1775::0.015;0.135	0
chrX	129115932	129118782	4_wgEncodeBroadHistoneK562H3k27acStdRawDataRep0.n1.q10.sorted.rmdup.non_black_narrow_peak_59526_4k_stitched	1712.01	.	Proximal_TE	ENST00000607874.1(BCORL1<TSG><CCG>)::ENST00000488135.2(BCORL1<TSG><CCG>)::ENST00000218147.7(BCORL1<TSG><CCG>)::ENST00000359304.2(BCORL1<TSG><CCG>);ENST00000303743.5(BCORL1<TSG><CCG>)	0::0::0::0	0.0::0.2175::0.1775::0.015;0.135	2	0	0	1	1	.	.	.	ENST00000432062.1(RP4-537K23.4)	0	0	0::0::0::0
chrX	129129717	129130162	1_wgEncodeBroadHistoneK562H3k27acStdRawDataRep0.n1.q10.sorted.rmdup.non_black_narrow_peak_59531_4k_stitched	208.025	.	Distal_TE	.	.	.	0	0	0	0	0	.	.	.	.	.	.	.
chrX	129135642	129136412	1_wgEncodeBroadHistoneK562H3k27acStdRawDataRep0.n1.q10.sorted.rmdup.non_black_narrow_peak_59532_4k_stitched	519.811	.	Proximal_TE	ENST00000540052.1(BCORL1<TSG><CCG>)	0	0.185	0	0	0	0	0	.	.	.	.	.	.	0
chrX	129194384	129194677	1_wgEncodeBroadHistoneK562H3k27acStdRawDataRep0.n1.q10.sorted.rmdup.non_black_narrow_peak_59534_4k_stitched	430.409	.	Distal_TE	.	.	.	1	0	0	1	0	.	.	.	.	.	.	.
chrX	129215385	129218665	4_wgEncodeBroadHistoneK562H3k27acStdRawDataRep0.n1.q10.sorted.rmdup.non_black_narrow_peak_59537_4k_stitched	2523.43	.	Distal_TE	.	.	.	2	0	0	1	1	.	.	.	ENST00000434609.1(ELF4<CCG>)::ENST00000308167.5(ELF4<CCG>)::ENST00000335997.7(ELF4<CCG>)	0::5.581942::2.058448	0.0::2.25::11.49	.
chrX	129224196	129226921	3_wgEncodeBroadHistoneK562H3k27acStdRawDataRep0.n1.q10.sorted.rmdup.non_black_narrow_peak_59543_4k_stitched	1344.74	.	Distal_TE	.	.	.	0	0	0	0	0	.	.	.	.	.	.	.
chrX	129242359	129244515	1_wgEncodeBroadHistoneK562H3k27acStdRawDataRep0.n1.q10.sorted.rmdup.non_black_narrow_peak_59549_4k_stitched	3210.89	.	Proximal_TE	ENST00000434609.1(ELF4<CCG>)::ENST00000308167.5(ELF4<CCG>)::ENST00000335997.7(ELF4<CCG>)	0::5.581942::2.058448	0.0::2.25::11.49	2	0	0	1	1	.	.	.	ENST00000527892.1(AIFM1);ENST00000535724.1(AIFM1);ENST00000416073.2(AIFM1)::ENST00000346424.2(AIFM1)::ENST00000529877.1(AIFM1)::ENST00000319908.3(AIFM1)::ENST00000287295.3(AIFM1)	22.315384::22.315384::7.491601::25.031074::0.73422	0.085;0.085;0.155::9.0125::0.0175::0.13::42.165	0::0::0
chrX	129254375	129255537	2_wgEncodeBroadHistoneK562H3k27acStdRawDataRep0.n1.q10.sorted.rmdup.non_black_narrow_peak_59551_4k_stitched	1178.08	.	Distal_TE	.	.	.	1	0	0	0	1	.	.	.	ENST00000527892.1(AIFM1);ENST00000535724.1(AIFM1);ENST00000416073.2(AIFM1)::ENST00000346424.2(AIFM1)::ENST00000529877.1(AIFM1)::ENST00000319908.3(AIFM1)::ENST00000287295.3(AIFM1)	22.315384::22.315384::7.491601::25.031074::0.73422	0.085;0.085;0.155::9.0125::0.0175::0.13::42.165	.
chrX	129298929	129301380	1_wgEncodeBroadHistoneK562H3k27acStdRawDataRep0.n1.q10.sorted.rmdup.non_black_narrow_peak_59555_4k_stitched	8618.69	.	Proximal_TE	ENST00000527892.1(AIFM1);ENST00000535724.1(AIFM1);ENST00000416073.2(AIFM1)::ENST00000346424.2(AIFM1)::ENST00000529877.1(AIFM1)::ENST00000319908.3(AIFM1)::ENST00000287295.3(AIFM1)	22.315384::22.315384::7.491601::25.031074::0.73422	0.085;0.085;0.155::9.0125::0.0175::0.13::42.165	2	0	0	1	1	.	.	.	ENST00000434609.1(ELF4<CCG>)::ENST00000308167.5(ELF4<CCG>)::ENST00000335997.7(ELF4<CCG>)	0::5.581942::2.058448	0.0::2.25::11.49	0.0544020453868::0.0544020453868::0::0.0285244868744::0
chrX	129306554	129308698	1_wgEncodeBroadHistoneK562H3k27acStdRawDataRep0.n1.q10.sorted.rmdup.non_black_narrow_peak_59557_4k_stitched	5869.68	.	Proximal_TE	ENST00000257017.4(RAB33A)	0	0.05	0	0	0	0	0	.	.	.	.	.	.	0
chrX	129401884	129402795	1_wgEncodeBroadHistoneK562H3k27acStdRawDataRep0.n1.q10.sorted.rmdup.non_black_narrow_peak_59559_4k_stitched	1283.24	.	Proximal_TE	ENST00000447817.1(ZNF280C)::ENST00000370978.4(ZNF280C)	3.44153::3.44153	0.3875::4.34	0	0	0	0	0	.	.	.	.	.	.	0::0
chrX	129473261	129474135	1_wgEncodeBroadHistoneK562H3k27acStdRawDataRep0.n1.q10.sorted.rmdup.non_black_narrow_peak_59561_4k_stitched	1769.6	.	Proximal_TE	ENST00000495156.1(SLC25A14)::ENST00000464342.1(SLC25A14)::ENST00000464184.1(SLC25A14)::ENST00000424447.1(SLC25A14)::ENST00000545805.1(SLC25A14)::ENST00000543953.1(SLC25A14)::ENST00000218197.5(SLC25A14)::ENST00000467496.1(SLC25A14)::ENST00000339231.3(SLC25A14);ENST00000361980.5(SLC25A14)	4.818459::4.818459::4.818459::4.818459::1.05437::1.05437::0::0::0	2.405::0.36::0.42::0.305::0.0::0.515::2.835::0.405::0.025;0.0625	0	0	0	0	0	.	.	.	.	.	.	0::0::0::0::0::0::0::0::0
chrX	129535413	129536408	1_wgEncodeBroadHistoneK562H3k27acStdRawDataRep0.n1.q10.sorted.rmdup.non_black_narrow_peak_59562_4k_stitched	2172.38	.	Proximal_TE	ENST00000305536.6(RBMX2)::ENST00000469953.1(RBMX2)::ENST00000370947.1(RBMX2)	45.631973::44.231842::44.231842	35.8::0.885::1.82	0	0	0	0	0	.	.	.	.	.	.	0.00967280014313::0.00967280014313::0.00967280014313
chrX	129551765	129552546	1_wgEncodeBroadHistoneK562H3k27acStdRawDataRep0.n1.q10.sorted.rmdup.non_black_narrow_peak_59563_4k_stitched	590.337	.	Distal_TE	.	.	.	0	0	0	0	0	.	.	.	.	.	.	.
chrX	129657714	129658701	1_wgEncodeBroadHistoneK562H3k27acStdRawDataRep0.n1.q10.sorted.rmdup.non_black_narrow_peak_59565_4k_stitched	777.557	.	Proximal_TE	ENST00000458525.1(RP1-274L7.1)	0	0.0125	0	0	0	0	0	.	.	.	.	.	.	0
chrX	129728704	129729143	1_wgEncodeBroadHistoneK562H3k27acStdRawDataRep0.n1.q10.sorted.rmdup.non_black_narrow_peak_59567_4k_stitched	458.929	.	Distal_TE	.	.	.	0	0	0	0	0	.	.	.	.	.	.	.
chrX	129838434	129838944	1_wgEncodeBroadHistoneK562H3k27acStdRawDataRep0.n1.q10.sorted.rmdup.non_black_narrow_peak_59568_4k_stitched	365.86	.	Distal_TE	.	.	.	0	0	0	0	0	.	.	.	.	.	.	.
chrX	129889953	129891451	1_wgEncodeBroadHistoneK562H3k27acStdRawDataRep0.n1.q10.sorted.rmdup.non_black_narrow_peak_59571_4k_stitched	1089.37	.	Distal_TE	.	.	.	0	0	0	0	0	.	.	.	.	.	.	.
chrX	130036099	130037255	1_wgEncodeBroadHistoneK562H3k27acStdRawDataRep0.n1.q10.sorted.rmdup.non_black_narrow_peak_59573_4k_stitched	1195.37	.	Proximal_TE	ENST00000492263.1(ENOX2<OG>)::ENST00000432489.1(ENOX2<OG>)::ENST00000338144.3(ENOX2<OG>);ENST00000370935.1(ENOX2<OG>);ENST00000394363.1(ENOX2<OG>)	13.48066::13.48066::13.48066	0.0::0.74::0.595;0.4275;3.16	0	0	0	0	0	.	.	.	.	.	.	0::0::0
chrX	130086655	130087056	1_wgEncodeBroadHistoneK562H3k27acStdRawDataRep0.n1.q10.sorted.rmdup.non_black_narrow_peak_59575_4k_stitched	591.597	.	Distal_TE	.	.	.	0	0	0	0	0	.	.	.	.	.	.	.
chrX	130711614	130712832	2_wgEncodeBroadHistoneK562H3k27acStdRawDataRep0.n1.q10.sorted.rmdup.non_black_narrow_peak_59579_4k_stitched	990.821	.	Distal_TE	.	.	.	0	0	0	0	0	.	.	.	.	.	.	.
chrX	130880155	130880983	1_wgEncodeBroadHistoneK562H3k27acStdRawDataRep0.n1.q10.sorted.rmdup.non_black_narrow_peak_59581_4k_stitched	648.998	.	Distal_TE	.	.	.	0	0	0	0	0	.	.	.	.	.	.	.
chrX	130946734	130947393	1_wgEncodeBroadHistoneK562H3k27acStdRawDataRep0.n1.q10.sorted.rmdup.non_black_narrow_peak_59582_4k_stitched	845.645	.	Distal_TE	.	.	.	0	0	0	0	0	.	.	.	.	.	.	.
chrX	130962522	130965663	2_wgEncodeBroadHistoneK562H3k27acStdRawDataRep0.n1.q10.sorted.rmdup.non_black_narrow_peak_59586_4k_stitched	3611.16	.	Proximal_TE	ENST00000427391.1(RP11-453F18__B.1)	0	5.1775	1	0	0	0	1	.	.	.	ENST00000394334.2(MST4)::ENST00000481105.1(MST4);ENST00000354719.6(MST4)::ENST00000394335.2(MST4)::ENST00000496850.1(MST4)	39.372232::43.118046::43.118046::1.653441	38.6925::0.4725;1.1375::6.7275::0.5325	0
chrX	131051446	131052500	2_wgEncodeBroadHistoneK562H3k27acStdRawDataRep0.n1.q10.sorted.rmdup.non_black_narrow_peak_59588_4k_stitched	566.628	.	Distal_TE	.	.	.	0	0	0	0	0	.	.	.	.	.	.	.
chrX	131121327	131121927	1_wgEncodeBroadHistoneK562H3k27acStdRawDataRep0.n1.q10.sorted.rmdup.non_black_narrow_peak_59592_4k_stitched	574.147	.	Distal_TE	.	.	.	1	0	0	0	1	.	.	.	ENST00000394334.2(MST4)::ENST00000481105.1(MST4);ENST00000354719.6(MST4)::ENST00000394335.2(MST4)::ENST00000496850.1(MST4)	39.372232::43.118046::43.118046::1.653441	38.6925::0.4725;1.1375::6.7275::0.5325	.
chrX	131151331	131152232	1_wgEncodeBroadHistoneK562H3k27acStdRawDataRep0.n1.q10.sorted.rmdup.non_black_narrow_peak_59595_4k_stitched	1309.87	.	Distal_TE	.	.	.	0	0	0	0	0	.	.	.	.	.	.	.
chrX	131156251	131159630	1_wgEncodeBroadHistoneK562H3k27acStdRawDataRep0.n1.q10.sorted.rmdup.non_black_narrow_peak_59596_4k_stitched	5803.1	.	Proximal_TE	ENST00000394334.2(MST4)::ENST00000481105.1(MST4);ENST00000354719.6(MST4)::ENST00000394335.2(MST4)::ENST00000496850.1(MST4)	39.372232::43.118046::43.118046::1.653441	38.6925::0.4725;1.1375::6.7275::0.5325	3	0	0	1	2	.	.	.	ENST00000427391.1(RP11-453F18__B.1)&&ENST00000421483.2(RAP2C-AS1)::ENST00000342983.2(RAP2C)::ENST00000460462.1(RAP2C)::ENST00000441399.2(RAP2C-AS1)::ENST00000370874.1(RAP2C)::ENST00000490400.1(RAP2C)	0&&0::0.828249::0::0::1.911327::2.071563	5.1775&&0.0::14.0175::4.7625::0.08::0.0125::0.145	0.167240814781::0.167240814781::0.167240814781::0
chrX	131350729	131353500	2_wgEncodeBroadHistoneK562H3k27acStdRawDataRep0.n1.q10.sorted.rmdup.non_black_narrow_peak_59600_4k_stitched	4324.71	.	Proximal_TE	ENST00000421483.2(RAP2C-AS1)::ENST00000342983.2(RAP2C)::ENST00000460462.1(RAP2C)::ENST00000441399.2(RAP2C-AS1)::ENST00000370874.1(RAP2C)::ENST00000490400.1(RAP2C)	0::0.828249::0::0::1.911327::2.071563	0.0::14.0175::4.7625::0.08::0.0125::0.145	1	0	0	0	1	.	.	.	ENST00000394334.2(MST4)::ENST00000481105.1(MST4);ENST00000354719.6(MST4)::ENST00000394335.2(MST4)::ENST00000496850.1(MST4)	39.372232::43.118046::43.118046::1.653441	38.6925::0.4725;1.1375::6.7275::0.5325	0::0::0::0::0::0
chrX	133506786	133508382	2_wgEncodeBroadHistoneK562H3k27acStdRawDataRep0.n1.q10.sorted.rmdup.non_black_narrow_peak_59604_4k_stitched	2151.23	.	Proximal_TE	ENST00000370803.3(PHF6<TSG><CCG>)::ENST00000332070.3(PHF6<TSG><CCG>);ENST00000394292.1(PHF6<TSG><CCG>)::ENST00000370799.1(PHF6<TSG><CCG>)::ENST00000416404.2(PHF6<TSG><CCG>)::ENST00000370800.4(PHF6<TSG><CCG>)	42.241447::47.139047::47.139047::45.789208::7.057361	9.5475::11.4625;5.0925::0.905::5.03::0.725	0	0	0	0	0	.	.	.	.	.	.	0.0562758732011::0.0562758732011::0.0562758732011::0.0562758732011::0
chrX	133540284	133542004	1_wgEncodeBroadHistoneK562H3k27acStdRawDataRep0.n1.q10.sorted.rmdup.non_black_narrow_peak_59608_4k_stitched	1895.2	.	Distal_TE	.	.	.	0	0	0	0	0	.	.	.	.	.	.	.
chrX	133593646	133595811	2_wgEncodeBroadHistoneK562H3k27acStdRawDataRep0.n1.q10.sorted.rmdup.non_black_narrow_peak_59611_4k_stitched	1862.94	.	Proximal_TE	ENST00000298556.7(HPRT1)::ENST00000462974.1(HPRT1)	65.563963::0	27.9225::0.0	0	0	0	0	0	.	.	.	.	.	.	0.0292372466931::0
chrX	133682512	133683655	1_wgEncodeBroadHistoneK562H3k27acStdRawDataRep0.n1.q10.sorted.rmdup.non_black_narrow_peak_59614_4k_stitched	1546.5	.	Proximal_TE	ENST00000457876.1(MIR503HG)::ENST00000441492.1(MIR503HG)::ENST00000414769.1(MIR503HG)::ENST00000440570.1(MIR503HG)::ENST00000434384.1(LINC00629)::ENST00000592070.1(LINC00629)	0::0::0::0::0::0	0.325::0.24::0.26::0.265::0.0::0.0	0	0	0	0	0	.	.	.	.	.	.	0::0::0::0::0::0
chrX	133930670	133931831	2_wgEncodeBroadHistoneK562H3k27acStdRawDataRep0.n1.q10.sorted.rmdup.non_black_narrow_peak_59619_4k_stitched	1365.34	.	Proximal_TE	ENST00000486347.1(FAM122B)::ENST00000343004.5(FAM122B)::ENST00000414371.2(FAM122C)::ENST00000370790.1(FAM122B)::ENST00000467413.1(FAM122B);ENST00000493333.1(FAM122B)::ENST00000298090.6(FAM122B)	0.049016::0::0.0::52.457702::52.457702::3.082782	1.4825::3.855::0.1925::0.9575::0.2625;0.0::2.5125	0	0	0	0	0	.	.	.	.	.	.	0::0::0::0.0256267819735::0.0256267819735::0
chrX	133938115	133942207	2_wgEncodeBroadHistoneK562H3k27acStdRawDataRep0.n1.q10.sorted.rmdup.non_black_narrow_peak_59624_4k_stitched	3111.87	.	Proximal_TE	ENST00000495147.1(FAM122C)::ENST00000370784.4(FAM122C)::ENST00000370785.3(FAM122C)::ENST00000482240.1(FAM122C)::ENST00000475361.1(FAM122C)::ENST00000445123.1(FAM122C)::ENST00000494709.1(FAM122C)::ENST00000470657.1(FAM122C)	3.38416::3.38416::3.38416::4.035522::4.035522::4.035522::4.035522::2.938995	0.0075::0.0::0.08::0.2075::2.355::0.01::0.375::0.015	0	0	0	0	0	.	.	.	.	.	.	0::0::0::0::0::0::0::0
chrX	133970281	133971145	1_wgEncodeBroadHistoneK562H3k27acStdRawDataRep0.n1.q10.sorted.rmdup.non_black_narrow_peak_59626_4k_stitched	899.281	.	Proximal_TE	ENST00000460216.1(FAM122C)	0	0.01	0	0	0	0	0	.	.	.	.	.	.	0
chrX	134063492	134063854	1_wgEncodeBroadHistoneK562H3k27acStdRawDataRep0.n1.q10.sorted.rmdup.non_black_narrow_peak_59629_4k_stitched	371.843	.	Distal_TE	.	.	.	0	0	0	0	0	.	.	.	.	.	.	.
chrX	134124514	134125520	1_wgEncodeBroadHistoneK562H3k27acStdRawDataRep0.n1.q10.sorted.rmdup.non_black_narrow_peak_59632_4k_stitched	1260.12	.	Proximal_TE	ENST00000330288.4(SMIM10)	21.1839	12.865	0	0	0	0	0	.	.	.	.	.	.	0.108381
chrX	134165841	134167229	2_wgEncodeBroadHistoneK562H3k27acStdRawDataRep0.n1.q10.sorted.rmdup.non_black_narrow_peak_59634_4k_stitched	1365.74	.	Proximal_TE	ENST00000257013.7(FAM127A)::ENST00000464369.1(FAM127A);ENST00000495563.1(FAM127A)	80.093866::66.89902	6.855::7.0625;0.0	1	0	0	0	1	.	.	.	ENST00000518153.1(FAM127B)::ENST00000522309.1(FAM127B)::ENST00000370775.2(FAM127B)::ENST00000520964.1(FAM127B)	68.217013::68.217013::0::0	2.825::3.3325::1.985::0.4275	0.0721699164382::0.0720102615122
chrX	134185214	134186804	2_wgEncodeBroadHistoneK562H3k27acStdRawDataRep0.n1.q10.sorted.rmdup.non_black_narrow_peak_59636_4k_stitched	2521.99	.	Proximal_TE	ENST00000518153.1(FAM127B)::ENST00000522309.1(FAM127B)::ENST00000370775.2(FAM127B)::ENST00000520964.1(FAM127B)	68.217013::68.217013::0::0	2.825::3.3325::1.985::0.4275	1	0	0	0	1	.	.	.	ENST00000257013.7(FAM127A)::ENST00000464369.1(FAM127A);ENST00000495563.1(FAM127A)	80.093866::66.89902	6.855::7.0625;0.0	0.0400506459133::0.0400506459133::0::0
chrX	134304546	134305261	1_wgEncodeBroadHistoneK562H3k27acStdRawDataRep0.n1.q10.sorted.rmdup.non_black_narrow_peak_59638_4k_stitched	1389.67	.	Proximal_TE	ENST00000276241.6(CXorf48);ENST00000344129.2(CXorf48)	0	26.675;21.43	0	0	0	0	0	.	.	.	.	.	.	0
chrX	134477398	134479305	1_wgEncodeBroadHistoneK562H3k27acStdRawDataRep0.n1.q10.sorted.rmdup.non_black_narrow_peak_59639_4k_stitched	3071.05	.	Proximal_TE	ENST00000370766.3(ZNF75D);ENST00000494295.1(ZNF75D)::ENST00000370761.3(ZNF449);ENST00000370760.3(ZNF449);ENST00000339249.4(ZNF449)	1.544993::1.947761	1.935;0.005::1.015;0.19;2.6175	0	0	0	0	0	.	.	.	.	.	.	0::0
chrX	134653916	134663479	5_wgEncodeBroadHistoneK562H3k27acStdRawDataRep0.n1.q10.sorted.rmdup.non_black_narrow_peak_59641_4k_stitched	11682.2	.	Proximal_TE	ENST00000370752.4(DDX26B);ENST00000481908.1(DDX26B)::ENST00000430820.1(DDX26B-AS1)	9.984542::0	11.8175;0.28::0.0575	0	0	0	0	0	.	.	.	.	.	.	0::0
chrX	134667500	134668960	3_wgEncodeBroadHistoneK562H3k27acStdRawDataRep0.n1.q10.sorted.rmdup.non_black_narrow_peak_59648_4k_stitched	811.297	.	Distal_TE	.	.	.	0	0	0	0	0	.	.	.	.	.	.	.
chrX	134909229	134910162	1_wgEncodeBroadHistoneK562H3k27acStdRawDataRep0.n1.q10.sorted.rmdup.non_black_narrow_peak_59653_4k_stitched	544.688	.	Distal_TE	.	.	.	0	0	0	0	0	.	.	.	.	.	.	.
chrX	134974168	134976581	3_wgEncodeBroadHistoneK562H3k27acStdRawDataRep0.n1.q10.sorted.rmdup.non_black_narrow_peak_59654_4k_stitched	5305.06	.	Proximal_TE	ENST00000535938.1(SAGE1)::ENST00000537770.1(SAGE1)::ENST00000370709.3(SAGE1)	0.398577::23.285996::0	3.6925::3.49::12.6675	0	0	0	0	0	.	.	.	.	.	.	0::0.989241775854::0
chrX	135055220	135056225	1_wgEncodeBroadHistoneK562H3k27acStdRawDataRep0.n1.q10.sorted.rmdup.non_black_narrow_peak_59657_4k_stitched	2699.22	.	Proximal_TE	ENST00000433339.2(MMGT1)::ENST00000305963.2(MMGT1)	16.647988::0.596863	7.7625::7.745	0	0	0	0	0	.	.	.	.	.	.	0.046632394443::0
chrX	135066844	135068187	2_wgEncodeBroadHistoneK562H3k27acStdRawDataRep0.n1.q10.sorted.rmdup.non_black_narrow_peak_59658_4k_stitched	1484.77	.	Proximal_TE	ENST00000370701.1(SLC9A6)::ENST00000370695.4(SLC9A6);ENST00000370698.3(SLC9A6)	2.544121::2.544121	4.92::1.78;0.7525	0	0	0	0	0	.	.	.	.	.	.	0::0
chrX	135179240	135180998	1_wgEncodeBroadHistoneK562H3k27acStdRawDataRep0.n1.q10.sorted.rmdup.non_black_narrow_peak_59660_4k_stitched	2789.46	.	Proximal_TE	ENST00000468625.1(RP11-274K13.5)	0	2.1025	0	0	0	0	0	.	.	.	.	.	.	0
chrX	135578372	135580234	2_wgEncodeBroadHistoneK562H3k27acStdRawDataRep0.n1.q10.sorted.rmdup.non_black_narrow_peak_59662_4k_stitched	3105.58	.	Proximal_TE	ENST00000535601.1(HTATSF1)::ENST00000448450.1(HTATSF1)::ENST00000425695.1(HTATSF1)::ENST00000218364.4(HTATSF1)	0::46.612893::46.612893::0.241924	1.5275::0.0::0.945::50.91	0	0	0	0	0	.	.	.	.	.	.	0::0.0283577004086::0.0283577004086::0
chrX	135849303	135850982	1_wgEncodeBroadHistoneK562H3k27acStdRawDataRep0.n1.q10.sorted.rmdup.non_black_narrow_peak_59665_4k_stitched	1349.09	.	Proximal_TE	ENST00000370620.1(ARHGEF6)::ENST00000535227.1(ARHGEF6)::ENST00000370622.1(ARHGEF6)	2.058681::0::0	10.9925::0.1525::0.0	0	0	0	0	0	.	.	.	.	.	.	0::0::0
chrX	135929724	135930239	1_wgEncodeBroadHistoneK562H3k27acStdRawDataRep0.n1.q10.sorted.rmdup.non_black_narrow_peak_59666_4k_stitched	430.617	.	Proximal_TE	ENST00000427490.1(RP11-1114A5.5)::ENST00000435597.1(RP11-1114A5.4)	0::0	0.0::0.815	1	0	0	0	1	.	.	.	ENST00000568578.1(RBMX<TSG>)::ENST00000562646.1(RBMX<TSG>);ENST00000567262.1(RBMX<TSG>);ENST00000431446.3(RBMX<TSG>);ENST00000464781.1(RBMX<TSG>);ENST00000570135.1(RBMX<TSG>);ENST00000563370.1(RBMX<TSG>);ENST00000320676.7(RBMX<TSG>)::ENST00000565438.1(RBMX<TSG>)	338.668677::350.563381::350.563381	19.8175::12.2675;0.4525;17.3525;0.0325;0.0;2.22;215.87::0.795	0::0
chrX	135959628	135969186	5_wgEncodeBroadHistoneK562H3k27acStdRawDataRep0.n1.q10.sorted.rmdup.non_black_narrow_peak_59667_4k_stitched	13010	.	Proximal_TE	ENST00000568578.1(RBMX<TSG>)::ENST00000562646.1(RBMX<TSG>);ENST00000567262.1(RBMX<TSG>);ENST00000431446.3(RBMX<TSG>);ENST00000464781.1(RBMX<TSG>);ENST00000570135.1(RBMX<TSG>);ENST00000563370.1(RBMX<TSG>);ENST00000320676.7(RBMX<TSG>)::ENST00000565438.1(RBMX<TSG>)	338.668677::350.563381::350.563381	19.8175::12.2675;0.4525;17.3525;0.0325;0.0;2.22;215.87::0.795	2	0	0	0	2	.	.	.	ENST00000424306.1(RP11-308D16.4)::ENST00000431464.1(RP11-308D16.4)&&ENST00000427490.1(RP11-1114A5.5)::ENST00000435597.1(RP11-1114A5.4)	0::0&&0::0	1.3025::0.0375&&0.0::0.815	0.0279626832604::0.0439777039311::0.0439777039311
chrX	135974583	135981475	3_wgEncodeBroadHistoneK562H3k27acStdRawDataRep0.n1.q10.sorted.rmdup.non_black_narrow_peak_59676_4k_stitched	2076.03	.	Distal_TE	.	.	.	0	0	0	0	0	.	.	.	.	.	.	.
chrX	135990599	135993555	3_wgEncodeBroadHistoneK562H3k27acStdRawDataRep0.n1.q10.sorted.rmdup.non_black_narrow_peak_59681_4k_stitched	2968.56	.	Proximal_TE	ENST00000424306.1(RP11-308D16.4)::ENST00000431464.1(RP11-308D16.4)	0::0	1.3025::0.0375	1	0	0	0	1	.	.	.	ENST00000568578.1(RBMX<TSG>)::ENST00000562646.1(RBMX<TSG>);ENST00000567262.1(RBMX<TSG>);ENST00000431446.3(RBMX<TSG>);ENST00000464781.1(RBMX<TSG>);ENST00000570135.1(RBMX<TSG>);ENST00000563370.1(RBMX<TSG>);ENST00000320676.7(RBMX<TSG>)::ENST00000565438.1(RBMX<TSG>)	338.668677::350.563381::350.563381	19.8175::12.2675;0.4525;17.3525;0.0325;0.0;2.22;215.87::0.795	0::0
chrX	138007047	138008436	1_wgEncodeBroadHistoneK562H3k27acStdRawDataRep0.n1.q10.sorted.rmdup.non_black_narrow_peak_59685_4k_stitched	1870.72	.	Distal_TE	.	.	.	0	0	0	0	0	.	.	.	.	.	.	.
chrX	138071274	138073201	2_wgEncodeBroadHistoneK562H3k27acStdRawDataRep0.n1.q10.sorted.rmdup.non_black_narrow_peak_59688_4k_stitched	1456.3	.	Proximal_TE	ENST00000455663.1(FGF13)	0	0.83	0	0	0	0	0	.	.	.	.	.	.	0
chrX	138276816	138277439	1_wgEncodeBroadHistoneK562H3k27acStdRawDataRep0.n1.q10.sorted.rmdup.non_black_narrow_peak_59692_4k_stitched	403.755	.	Distal_TE	.	.	.	0	0	0	0	0	.	.	.	.	.	.	.
chrX	138285949	138296728	6_wgEncodeBroadHistoneK562H3k27acStdRawDataRep0.n1.q10.sorted.rmdup.non_black_narrow_peak_59695_4k_stitched	12376.7	.	Proximal_TE	ENST00000541469.1(FGF13);ENST00000370603.3(FGF13)::ENST00000436198.1(FGF13)	0::6.542884	0.54;0.0::4.4275	0	0	0	0	0	.	.	.	.	.	.	0::0
chrX	138959967	138960401	1_wgEncodeBroadHistoneK562H3k27acStdRawDataRep0.n1.q10.sorted.rmdup.non_black_narrow_peak_59702_4k_stitched	162.822	.	Distal_TE	.	.	.	0	0	0	0	0	.	.	.	.	.	.	.
chrX	139013303	139016282	3_wgEncodeBroadHistoneK562H3k27acStdRawDataRep0.n1.q10.sorted.rmdup.non_black_narrow_peak_59703_4k_stitched	3819.43	.	Proximal_TE	ENST00000370557.1(ATP11C)	0	1.13	0	0	0	0	0	.	.	.	.	.	.	0
chrX	140991648	140992662	1_wgEncodeBroadHistoneK562H3k27acStdRawDataRep0.n1.q10.sorted.rmdup.non_black_narrow_peak_59706_4k_stitched	1464.02	.	Proximal_TE	ENST00000285879.4(MAGEC1)::ENST00000406005.2(MAGEC1)	28.056284::0	4.3325::0.2375	0	0	0	0	0	.	.	.	.	.	.	0.987444036905::0
chrX	141292312	141293080	1_wgEncodeBroadHistoneK562H3k27acStdRawDataRep0.n1.q10.sorted.rmdup.non_black_narrow_peak_59707_4k_stitched	1143.28	.	Proximal_TE	ENST00000247452.3(MAGEC2)	24.5952	49.4075	0	0	0	0	0	.	.	.	.	.	.	0.944516
chrX	146993630	146994797	1_wgEncodeBroadHistoneK562H3k27acStdRawDataRep0.n1.q10.sorted.rmdup.non_black_narrow_peak_59710_4k_stitched	1136.72	.	Proximal_TE	ENST00000594922.1(FMR1-AS1);ENST00000598667.1(FMR1-AS1);ENST00000596112.1(FMR1-AS1)::ENST00000370471.3(FMR1);ENST00000218200.8(FMR1)::ENST00000370477.1(FMR1)::ENST00000370475.4(FMR1);ENST00000439526.2(FMR1);ENST00000334557.6(FMR1)::ENST00000495717.1(FMR1)::ENST00000370470.1(FMR1)	0::10.743225::4.509899::0.049016::0.959598::0.959598	0.0;0.02;0.0::0.0775;2.9275::1.06::2.23;0.8225;0.2825::0.0::0.5225	0	0	0	0	0	.	.	.	.	.	.	0::0::0::0::0::0
chrX	147680842	147681981	2_wgEncodeBroadHistoneK562H3k27acStdRawDataRep0.n1.q10.sorted.rmdup.non_black_narrow_peak_59715_4k_stitched	962.949	.	Distal_TE	.	.	.	0	0	0	0	0	.	.	.	.	.	.	.
chrX	148622153	148623391	1_wgEncodeBroadHistoneK562H3k27acStdRawDataRep0.n1.q10.sorted.rmdup.non_black_narrow_peak_59722_4k_stitched	1427.56	.	Proximal_TE	ENST00000431214.1(LINC00893)::ENST00000609369.1(LINC00893)::ENST00000431132.2(CXorf40A)::ENST00000608342.1(LINC00893)::ENST00000450602.2(CXorf40A)::ENST00000441248.1(CXorf40A)::ENST00000609161.1(LINC00893)::ENST00000447209.1(LINC00893);ENST00000608616.1(LINC00893)::ENST00000541582.1(LINC00893);ENST00000436708.2(LINC00893)::ENST00000609651.1(LINC00893)::ENST00000608355.1(LINC00893)::ENST0000060931…	0::0::0::0::0.578942::0.578942::0.304654::0.304654::0.304654::0.094877::0.62448::0.189325::5.31304::5.31304::5.31304::5.31304::0::0::0::0	0.01::0.0575::0.0::0.0::0.6775::0.05::0.0::0.0;0.0::0.0;0.06::0.02::0.0325::0.0875::0.5025::3.575::0.1875::0.0::1.08::0.0125::2.095::0.085	0	0	0	0	0	.	.	.	.	.	.	0::0::0::0::0::0::0::0::0::0::0::0::0::0::0::0::0::0::0::0
chrX	148978068	148978695	1_wgEncodeBroadHistoneK562H3k27acStdRawDataRep0.n1.q10.sorted.rmdup.non_black_narrow_peak_59726_4k_stitched	269.53	.	Distal_TE	.	.	.	0	0	0	0	0	.	.	.	.	.	.	.
chrX	149105626	149108700	2_wgEncodeBroadHistoneK562H3k27acStdRawDataRep0.n1.q10.sorted.rmdup.non_black_narrow_peak_59728_4k_stitched	3961.49	.	Proximal_TE	ENST00000355203.2(CXorf40B)::ENST00000462691.1(CXorf40B)::ENST00000370404.1(CXorf40B)::ENST00000483447.1(CXorf40B)::ENST00000370409.3(CXorf40B)::ENST00000449111.1(LINC00894)::ENST00000497550.1(CXorf40B)::ENST00000370406.3(CXorf40B)::ENST00000458274.1(LINC00894)::ENST00000444489.1(LINC00894)	0::16.787474::16.787474::16.787474::16.640104::2.826399::0::0::0::0	13.59::3.1825::1.23::0.0::0.5075::0.105::0.9375::0.5775::0.065::0.325	0	0	0	0	0	.	.	.	.	.	.	0::0.0056003852653::0.0056003852653::0.0056003852653::0.0056003852653::0::0::0::0::0
chrX	149736388	149737642	2_wgEncodeBroadHistoneK562H3k27acStdRawDataRep0.n1.q10.sorted.rmdup.non_black_narrow_peak_59732_4k_stitched	489.176	.	Proximal_TE	ENST00000370396.2(MTM1)::ENST00000542741.1(MTM1);ENST00000543350.1(MTM1)::ENST00000424519.1(MTM1)::ENST00000370393.1(MTM1)::ENST00000306167.7(MTM1)::ENST00000490530.1(MTM1)::ENST00000413012.2(MTM1)	4.430929::4.430929::4.430929::4.430929::4.430929::4.430929::4.430929	6.98::0.025;0.035::0.0::0.425::0.48::0.0375::0.5575	0	0	0	0	0	.	.	.	.	.	.	0::0::0::0::0::0::0
chrX	149861490	149863015	2_wgEncodeBroadHistoneK562H3k27acStdRawDataRep0.n1.q10.sorted.rmdup.non_black_narrow_peak_59734_4k_stitched	899.936	.	Proximal_TE	ENST00000541925.1(MTMR1)::ENST00000493995.2(MTMR1)::ENST00000439546.2(MTMR1)::ENST00000429965.2(MTMR1)::ENST00000434699.2(MTMR1)::ENST00000485376.1(MTMR1)::ENST00000542156.1(MTMR1)::ENST00000370390.3(MTMR1)::ENST00000490316.2(MTMR1)::ENST00000544228.1(MTMR1);ENST00000451863.2(MTMR1);ENST00000445323.2(MTMR1)	0::0::0::0::0::19.991604::19.991604::19.991604::19.991604::19.991604	0.6275::0.0::0.0::0.0::0.0::0.0::0.645::0.05::0.0125::6.87;0.0;1.48	0	0	0	0	0	.	.	.	.	.	.	0::0::0::0::0::0.0293857925727::0.0293857925727::0.0293857925727::0.0293857925727::0.0293857925727
chrX	150066346	150067785	2_wgEncodeBroadHistoneK562H3k27acStdRawDataRep0.n1.q10.sorted.rmdup.non_black_narrow_peak_59741_4k_stitched	1680.9	.	Proximal_TE	ENST00000491877.1(CD99L2)::ENST00000466436.1(CD99L2)::ENST00000346693.4(CD99L2)::ENST00000320893.6(CD99L2);ENST00000370377.3(CD99L2)::ENST00000437787.2(CD99L2);ENST00000355149.3(CD99L2)	14.359368::14.359368::14.359368::0.552361::0.098354	0.095::0.205::0.1375::0.06;6.9::0.015;0.0	1	0	0	0	1	.	.	.	ENST00000419110.1(HMGB3)::ENST00000325307.7(HMGB3)::ENST00000455596.1(HMGB3)::ENST00000448905.2(HMGB3)::ENST00000430118.1(HMGB3)	0.0::12.791589::1.036554::0::0	40.495::13.43::0.0::10.57::8.9125	0.0354417287513::0.0354417287513::0.0354417287513::0::0
chrX	150109464	150110203	1_wgEncodeBroadHistoneK562H3k27acStdRawDataRep0.n1.q10.sorted.rmdup.non_black_narrow_peak_59744_4k_stitched	691.685	.	Distal_TE	.	.	.	0	0	0	0	0	.	.	.	.	.	.	.
chrX	150152010	150152382	1_wgEncodeBroadHistoneK562H3k27acStdRawDataRep0.n1.q10.sorted.rmdup.non_black_narrow_peak_59749_4k_stitched	249.341	.	Proximal_TE	ENST00000419110.1(HMGB3)::ENST00000325307.7(HMGB3)::ENST00000455596.1(HMGB3)::ENST00000448905.2(HMGB3)::ENST00000430118.1(HMGB3)	0.0::12.791589::1.036554::0::0	40.495::13.43::0.0::10.57::8.9125	1	0	0	0	1	.	.	.	ENST00000491877.1(CD99L2)::ENST00000466436.1(CD99L2)::ENST00000346693.4(CD99L2)::ENST00000320893.6(CD99L2);ENST00000370377.3(CD99L2)::ENST00000437787.2(CD99L2);ENST00000355149.3(CD99L2)	14.359368::14.359368::14.359368::0.552361::0.098354	0.095::0.205::0.1375::0.06;6.9::0.015;0.0	0::0.0372822199328::0::0::0
chrX	150564757	150566649	2_wgEncodeBroadHistoneK562H3k27acStdRawDataRep0.n1.q10.sorted.rmdup.non_black_narrow_peak_59751_4k_stitched	4585.9	.	Proximal_TE	ENST00000477649.1(VMA21)::ENST00000370361.1(VMA21)::ENST00000330374.6(VMA21)	0::0::117.541486	0.0::0.015::63.255	0	0	0	0	0	.	.	.	.	.	.	0::0::0.0133934791537
chrX	151140216	151143938	2_wgEncodeBroadHistoneK562H3k27acStdRawDataRep0.n1.q10.sorted.rmdup.non_black_narrow_peak_59757_4k_stitched	5151.45	.	Proximal_TE	ENST00000417300.1(GABRE)::ENST00000393914.3(GABRE)::ENST00000370325.1(GABRE);ENST00000370328.3(GABRE)::ENST00000441219.1(GABRE)	66.967855::66.967855::66.967855::66.967855	3.805::10.3775::1.305;5.3125::8.96	0	0	0	0	0	.	.	.	.	.	.	0.129550934248::0.129550934248::0.129550934248::0.129550934248
chrX	151152541	151152781	1_wgEncodeBroadHistoneK562H3k27acStdRawDataRep0.n1.q10.sorted.rmdup.non_black_narrow_peak_59764_4k_stitched	141.23	.	Distal_TE	.	.	.	0	0	0	0	0	.	.	.	.	.	.	.
chrX	151156802	151157150	1_wgEncodeBroadHistoneK562H3k27acStdRawDataRep0.n1.q10.sorted.rmdup.non_black_narrow_peak_59768_4k_stitched	240.851	.	Distal_TE	.	.	.	0	0	0	0	0	.	.	.	.	.	.	.
chrX	151304940	151305246	1_wgEncodeBroadHistoneK562H3k27acStdRawDataRep0.n1.q10.sorted.rmdup.non_black_narrow_peak_59773_4k_stitched	184.314	.	Proximal_TE	ENST00000583636.1(RP11-1007I13.4)::ENST00000444834.2(MAGEA10)::ENST00000509345.2(RP11-1007I13.4)::ENST00000579960.1(MAGEA10)::ENST00000583480.1(MAGEA10)::ENST00000370323.4(MAGEA10);ENST00000244096.3(MAGEA10)::ENST00000577437.1(RP11-1007I13.4)::ENST00000427322.2(MAGEA10)::ENST00000453915.1(RP11-329E24.6)	0.0::0.0::0.0::0.0::0.0::0.0::0.0::0.0::0	0.0::0.01::0.0::0.0::0.0125::0.0175;0.0::0.0::0.0::0.125	0	0	0	0	0	.	.	.	.	.	.	0::0::0::0::0::0::0::0::0
chrX	151318013	151318688	1_wgEncodeBroadHistoneK562H3k27acStdRawDataRep0.n1.q10.sorted.rmdup.non_black_narrow_peak_59775_4k_stitched	500.456	.	Distal_TE	.	.	.	0	0	0	0	0	.	.	.	.	.	.	.
chrX	151324891	151326356	1_wgEncodeBroadHistoneK562H3k27acStdRawDataRep0.n1.q10.sorted.rmdup.non_black_narrow_peak_59779_4k_stitched	2755.88	.	Distal_TE	.	.	.	0	0	0	0	0	.	.	.	.	.	.	.
chrX	151332757	151334682	1_wgEncodeBroadHistoneK562H3k27acStdRawDataRep0.n1.q10.sorted.rmdup.non_black_narrow_peak_59782_4k_stitched	4697.45	.	Distal_TE	.	.	.	1	0	0	1	0	.	.	.	.	.	.	.
chrX	151344700	151347022	1_wgEncodeBroadHistoneK562H3k27acStdRawDataRep0.n1.q10.sorted.rmdup.non_black_narrow_peak_59785_4k_stitched	5097.56	.	Distal_TE	.	.	.	1	0	0	1	0	.	.	.	.	.	.	.
chrX	151902249	151904438	2_wgEncodeBroadHistoneK562H3k27acStdRawDataRep0.n1.q10.sorted.rmdup.non_black_narrow_peak_59788_4k_stitched	1650.68	.	Proximal_TE	ENST00000393900.3(MAGEA12)::ENST00000361201.4(CSAG4)::ENST00000357916.4(MAGEA12);ENST00000393869.3(MAGEA12)::ENST00000370287.3(CSAG1)::ENST00000452779.2(CSAG1)::ENST00000361211.5(CSAG1)::ENST00000370291.2(CSAG1)	0.083911::0.083911::3.461966::28.713143::28.713143::14.278691::14.278691	0.76::1.5675::36.15;9.1775::0.085::31.94::12.575::4.7175	0	0	0	0	0	.	.	.	.	.	.	0::0::0::0.855429364072::0.855429364072::0.830831799917::0.830831799917
chrX	151998956	152002416	3_wgEncodeBroadHistoneK562H3k27acStdRawDataRep0.n1.q10.sorted.rmdup.non_black_narrow_peak_59791_4k_stitched	2732.67	.	Proximal_TE	ENST00000493482.1(CETN2)::ENST00000370277.3(CETN2)::ENST00000370274.3(NSDHL);ENST00000440023.1(NSDHL)::ENST00000432467.1(NSDHL)	0::0::11.295676::19.548589	0.2225::18.375::10.86;3.55::1.9575	1	0	0	1	0	.	.	.	.	.	.	0::0::0.0207207365673::0.0207207365673
chrX	152011726	152012629	1_wgEncodeBroadHistoneK562H3k27acStdRawDataRep0.n1.q10.sorted.rmdup.non_black_narrow_peak_59795_4k_stitched	727.574	.	Distal_TE	.	.	.	1	0	0	0	1	.	.	.	ENST00000493482.1(CETN2)::ENST00000370277.3(CETN2)::ENST00000370274.3(NSDHL);ENST00000440023.1(NSDHL)::ENST00000432467.1(NSDHL)	0::0::11.295676::19.548589	0.2225::18.375::10.86;3.55::1.9575	.
chrX	152110369	152110855	1_wgEncodeBroadHistoneK562H3k27acStdRawDataRep0.n1.q10.sorted.rmdup.non_black_narrow_peak_59796_4k_stitched	666.026	.	Proximal_TE	ENST00000454925.1(ZNF185)	0	0.1225	0	0	0	0	0	.	.	.	.	.	.	0
chrX	152126654	152127411	1_wgEncodeBroadHistoneK562H3k27acStdRawDataRep0.n1.q10.sorted.rmdup.non_black_narrow_peak_59797_4k_stitched	482.844	.	Distal_TE	.	.	.	0	0	0	0	0	.	.	.	.	.	.	.
chrX	152419747	152420228	1_wgEncodeBroadHistoneK562H3k27acStdRawDataRep0.n1.q10.sorted.rmdup.non_black_narrow_peak_59798_4k_stitched	456.102	.	Distal_TE	.	.	.	0	0	0	0	0	.	.	.	.	.	.	.
chrX	152485708	152486143	1_wgEncodeBroadHistoneK562H3k27acStdRawDataRep0.n1.q10.sorted.rmdup.non_black_narrow_peak_59799_4k_stitched	524.437	.	Proximal_TE	ENST00000356661.5(MAGEA1)	13.3574	30.785	0	0	0	0	0	.	.	.	.	.	.	0
chrX	152599086	152600229	2_wgEncodeBroadHistoneK562H3k27acStdRawDataRep0.n1.q10.sorted.rmdup.non_black_narrow_peak_59801_4k_stitched	1121.96	.	Proximal_TE	ENST00000370251.3(ZNF275);ENST00000421401.3(ZNF275)	11.1462	4.1925;0.745	0	0	0	0	0	.	.	.	.	.	.	0
chrX	152605300	152606332	1_wgEncodeBroadHistoneK562H3k27acStdRawDataRep0.n1.q10.sorted.rmdup.non_black_narrow_peak_59804_4k_stitched	782.816	.	Proximal_TE	ENST00000440091.1(ZNF275)::ENST00000370249.2(ZNF275)	0::0	1.275::0.49	0	0	0	0	0	.	.	.	.	.	.	0::0
chrX	152646890	152647299	1_wgEncodeBroadHistoneK562H3k27acStdRawDataRep0.n1.q10.sorted.rmdup.non_black_narrow_peak_59806_4k_stitched	182.044	.	Distal_TE	.	.	.	0	0	0	0	0	.	.	.	.	.	.	.
chrX	152676380	152676868	1_wgEncodeBroadHistoneK562H3k27acStdRawDataRep0.n1.q10.sorted.rmdup.non_black_narrow_peak_59809_4k_stitched	292.058	.	Distal_TE	.	.	.	0	0	0	0	0	.	.	.	.	.	.	.
chrX	152735226	152736055	1_wgEncodeBroadHistoneK562H3k27acStdRawDataRep0.n1.q10.sorted.rmdup.non_black_narrow_peak_59811_4k_stitched	1100.09	.	Proximal_TE	ENST00000490165.1(HAUS7)::ENST00000464993.1(HAUS7)::ENST00000490453.1(HAUS7)::ENST00000338525.2(TREX2);ENST00000334497.2(TREX2);ENST00000330912.2(TREX2);ENST00000370232.1(TREX2)::ENST00000370212.3(HAUS7)::ENST00000370211.4(HAUS7)	14.33782::14.33782::14.33782::14.33782::14.33782::0	0.84::0.5775::2.3375::0.06;0.0175;0.0;0.0::8.8825::3.0975	0	0	0	0	0	.	.	.	.	.	.	0.0278506989547::0.0278506989547::0.0278506989547::0.0278506989547::0.0278506989547::0
chrX	152863896	152865491	2_wgEncodeBroadHistoneK562H3k27acStdRawDataRep0.n1.q10.sorted.rmdup.non_black_narrow_peak_59814_4k_stitched	874.057	.	Proximal_TE	ENST00000470284.1(FAM58A<TSG>)::ENST00000428722.1(FAM58A<TSG>)::ENST00000465867.1(FAM58A<TSG>)::ENST00000276345.7(FAM58A<TSG>);ENST00000370171.1(FAM58A<TSG>);ENST00000370173.3(FAM58A<TSG>)::ENST00000406277.2(FAM58A<TSG>)::ENST00000370175.4(FAM58A<TSG>)::ENST00000562749.1(RP11-66N11.8)::ENST00000569906.1(RP11-66N11.8)::ENST00000482182.2(FAM58A<TSG>)	0::0::13.116354::13.116354::1.575118::1.575118::0::0::0	0.32::0.035::0.2425::3.61;3.615;0.0::1.135::2.6875::0.5225::0.0::0.0	1	0	0	0	1	.	.	.	ENST00000460106.1(PNCK)::ENST00000425526.1(PNCK)::ENST00000423545.1(PNCK)::ENST00000419804.1(PNCK)::ENST00000473831.2(PNCK)::ENST00000484705.1(PNCK)::ENST00000253122.5(SLC6A8)::ENST00000476466.1(SLC6A8)::ENST00000480693.1(PNCK)::ENST00000458354.1(PNCK)::ENST00000430077.2(SLC6A8)::ENST00000466243.1(SLC6A8)	0::0::0::0::0::0::0.456876::0::0::0::0::0	0.0425::0.0::0.0::0.0::0.0::0.02::10.2625::1.47::0.015::0.0::4.0625::1.5675	0::0::0.0203043006419::0.0203043006419::0::0::0::0::0
chrX	152940199	152942340	2_wgEncodeBroadHistoneK562H3k27acStdRawDataRep0.n1.q10.sorted.rmdup.non_black_narrow_peak_59820_4k_stitched	1053.43	.	Proximal_TE	ENST00000422811.1(PNCK)::ENST00000370145.4(PNCK)::ENST00000434652.1(PNCK)::ENST00000439087.1(PNCK)::ENST00000370150.1(PNCK)::ENST00000475172.1(PNCK)::ENST00000433470.1(PNCK)::ENST00000411968.1(PNCK)::ENST00000340888.3(PNCK)::ENST00000370142.1(PNCK)::ENST00000447676.2(PNCK);ENST00000393831.2(PNCK)::ENST00000462280.1(PNCK)::ENST00000418241.1(PNCK)	0::0::0::0::0.0::0::0::0::0::0.259845::0.259845::0::0	0.0125::0.055::0.0175::0.0::0.0::0.0::0.0::0.0::0.0475::0.03::0.0;0.0::0.0::0.0	0	0	0	0	0	.	.	.	.	.	.	0::0::0::0::0::0::0::0::0::0::0::0::0
chrX	152951217	152954354	2_wgEncodeBroadHistoneK562H3k27acStdRawDataRep0.n1.q10.sorted.rmdup.non_black_narrow_peak_59822_4k_stitched	2292.47	.	Proximal_TE	ENST00000460106.1(PNCK)::ENST00000425526.1(PNCK)::ENST00000423545.1(PNCK)::ENST00000419804.1(PNCK)::ENST00000473831.2(PNCK)::ENST00000484705.1(PNCK)::ENST00000253122.5(SLC6A8)::ENST00000476466.1(SLC6A8)::ENST00000480693.1(PNCK)::ENST00000458354.1(PNCK)::ENST00000430077.2(SLC6A8)::ENST00000466243.1(SLC6A8)	0::0::0::0::0::0::0.456876::0::0::0::0::0	0.0425::0.0::0.0::0.0::0.0::0.02::10.2625::1.47::0.015::0.0::4.0625::1.5675	2	0	0	0	2	.	.	.	ENST00000468947.1(BCAP31)::ENST00000430088.1(BCAP31)::ENST00000423827.1(BCAP31)::ENST00000458587.2(BCAP31)::ENST00000416815.1(BCAP31)::ENST00000442093.1(BCAP31);ENST00000441714.1(BCAP31)::ENST00000429550.1(BCAP31)::ENST00000345046.6(BCAP31)::ENST00000218104.3(ABCD1)::ENST00000370129.4(ABCD1)&&ENST00000470284.1(FAM58A<TSG>)::ENST00000428722.1(FAM58A<TSG>)::ENST00000465867.1(FAM58A<TSG>)::ENST00000…	0::0::1.068491::1.068491::0.684034::36.238935::0::0::3.53814::0&&0::0::13.116354::13.116354::1.575118::1.575118::0::0::0	0.5625::2.225::0.145::1.7925::0.66::0.0;31.8025::4.62::54.195::0.72::0.4725&&0.32::0.035::0.2425::3.61;3.615;0.0::1.135::2.6875::0.5225::0.0::0.0	0::0::0::0::0::0::0::0::0::0::0::0
chrX	152988105	152992809	3_wgEncodeBroadHistoneK562H3k27acStdRawDataRep0.n1.q10.sorted.rmdup.non_black_narrow_peak_59829_4k_stitched	4734	.	Proximal_TE	ENST00000468947.1(BCAP31)::ENST00000430088.1(BCAP31)::ENST00000423827.1(BCAP31)::ENST00000458587.2(BCAP31)::ENST00000416815.1(BCAP31)::ENST00000442093.1(BCAP31);ENST00000441714.1(BCAP31)::ENST00000429550.1(BCAP31)::ENST00000345046.6(BCAP31)::ENST00000218104.3(ABCD1)::ENST00000370129.4(ABCD1)	0::0::1.068491::1.068491::0.684034::36.238935::0::0::3.53814::0	0.5625::2.225::0.145::1.7925::0.66::0.0;31.8025::4.62::54.195::0.72::0.4725	7	0	1	0	3	ENST00000438219.1(HCFC1-AS1)::ENST00000369984.4(HCFC1)::ENST00000354233.3(HCFC1)::ENST00000310441.7(HCFC1)::ENST00000369982.4(TMEM187)::ENST00000425274.1(TMEM187)	0::9.90884::0::53.055579::0.056399::0	0.04::2.805::0.04::3.185::0.73::0.0325	ENST00000460106.1(PNCK)::ENST00000425526.1(PNCK)::ENST00000423545.1(PNCK)::ENST00000419804.1(PNCK)::ENST00000473831.2(PNCK)::ENST00000484705.1(PNCK)::ENST00000253122.5(SLC6A8)::ENST00000476466.1(SLC6A8)::ENST00000480693.1(PNCK)::ENST00000458354.1(PNCK)::ENST00000430077.2(SLC6A8)::ENST00000466243.1(SLC6A8)&&ENST00000320857.3(SSR4)::ENST00000491833.1(SSR4)::ENST00000370087.1(SSR4)::ENST00000491235.…	0::0::0::0::0::0::0.456876::0::0::0::0::0&&0::1.826018::1.826018::72.307282::72.307282::72.307282::72.307282::72.307282::45.767994::0::0.047438::0.047438::271.265988::230.139252::230.139252::230.139252::230.139252::0::0&&0.0::0::0::0::0::0	0.0425::0.0::0.0::0.0::0.0::0.02::10.2625::1.47::0.015::0.0::4.0625::1.5675&&0.0675::0.01::0.1025::0.485::1.375::0.0175::0.335;0.69::2.155::0.775::1.0225::0.3875::10.2::127.625::1.08::4.04::0.09::1.61::0.245::0.325&&0.0::0.015::0.0125;0.0::0.0::0.27::0.1775	0::0::0::0::0::0.0237539438053::0::0::0::0
chrX	153009379	153010049	1_wgEncodeBroadHistoneK562H3k27acStdRawDataRep0.n1.q10.sorted.rmdup.non_black_narrow_peak_59835_4k_stitched	997.386	.	Distal_TE	.	.	.	1	0	0	0	1	.	.	.	ENST00000320857.3(SSR4)::ENST00000491833.1(SSR4)::ENST00000370087.1(SSR4)::ENST00000491235.1(IDH3G)::ENST00000495356.1(IDH3G)::ENST00000461215.2(IDH3G)::ENST00000497043.1(IDH3G);ENST00000427365.2(IDH3G)::ENST00000444450.1(IDH3G)::ENST00000370093.1(IDH3G)::ENST00000482902.1(SSR4)::ENST00000370092.3(IDH3G)::ENST00000217901.5(IDH3G)::ENST00000370086.3(SSR4)::ENST00000460616.1(SSR4)::ENST00000370085.…	0::1.826018::1.826018::72.307282::72.307282::72.307282::72.307282::72.307282::45.767994::0::0.047438::0.047438::271.265988::230.139252::230.139252::230.139252::230.139252::0::0	0.0675::0.01::0.1025::0.485::1.375::0.0175::0.335;0.69::2.155::0.775::1.0225::0.3875::10.2::127.625::1.08::4.04::0.09::1.61::0.245::0.325	.
chrX	153030021	153032605	1_wgEncodeBroadHistoneK562H3k27acStdRawDataRep0.n1.q10.sorted.rmdup.non_black_narrow_peak_59836_4k_stitched	9107.81	.	Proximal_TE	ENST00000538966.1(PLXNB3)::ENST00000361971.5(PLXNB3)::ENST00000538776.1(PLXNB3);ENST00000538543.1(PLXNB3)::ENST00000538282.1(PLXNB3)::ENST00000434284.1(U52111.14)::ENST00000416854.1(U52111.14)	0.0::0::0::0::0::0	0.0::0.015::0.0125;0.0::0.0::0.27::0.1775	4	0	1	0	2	ENST00000438219.1(HCFC1-AS1)::ENST00000369984.4(HCFC1)::ENST00000354233.3(HCFC1)::ENST00000310441.7(HCFC1)::ENST00000369982.4(TMEM187)::ENST00000425274.1(TMEM187)	0::9.90884::0::53.055579::0.056399::0	0.04::2.805::0.04::3.185::0.73::0.0325	ENST00000370016.1(ARHGAP4);ENST00000420383.1(ARHGAP4);ENST00000350060.5(ARHGAP4)::ENST00000393721.1(ARHGAP4)::ENST00000370028.3(ARHGAP4)::ENST00000404127.2(ARHGAP4)::ENST00000461052.1(ARHGAP4)::ENST00000422091.1(ARHGAP4)::ENST00000470979.1(ARHGAP4)::ENST00000442262.1(ARHGAP4)&&ENST00000468947.1(BCAP31)::ENST00000430088.1(BCAP31)::ENST00000423827.1(BCAP31)::ENST00000458587.2(BCAP31)::ENST000004168…	6.313293::6.313293::6.313293::5.577818::0::0::0::0&&0::0::1.068491::1.068491::0.684034::36.238935::0::0::3.53814::0	0.0;0.1525;4.98::0.1525::0.21::0.03::0.0::0.0::0.015::0.0&&0.5625::2.225::0.145::1.7925::0.66::0.0;31.8025::4.62::54.195::0.72::0.4725	0::0::0::0::0::0
chrX	153058110	153061321	1_wgEncodeBroadHistoneK562H3k27acStdRawDataRep0.n1.q10.sorted.rmdup.non_black_narrow_peak_59838_4k_stitched	6600.76	.	Proximal_TE	ENST00000320857.3(SSR4)::ENST00000491833.1(SSR4)::ENST00000370087.1(SSR4)::ENST00000491235.1(IDH3G)::ENST00000495356.1(IDH3G)::ENST00000461215.2(IDH3G)::ENST00000497043.1(IDH3G);ENST00000427365.2(IDH3G)::ENST00000444450.1(IDH3G)::ENST00000370093.1(IDH3G)::ENST00000482902.1(SSR4)::ENST00000370092.3(IDH3G)::ENST00000217901.5(IDH3G)::ENST00000370086.3(SSR4)::ENST00000460616.1(SSR4)::ENST00000370085.…	0::1.826018::1.826018::72.307282::72.307282::72.307282::72.307282::72.307282::45.767994::0::0.047438::0.047438::271.265988::230.139252::230.139252::230.139252::230.139252::0::0	0.0675::0.01::0.1025::0.485::1.375::0.0175::0.335;0.69::2.155::0.775::1.0225::0.3875::10.2::127.625::1.08::4.04::0.09::1.61::0.245::0.325	4	0	0	1	2	.	.	.	ENST00000370016.1(ARHGAP4);ENST00000420383.1(ARHGAP4);ENST00000350060.5(ARHGAP4)::ENST00000393721.1(ARHGAP4)::ENST00000370028.3(ARHGAP4)::ENST00000404127.2(ARHGAP4)::ENST00000461052.1(ARHGAP4)::ENST00000422091.1(ARHGAP4)::ENST00000470979.1(ARHGAP4)::ENST00000442262.1(ARHGAP4)&&ENST00000468947.1(BCAP31)::ENST00000430088.1(BCAP31)::ENST00000423827.1(BCAP31)::ENST00000458587.2(BCAP31)::ENST000004168…	6.313293::6.313293::6.313293::5.577818::0::0::0::0&&0::0::1.068491::1.068491::0.684034::36.238935::0::0::3.53814::0	0.0;0.1525;4.98::0.1525::0.21::0.03::0.0::0.0::0.015::0.0&&0.5625::2.225::0.145::1.7925::0.66::0.0;31.8025::4.62::54.195::0.72::0.4725	0::0::0::0.0214242892098::0.0214242892098::0.0214242892098::0.0214242892098::0.0214242892098::0.0214242892098::0::0::0::0.0335785095306::0.0258311637052::0.0258311637052::0.0258311637052::0.0258311637052::0::0
chrX	153118625	153120397	1_wgEncodeBroadHistoneK562H3k27acStdRawDataRep0.n1.q10.sorted.rmdup.non_black_narrow_peak_59839_4k_stitched	2364.84	.	Distal_TE	.	.	.	1	0	0	0	1	.	.	.	ENST00000370016.1(ARHGAP4);ENST00000420383.1(ARHGAP4);ENST00000350060.5(ARHGAP4)::ENST00000393721.1(ARHGAP4)::ENST00000370028.3(ARHGAP4)::ENST00000404127.2(ARHGAP4)::ENST00000461052.1(ARHGAP4)::ENST00000422091.1(ARHGAP4)::ENST00000470979.1(ARHGAP4)::ENST00000442262.1(ARHGAP4)	6.313293::6.313293::6.313293::5.577818::0::0::0::0	0.0;0.1525;4.98::0.1525::0.21::0.03::0.0::0.0::0.015::0.0	.
chrX	153189933	153195333	2_wgEncodeBroadHistoneK562H3k27acStdRawDataRep0.n1.q10.sorted.rmdup.non_black_narrow_peak_59841_4k_stitched	10024.5	.	Proximal_TE	ENST00000370016.1(ARHGAP4);ENST00000420383.1(ARHGAP4);ENST00000350060.5(ARHGAP4)::ENST00000393721.1(ARHGAP4)::ENST00000370028.3(ARHGAP4)::ENST00000404127.2(ARHGAP4)::ENST00000461052.1(ARHGAP4)::ENST00000422091.1(ARHGAP4)::ENST00000470979.1(ARHGAP4)::ENST00000442262.1(ARHGAP4)	6.313293::6.313293::6.313293::5.577818::0::0::0::0	0.0;0.1525;4.98::0.1525::0.21::0.03::0.0::0.0::0.015::0.0	3	0	0	1	2	.	.	.	ENST00000320857.3(SSR4)::ENST00000491833.1(SSR4)::ENST00000370087.1(SSR4)::ENST00000491235.1(IDH3G)::ENST00000495356.1(IDH3G)::ENST00000461215.2(IDH3G)::ENST00000497043.1(IDH3G);ENST00000427365.2(IDH3G)::ENST00000444450.1(IDH3G)::ENST00000370093.1(IDH3G)::ENST00000482902.1(SSR4)::ENST00000370092.3(IDH3G)::ENST00000217901.5(IDH3G)::ENST00000370086.3(SSR4)::ENST00000460616.1(SSR4)::ENST00000370085.…	0::1.826018::1.826018::72.307282::72.307282::72.307282::72.307282::72.307282::45.767994::0::0.047438::0.047438::271.265988::230.139252::230.139252::230.139252::230.139252::0::0&&0.0::0::0::0::0::0	0.0675::0.01::0.1025::0.485::1.375::0.0175::0.335;0.69::2.155::0.775::1.0225::0.3875::10.2::127.625::1.08::4.04::0.09::1.61::0.245::0.325&&0.0::0.015::0.0125;0.0::0.0::0.27::0.1775	0::0::0::0::0::0::0::0
chrX	153199347	153201199	2_wgEncodeBroadHistoneK562H3k27acStdRawDataRep0.n1.q10.sorted.rmdup.non_black_narrow_peak_59845_4k_stitched	1608.2	.	Proximal_TE	ENST00000393712.3(NAA10)::ENST00000393710.3(NAA10);ENST00000370009.1(NAA10);ENST00000370011.3(NAA10)::ENST00000370015.4(NAA10)::ENST00000432089.1(NAA10)::ENST00000464845.1(NAA10)	98.678833::104.179726::5.500893::5.500893::0.209252	25.185::7.445;5.11;0.0725::1.7325::1.9525::8.7525	0	0	0	0	0	.	.	.	.	.	.	0.0275600119088::0.0275600119088::0::0::0
chrX	153209406	153213737	2_wgEncodeBroadHistoneK562H3k27acStdRawDataRep0.n1.q10.sorted.rmdup.non_black_narrow_peak_59848_4k_stitched	1304.43	.	Proximal_TE	ENST00000462086.1(RENBP)::ENST00000423624.1(RENBP)::ENST00000369997.3(RENBP)::ENST00000393700.3(RENBP)::ENST00000412763.1(RENBP)	0::4.262306::2.105691::2.105691::0	0.1075::0.0::0.0::4.1975::0.0875	0	0	0	0	0	.	.	.	.	.	.	0::0::0::0::0
chrX	153231278	153240365	2_wgEncodeBroadHistoneK562H3k27acStdRawDataRep0.n1.q10.sorted.rmdup.non_black_narrow_peak_59851_4k_stitched	25167.7	.	Proximal_SE	ENST00000438219.1(HCFC1-AS1)::ENST00000369984.4(HCFC1)::ENST00000354233.3(HCFC1)::ENST00000310441.7(HCFC1)::ENST00000369982.4(TMEM187)::ENST00000425274.1(TMEM187)	0::9.90884::0::53.055579::0.056399::0	0.04::2.805::0.04::3.185::0.73::0.0325	8	0	0	2	4	.	.	.	ENST00000496908.1(MECP2);ENST00000415944.1(MECP2)::ENST00000407218.1(MECP2)::ENST00000453960.2(MECP2)::ENST00000303391.6(MECP2)&&ENST00000477274.1(IRAK1)::ENST00000429936.2(IRAK1);ENST00000393687.2(IRAK1);ENST00000393682.1(IRAK1)::ENST00000369974.2(IRAK1)::ENST00000369973.3(IRAK1)::ENST00000369980.3(IRAK1)&&ENST00000538966.1(PLXNB3)::ENST00000361971.5(PLXNB3)::ENST00000538776.1(PLXNB3);ENST000005…	0::29.995155::1.542648::1.542648&&0::44.38996::44.38996::0.575157::0.575157&&0.0::0::0::0::0::0&&0::0::1.068491::1.068491::0.684034::36.238935::0::0::3.53814::0	0.145;1.635::1.455::2.2875::4.385&&2.0325::0.0;0.0775;23.2375::11.005::0.005::15.2925&&0.0::0.015::0.0125;0.0::0.0::0.27::0.1775&&0.5625::2.225::0.145::1.7925::0.66::0.0;31.8025::4.62::54.195::0.72::0.4725	0::0::0::0.0251356914693::0::0
chrX	153250024	153251961	1_wgEncodeBroadHistoneK562H3k27acStdRawDataRep0.n1.q10.sorted.rmdup.non_black_narrow_peak_59854_4k_stitched	2505.82	.	Distal_TE	.	.	.	1	0	1	0	0	ENST00000438219.1(HCFC1-AS1)::ENST00000369984.4(HCFC1)::ENST00000354233.3(HCFC1)::ENST00000310441.7(HCFC1)::ENST00000369982.4(TMEM187)::ENST00000425274.1(TMEM187)	0::9.90884::0::53.055579::0.056399::0	0.04::2.805::0.04::3.185::0.73::0.0325	.	.	.	.
chrX	153267064	153268426	1_wgEncodeBroadHistoneK562H3k27acStdRawDataRep0.n1.q10.sorted.rmdup.non_black_narrow_peak_59856_4k_stitched	5600.38	.	Distal_TE	.	.	.	2	0	1	0	0	ENST00000438219.1(HCFC1-AS1)::ENST00000369984.4(HCFC1)::ENST00000354233.3(HCFC1)::ENST00000310441.7(HCFC1)::ENST00000369982.4(TMEM187)::ENST00000425274.1(TMEM187)	0::9.90884::0::53.055579::0.056399::0	0.04::2.805::0.04::3.185::0.73::0.0325	.	.	.	.
chrX	153283430	153287090	2_wgEncodeBroadHistoneK562H3k27acStdRawDataRep0.n1.q10.sorted.rmdup.non_black_narrow_peak_59859_4k_stitched	6991.17	.	Proximal_TE	ENST00000477274.1(IRAK1)::ENST00000429936.2(IRAK1);ENST00000393687.2(IRAK1);ENST00000393682.1(IRAK1)::ENST00000369974.2(IRAK1)::ENST00000369973.3(IRAK1)::ENST00000369980.3(IRAK1)	0::44.38996::44.38996::0.575157::0.575157	2.0325::0.0;0.0775;23.2375::11.005::0.005::15.2925	1	0	1	0	0	ENST00000438219.1(HCFC1-AS1)::ENST00000369984.4(HCFC1)::ENST00000354233.3(HCFC1)::ENST00000310441.7(HCFC1)::ENST00000369982.4(TMEM187)::ENST00000425274.1(TMEM187)	0::9.90884::0::53.055579::0.056399::0	0.04::2.805::0.04::3.185::0.73::0.0325	.	.	.	0::0.0197150686541::0.0197150686541::0::0
chrX	153332415	153332697	1_wgEncodeBroadHistoneK562H3k27acStdRawDataRep0.n1.q10.sorted.rmdup.non_black_narrow_peak_59862_4k_stitched	223.684	.	Distal_TE	.	.	.	0	0	0	0	0	.	.	.	.	.	.	.
chrX	153356890	153363109	3_wgEncodeBroadHistoneK562H3k27acStdRawDataRep0.n1.q10.sorted.rmdup.non_black_narrow_peak_59864_4k_stitched	8112.52	.	Proximal_TE	ENST00000496908.1(MECP2);ENST00000415944.1(MECP2)::ENST00000407218.1(MECP2)::ENST00000453960.2(MECP2)::ENST00000303391.6(MECP2)	0::29.995155::1.542648::1.542648	0.145;1.635::1.455::2.2875::4.385	1	0	1	0	0	ENST00000438219.1(HCFC1-AS1)::ENST00000369984.4(HCFC1)::ENST00000354233.3(HCFC1)::ENST00000310441.7(HCFC1)::ENST00000369982.4(TMEM187)::ENST00000425274.1(TMEM187)	0::9.90884::0::53.055579::0.056399::0	0.04::2.805::0.04::3.185::0.73::0.0325	.	.	.	0::0.0210514454804::0::0
chrX	153388559	153390886	2_wgEncodeBroadHistoneK562H3k27acStdRawDataRep0.n1.q10.sorted.rmdup.non_black_narrow_peak_59869_4k_stitched	682.949	.	Distal_TE	.	.	.	0	0	0	0	0	.	.	.	.	.	.	.
chrX	153596443	153613283	7_wgEncodeBroadHistoneK562H3k27acStdRawDataRep0.n1.q10.sorted.rmdup.non_black_narrow_peak_59874_4k_stitched	15499.6	.	Proximal_SE	ENST00000360319.4(FLNA)::ENST00000344736.4(FLNA)::ENST00000369850.3(FLNA)::ENST00000422373.1(FLNA)::ENST00000369842.4(EMD)::ENST00000369835.3(EMD)::ENST00000428228.1(EMD)::ENST00000492448.1(EMD)	0::0::0.825297::0.825297::32.758196::0::101.347264::0	11.8275::3.48::1.3125::0.0::18.0325::0.05::0.43::9.71	5	0	1	0	3	ENST00000440286.1(IKBKG)::ENST00000422680.1(IKBKG)::ENST00000369609.5(IKBKG)::ENST00000369607.1(IKBKG)::ENST00000445622.1(IKBKG)::ENST00000497281.1(G6PD)::ENST00000433845.1(G6PD)::ENST00000439227.1(G6PD)::ENST00000393562.2(G6PD)::ENST00000369606.4(IKBKG)::ENST00000413620.1(IKBKG)::ENST00000440967.1(G6PD)::ENST00000393564.2(G6PD);ENST00000369620.2(G6PD)::ENST00000263518.6(IKBKG)::ENST00000470142.1…	0::0::1.851614::0::0::0::114.860655::114.860655::1.218084::0::0::6.349774::6.349774::10.78011::10.78011::10.78011::10.78011::2.999073::0	0.0::0.24::0.23::0.1175::0.015::1.59::2.1325::8.2325::12.9225::1.6825::0.0::0.0::4.7675;0.195::6.23::0.0;0.26::0.86::0.0::0.0::0.335	ENST00000447750.2(GDI1)::ENST00000445564.1(GDI1);ENST00000475976.1(GDI1)::ENST00000434049.1(GDI1)::ENST00000415109.1(GDI1)::ENST00000485143.1(GDI1)::ENST00000471972.1(GDI1)&&ENST00000369807.1(DNASE1L1)::ENST00000369808.3(DNASE1L1)::ENST00000014935.3(DNASE1L1)::ENST00000369790.4(TAZ);ENST00000426834.1(TAZ)::ENST00000299328.5(TAZ);ENST00000350743.4(TAZ);ENST00000454722.1(TAZ)::ENST00000455296.1(TAZ…	5.638565::14.204294::14.204294::14.204294::0::0&&3.30118::3.30118::0::7.550727::7.550727::7.550727::7.550727::0::0::0::0::0::1.615369::1.615369::1.615369::1.615369::1.615369::0::0&&0::0.180365::3.665744::84.16961::62.584799::62.584799::0	11.7675::0.0;0.1::0.025::0.0::0.0375::0.1175&&2.26::0.5125::0.3125::0.5;0.0::0.6475;1.4525;0.0125::0.175::0.0::0.0::0.7125::0.305::0.0::0.0::0.0::0.025::0.075;0.1175::0.0::0.0::0.535::0.0&&13.2575::0.0675::3.6975::699.34::3.2325::1185.785::317.8475	0::0::0::0::0.0215666468142::0::0.0278902112519::0
chrX	153625198	153628782	1_wgEncodeBroadHistoneK562H3k27acStdRawDataRep0.n1.q10.sorted.rmdup.non_black_narrow_peak_59884_4k_stitched	14898.7	.	Proximal_TE	ENST00000369817.2(RPL10<CCG>)::ENST00000479366.1(RPL10<CCG>)::ENST00000424325.2(RPL10<CCG>)::ENST00000436473.1(RPL10<CCG>)::ENST00000344746.4(RPL10<CCG>)::ENST00000458500.1(RPL10<CCG>)::ENST00000406022.2(RPL10<CCG>)	0::0.180365::3.665744::84.16961::62.584799::62.584799::0	13.2575::0.0675::3.6975::699.34::3.2325::1185.785::317.8475	14	0	3	1	2	ENST00000360319.4(FLNA)::ENST00000344736.4(FLNA)::ENST00000369850.3(FLNA)::ENST00000422373.1(FLNA)::ENST00000369842.4(EMD)::ENST00000369835.3(EMD)::ENST00000428228.1(EMD)::ENST00000492448.1(EMD)&&ENST00000440286.1(IKBKG)::ENST00000422680.1(IKBKG)::ENST00000369609.5(IKBKG)::ENST00000369607.1(IKBKG)::ENST00000445622.1(IKBKG)::ENST00000497281.1(G6PD)::ENST00000433845.1(G6PD)::ENST00000439227.1(G6PD)…	0::0::0.825297::0.825297::32.758196::0::101.347264::0&&0::0::1.851614::0::0::0::114.860655::114.860655::1.218084::0::0::6.349774::6.349774::10.78011::10.78011::10.78011::10.78011::2.999073::0&&17.977695::0.695323::0::41.110261::41.915752::41.915752::1.22262::28.117934::28.117934::28.117934::4.942878	11.8275::3.48::1.3125::0.0::18.0325::0.05::0.43::9.71&&0.0::0.24::0.23::0.1175::0.015::1.59::2.1325::8.2325::12.9225::1.6825::0.0::0.0::4.7675;0.195::6.23::0.0;0.26::0.86::0.0::0.0::0.335&&0.185::21.9075::0.865::0.0::0.0::0.0::48.9525::3.415::0.195::3.39;1.615::0.0375	ENST00000440318.1(FAM3A)::ENST00000369643.1(FAM3A)::ENST00000497506.1(FAM3A)::ENST00000393572.1(FAM3A)::ENST00000421517.1(FAM3A);ENST00000492763.1(FAM3A)::ENST00000412894.1(FAM3A)::ENST00000442929.1(FAM3A)::ENST00000416319.1(FAM3A)::ENST00000426266.1(FAM3A)::ENST00000433619.1(FAM3A)::ENST00000449971.1(FAM3A)::ENST00000359889.5(FAM3A)::ENST00000457212.1(FAM3A)::ENST00000369641.3(FAM3A)::ENST000004…	0::0.143892::32.771837::32.771837::32.627945::32.627945::32.627945::32.627945::32.627945::32.627945::32.627945::0::0::0::0::0::0&&3.400715::3.400715	0.0375::2.9175::0.065::0.1225::0.0;0.0::0.0::0.0::0.145::0.0::0.0375::0.0::2.1275::0.125::0.39::1.2275::1.415;1.4675;0.0::0.025&&0.9625::0.0425	0::0::0::0.0202471391896::0.0202471391896::0.0202471391896::0
chrX	153636787	153640707	3_wgEncodeBroadHistoneK562H3k27acStdRawDataRep0.n1.q10.sorted.rmdup.non_black_narrow_peak_59885_4k_stitched	3654.52	.	Proximal_TE	ENST00000369807.1(DNASE1L1)::ENST00000369808.3(DNASE1L1)::ENST00000014935.3(DNASE1L1)::ENST00000369790.4(TAZ);ENST00000426834.1(TAZ)::ENST00000299328.5(TAZ);ENST00000350743.4(TAZ);ENST00000454722.1(TAZ)::ENST00000455296.1(TAZ)::ENST00000445994.1(TAZ)::ENST00000433313.1(TAZ)::ENST00000351413.4(TAZ)::ENST00000369776.4(TAZ)::ENST00000439735.1(TAZ)::ENST00000475699.1(TAZ)::ENST00000451865.1(DNASE1L1)…	3.30118::3.30118::0::7.550727::7.550727::7.550727::7.550727::0::0::0::0::0::1.615369::1.615369::1.615369::1.615369::1.615369::0::0	2.26::0.5125::0.3125::0.5;0.0::0.6475;1.4525;0.0125::0.175::0.0::0.0::0.7125::0.305::0.0::0.0::0.0::0.025::0.075;0.1175::0.0::0.0::0.535::0.0	2	0	1	0	1	ENST00000360319.4(FLNA)::ENST00000344736.4(FLNA)::ENST00000369850.3(FLNA)::ENST00000422373.1(FLNA)::ENST00000369842.4(EMD)::ENST00000369835.3(EMD)::ENST00000428228.1(EMD)::ENST00000492448.1(EMD)	0::0::0.825297::0.825297::32.758196::0::101.347264::0	11.8275::3.48::1.3125::0.0::18.0325::0.05::0.43::9.71	ENST00000369682.3(PLXNA3)::ENST00000495040.1(PLXNA3)	3.400715::3.400715	0.9625::0.0425	0::0::0::0::0::0::0::0::0::0::0::0::0::0::0::0::0::0::0
chrX	153656299	153659762	3_wgEncodeBroadHistoneK562H3k27acStdRawDataRep0.n1.q10.sorted.rmdup.non_black_narrow_peak_59888_4k_stitched	3242.76	.	Proximal_TE	ENST00000360656.1(BX936347.1)::ENST00000369762.2(ATP6AP1)::ENST00000422890.1(ATP6AP1)::ENST00000449556.1(ATP6AP1)::ENST00000439372.1(ATP6AP1)::ENST00000446552.1(ATP6AP1)::ENST00000484908.1(ATP6AP1)	1.261722::66.454872::66.454872::66.454872::45.63629::45.63629::0	0.0725::17.0325::0.0125::0.0::0.0::0.0::0.45	0	0	0	0	0	.	.	.	.	.	.	0::0.0335470242573::0.0335470242573::0.0335470242573::0.0335470242573::0.0335470242573::0
chrX	153665292	153665720	1_wgEncodeBroadHistoneK562H3k27acStdRawDataRep0.n1.q10.sorted.rmdup.non_black_narrow_peak_59894_4k_stitched	337.957	.	Proximal_TE	ENST00000447750.2(GDI1)::ENST00000445564.1(GDI1);ENST00000475976.1(GDI1)::ENST00000434049.1(GDI1)::ENST00000415109.1(GDI1)::ENST00000485143.1(GDI1)::ENST00000471972.1(GDI1)	5.638565::14.204294::14.204294::14.204294::0::0	11.7675::0.0;0.1::0.025::0.0::0.0375::0.1175	1	0	1	0	0	ENST00000360319.4(FLNA)::ENST00000344736.4(FLNA)::ENST00000369850.3(FLNA)::ENST00000422373.1(FLNA)::ENST00000369842.4(EMD)::ENST00000369835.3(EMD)::ENST00000428228.1(EMD)::ENST00000492448.1(EMD)	0::0::0.825297::0.825297::32.758196::0::101.347264::0	11.8275::3.48::1.3125::0.0::18.0325::0.05::0.43::9.71	.	.	.	0::0.0258395074713::0.0258395074713::0.0258395074713::0::0
chrX	153672574	153673344	1_wgEncodeBroadHistoneK562H3k27acStdRawDataRep0.n1.q10.sorted.rmdup.non_black_narrow_peak_59896_4k_stitched	890.209	.	Proximal_TE	ENST00000465640.1(GDI1)::ENST00000393600.3(FAM50A)::ENST00000158526.9(FAM50A)	0::54.366371::0	0.38::27.69::0.52	0	0	0	0	0	.	.	.	.	.	.	0::0.0151006034045::0
chrX	153685950	153687382	1_wgEncodeBroadHistoneK562H3k27acStdRawDataRep0.n1.q10.sorted.rmdup.non_black_narrow_peak_59898_4k_stitched	1147.63	.	Proximal_TE	ENST00000369682.3(PLXNA3)::ENST00000495040.1(PLXNA3)	3.400715::3.400715	0.9625::0.0425	4	0	0	0	3	.	.	.	ENST00000440318.1(FAM3A)::ENST00000369643.1(FAM3A)::ENST00000497506.1(FAM3A)::ENST00000393572.1(FAM3A)::ENST00000421517.1(FAM3A);ENST00000492763.1(FAM3A)::ENST00000412894.1(FAM3A)::ENST00000442929.1(FAM3A)::ENST00000416319.1(FAM3A)::ENST00000426266.1(FAM3A)::ENST00000433619.1(FAM3A)::ENST00000449971.1(FAM3A)::ENST00000359889.5(FAM3A)::ENST00000457212.1(FAM3A)::ENST00000369641.3(FAM3A)::ENST000004…	0::0.143892::32.771837::32.771837::32.627945::32.627945::32.627945::32.627945::32.627945::32.627945::32.627945::0::0::0::0::0::0&&3.30118::3.30118::0::7.550727::7.550727::7.550727::7.550727::0::0::0::0::0::1.615369::1.615369::1.615369::1.615369::1.615369::0::0&&0::0.180365::3.665744::84.16961::62.584799::62.584799::0	0.0375::2.9175::0.065::0.1225::0.0;0.0::0.0::0.0::0.145::0.0::0.0375::0.0::2.1275::0.125::0.39::1.2275::1.415;1.4675;0.0::0.025&&2.26::0.5125::0.3125::0.5;0.0::0.6475;1.4525;0.0125::0.175::0.0::0.0::0.7125::0.305::0.0::0.0::0.0::0.025::0.075;0.1175::0.0::0.0::0.535::0.0&&13.2575::0.0675::3.6975::699.34::3.2325::1185.785::317.8475	0::0
chrX	153706265	153725653	8_wgEncodeBroadHistoneK562H3k27acStdRawDataRep0.n1.q10.sorted.rmdup.non_black_narrow_peak_59900_4k_stitched	20130.4	.	Proximal_SE	ENST00000407062.1(LAGE3)::ENST00000357360.4(LAGE3)::ENST00000477777.1(UBL4A)::ENST00000417913.1(UBL4A)::ENST00000421431.1(UBL4A)::ENST00000369653.4(UBL4A)::ENST00000369660.4(UBL4A)::ENST00000369649.4(SLC10A3)::ENST00000393586.1(SLC10A3)::ENST00000393587.4(SLC10A3);ENST00000263512.4(SLC10A3)::ENST00000453912.1(SLC10A3)	17.977695::0.695323::0::41.110261::41.915752::41.915752::1.22262::28.117934::28.117934::28.117934::4.942878	0.185::21.9075::0.865::0.0::0.0::0.0::48.9525::3.415::0.195::3.39;1.615::0.0375	7	0	0	1	2	.	.	.	ENST00000440318.1(FAM3A)::ENST00000369643.1(FAM3A)::ENST00000497506.1(FAM3A)::ENST00000393572.1(FAM3A)::ENST00000421517.1(FAM3A);ENST00000492763.1(FAM3A)::ENST00000412894.1(FAM3A)::ENST00000442929.1(FAM3A)::ENST00000416319.1(FAM3A)::ENST00000426266.1(FAM3A)::ENST00000433619.1(FAM3A)::ENST00000449971.1(FAM3A)::ENST00000359889.5(FAM3A)::ENST00000457212.1(FAM3A)::ENST00000369641.3(FAM3A)::ENST000004…	0::0.143892::32.771837::32.771837::32.627945::32.627945::32.627945::32.627945::32.627945::32.627945::32.627945::0::0::0::0::0::0&&0::0.180365::3.665744::84.16961::62.584799::62.584799::0	0.0375::2.9175::0.065::0.1225::0.0;0.0::0.0::0.0::0.145::0.0::0.0375::0.0::2.1275::0.125::0.39::1.2275::1.415;1.4675;0.0::0.025&&13.2575::0.0675::3.6975::699.34::3.2325::1185.785::317.8475	0.0458331430634::0::0::0.0245276815002::0.0245276815002::0.0245276815002::0::0.0353433450379::0.0353433450379::0.0353433450379::0
chrX	153743316	153747998	3_wgEncodeBroadHistoneK562H3k27acStdRawDataRep0.n1.q10.sorted.rmdup.non_black_narrow_peak_59910_4k_stitched	4275.08	.	Proximal_TE	ENST00000440318.1(FAM3A)::ENST00000369643.1(FAM3A)::ENST00000497506.1(FAM3A)::ENST00000393572.1(FAM3A)::ENST00000421517.1(FAM3A);ENST00000492763.1(FAM3A)::ENST00000412894.1(FAM3A)::ENST00000442929.1(FAM3A)::ENST00000416319.1(FAM3A)::ENST00000426266.1(FAM3A)::ENST00000433619.1(FAM3A)::ENST00000449971.1(FAM3A)::ENST00000359889.5(FAM3A)::ENST00000457212.1(FAM3A)::ENST00000369641.3(FAM3A)::ENST000004…	0::0.143892::32.771837::32.771837::32.627945::32.627945::32.627945::32.627945::32.627945::32.627945::32.627945::0::0::0::0::0::0	0.0375::2.9175::0.065::0.1225::0.0;0.0::0.0::0.0::0.145::0.0::0.0375::0.0::2.1275::0.125::0.39::1.2275::1.415;1.4675;0.0::0.025	7	0	2	0	2	ENST00000440286.1(IKBKG)::ENST00000422680.1(IKBKG)::ENST00000369609.5(IKBKG)::ENST00000369607.1(IKBKG)::ENST00000445622.1(IKBKG)::ENST00000497281.1(G6PD)::ENST00000433845.1(G6PD)::ENST00000439227.1(G6PD)::ENST00000393562.2(G6PD)::ENST00000369606.4(IKBKG)::ENST00000413620.1(IKBKG)::ENST00000440967.1(G6PD)::ENST00000393564.2(G6PD);ENST00000369620.2(G6PD)::ENST00000263518.6(IKBKG)::ENST00000470142.1…	0::0::1.851614::0::0::0::114.860655::114.860655::1.218084::0::0::6.349774::6.349774::10.78011::10.78011::10.78011::10.78011::2.999073::0&&17.977695::0.695323::0::41.110261::41.915752::41.915752::1.22262::28.117934::28.117934::28.117934::4.942878	0.0::0.24::0.23::0.1175::0.015::1.59::2.1325::8.2325::12.9225::1.6825::0.0::0.0::4.7675;0.195::6.23::0.0;0.26::0.86::0.0::0.0::0.335&&0.185::21.9075::0.865::0.0::0.0::0.0::48.9525::3.415::0.195::3.39;1.615::0.0375	ENST00000369682.3(PLXNA3)::ENST00000495040.1(PLXNA3)&&ENST00000369817.2(RPL10<CCG>)::ENST00000479366.1(RPL10<CCG>)::ENST00000424325.2(RPL10<CCG>)::ENST00000436473.1(RPL10<CCG>)::ENST00000344746.4(RPL10<CCG>)::ENST00000458500.1(RPL10<CCG>)::ENST00000406022.2(RPL10<CCG>)	3.400715::3.400715&&0::0.180365::3.665744::84.16961::62.584799::62.584799::0	0.9625::0.0425&&13.2575::0.0675::3.6975::699.34::3.2325::1185.785::317.8475	0::0::0.0207922983786::0.0207922983786::0.0207922983786::0.0207922983786::0.0207922983786::0.0207922983786::0.0207922983786::0.0207922983786::0.0207922983786::0::0::0::0::0::0
chrX	153755055	153755504	1_wgEncodeBroadHistoneK562H3k27acStdRawDataRep0.n1.q10.sorted.rmdup.non_black_narrow_peak_59913_4k_stitched	795.969	.	Distal_TE	.	.	.	3	0	1	0	1	ENST00000407062.1(LAGE3)::ENST00000357360.4(LAGE3)::ENST00000477777.1(UBL4A)::ENST00000417913.1(UBL4A)::ENST00000421431.1(UBL4A)::ENST00000369653.4(UBL4A)::ENST00000369660.4(UBL4A)::ENST00000369649.4(SLC10A3)::ENST00000393586.1(SLC10A3)::ENST00000393587.4(SLC10A3);ENST00000263512.4(SLC10A3)::ENST00000453912.1(SLC10A3)	17.977695::0.695323::0::41.110261::41.915752::41.915752::1.22262::28.117934::28.117934::28.117934::4.942878	0.185::21.9075::0.865::0.0::0.0::0.0::48.9525::3.415::0.195::3.39;1.615::0.0375	ENST00000369817.2(RPL10<CCG>)::ENST00000479366.1(RPL10<CCG>)::ENST00000424325.2(RPL10<CCG>)::ENST00000436473.1(RPL10<CCG>)::ENST00000344746.4(RPL10<CCG>)::ENST00000458500.1(RPL10<CCG>)::ENST00000406022.2(RPL10<CCG>)	0::0.180365::3.665744::84.16961::62.584799::62.584799::0	13.2575::0.0675::3.6975::699.34::3.2325::1185.785::317.8475	.
chrX	153768831	153777201	3_wgEncodeBroadHistoneK562H3k27acStdRawDataRep0.n1.q10.sorted.rmdup.non_black_narrow_peak_59916_4k_stitched	22988.3	.	Proximal_SE	ENST00000440286.1(IKBKG)::ENST00000422680.1(IKBKG)::ENST00000369609.5(IKBKG)::ENST00000369607.1(IKBKG)::ENST00000445622.1(IKBKG)::ENST00000497281.1(G6PD)::ENST00000433845.1(G6PD)::ENST00000439227.1(G6PD)::ENST00000393562.2(G6PD)::ENST00000369606.4(IKBKG)::ENST00000413620.1(IKBKG)::ENST00000440967.1(G6PD)::ENST00000393564.2(G6PD);ENST00000369620.2(G6PD)::ENST00000263518.6(IKBKG)::ENST00000470142.1…	0::0::1.851614::0::0::0::114.860655::114.860655::1.218084::0::0::6.349774::6.349774::10.78011::10.78011::10.78011::10.78011::2.999073::0	0.0::0.24::0.23::0.1175::0.015::1.59::2.1325::8.2325::12.9225::1.6825::0.0::0.0::4.7675;0.195::6.23::0.0;0.26::0.86::0.0::0.0::0.335	5	0	1	0	2	ENST00000360319.4(FLNA)::ENST00000344736.4(FLNA)::ENST00000369850.3(FLNA)::ENST00000422373.1(FLNA)::ENST00000369842.4(EMD)::ENST00000369835.3(EMD)::ENST00000428228.1(EMD)::ENST00000492448.1(EMD)	0::0::0.825297::0.825297::32.758196::0::101.347264::0	11.8275::3.48::1.3125::0.0::18.0325::0.05::0.43::9.71	ENST00000440318.1(FAM3A)::ENST00000369643.1(FAM3A)::ENST00000497506.1(FAM3A)::ENST00000393572.1(FAM3A)::ENST00000421517.1(FAM3A);ENST00000492763.1(FAM3A)::ENST00000412894.1(FAM3A)::ENST00000442929.1(FAM3A)::ENST00000416319.1(FAM3A)::ENST00000426266.1(FAM3A)::ENST00000433619.1(FAM3A)::ENST00000449971.1(FAM3A)::ENST00000359889.5(FAM3A)::ENST00000457212.1(FAM3A)::ENST00000369641.3(FAM3A)::ENST000004…	0::0.143892::32.771837::32.771837::32.627945::32.627945::32.627945::32.627945::32.627945::32.627945::32.627945::0::0::0::0::0::0&&0::0.180365::3.665744::84.16961::62.584799::62.584799::0	0.0375::2.9175::0.065::0.1225::0.0;0.0::0.0::0.0::0.145::0.0::0.0375::0.0::2.1275::0.125::0.39::1.2275::1.415;1.4675;0.0::0.025&&13.2575::0.0675::3.6975::699.34::3.2325::1185.785::317.8475	0::0::0::0::0::0::0.0713584557112::0.0713584557112::0::0::0::0::0::0::0::0::0::0::0
chrX	153945857	153948218	2_wgEncodeBroadHistoneK562H3k27acStdRawDataRep0.n1.q10.sorted.rmdup.non_black_narrow_peak_59922_4k_stitched	2991.85	.	Distal_TE	.	.	.	2	0	0	0	1	.	.	.	ENST00000369575.3(GAB3)::ENST00000369568.4(GAB3)::ENST00000424127.2(GAB3)::ENST00000496390.1(GAB3)	3.312876::3.312876::3.312876::2.598176	7.055::0.23::0.355::4.305	.
chrX	153977637	153981324	3_wgEncodeBroadHistoneK562H3k27acStdRawDataRep0.n1.q10.sorted.rmdup.non_black_narrow_peak_59926_4k_stitched	6492.83	.	Proximal_TE	ENST00000369575.3(GAB3)::ENST00000369568.4(GAB3)::ENST00000424127.2(GAB3)::ENST00000496390.1(GAB3)	3.312876::3.312876::3.312876::2.598176	7.055::0.23::0.355::4.305	2	0	0	1	0	.	.	.	.	.	.	0::0::0::0
chrX	153988155	153993963	4_wgEncodeBroadHistoneK562H3k27acStdRawDataRep0.n1.q10.sorted.rmdup.non_black_narrow_peak_59929_4k_stitched	13690.1	.	Proximal_TE	ENST00000369550.5(DKC1)::ENST00000413910.1(DKC1)::ENST00000473552.1(DKC1)	5.46218::70.746803::70.746803	106.685::0.0::2.8125	0	0	0	0	0	.	.	.	.	.	.	0::0.0755027209812::0.0755027209812
chrX	154012105	154012637	1_wgEncodeBroadHistoneK562H3k27acStdRawDataRep0.n1.q10.sorted.rmdup.non_black_narrow_peak_59939_4k_stitched	381.521	.	Distal_TE	.	.	.	0	0	0	0	0	.	.	.	.	.	.	.
chrX	154024476	154034685	2_wgEncodeBroadHistoneK562H3k27acStdRawDataRep0.n1.q10.sorted.rmdup.non_black_narrow_peak_59945_4k_stitched	37140.4	.	Proximal_SE	ENST00000462825.1(MPP1)::ENST00000393531.1(MPP1)::ENST00000439370.1(MPP1)::ENST00000471821.1(MPP1)::ENST00000428488.1(MPP1);ENST00000453245.1(MPP1)::ENST00000369531.1(MPP1)::ENST00000369534.3(MPP1)::ENST00000413259.3(MPP1);ENST00000417435.1(MPP1)	0::241.603058::204.334492::0::0.495031::0.495031::0.495031::0.495031	1.2575::0.3625::0.6125::1.135::0.5125;0.7475::0.1375::126.0875::1.4;0.0	0	0	0	0	0	.	.	.	.	.	.	0::0.277525539397::0.277525539397::0::0::0::0::0
chrX	154043513	154050992	3_wgEncodeBroadHistoneK562H3k27acStdRawDataRep0.n1.q10.sorted.rmdup.non_black_narrow_peak_59947_4k_stitched	8607.85	.	Proximal_TE	ENST00000413805.2(HMGN1P37)::ENST00000393529.1(MPP1)	0::0	0.26::0.0	0	0	0	0	0	.	.	.	.	.	.	0::0
chrX	154062103	154062680	1_wgEncodeBroadHistoneK562H3k27acStdRawDataRep0.n1.q10.sorted.rmdup.non_black_narrow_peak_59952_4k_stitched	552.992	.	Proximal_TE	ENST00000369529.1(SMIM9)::ENST00000478043.1(SMIM9)	0::0	0.025::0.045	0	0	0	0	0	.	.	.	.	.	.	0::0
chrX	154254508	154260134	4_wgEncodeBroadHistoneK562H3k27acStdRawDataRep0.n1.q10.sorted.rmdup.non_black_narrow_peak_59956_4k_stitched	7572.92	.	Proximal_TE	ENST00000475165.1(FUNDC2)::ENST00000369498.3(FUNDC2)::ENST00000453950.1(F8)::ENST00000423959.1(F8)::ENST00000484175.1(FUNDC2)	0::0::0::0.14547::0	0.105::2.81::0.015::0.11::26.405	1	0	0	0	1	.	.	.	ENST00000482244.1(MTCP1<CCG>)::ENST00000369476.3(MTCP1<CCG>)::ENST00000369484.3(CMC4)::ENST00000340647.4(BRCC3<TSG>)::ENST00000330045.7(BRCC3<TSG>)::ENST00000369459.2(BRCC3<TSG>)::ENST00000369462.1(BRCC3<TSG>)::ENST00000411985.1(BRCC3<TSG>)::ENST00000399042.1(BRCC3<TSG>)	2.125617::0.900368::0::1.619598::11.354892::9.735294::9.735294::9.735294::9.735294	2.8525::1.2375::3.1125::1.54::3.5425::1.335::7.165::0.3775::0.12	0::0::0::0::0
chrX	154275545	154275981	1_wgEncodeBroadHistoneK562H3k27acStdRawDataRep0.n1.q10.sorted.rmdup.non_black_narrow_peak_59960_4k_stitched	210.876	.	Distal_TE	.	.	.	0	0	0	0	0	.	.	.	.	.	.	.
chrX	154298377	154300877	2_wgEncodeBroadHistoneK562H3k27acStdRawDataRep0.n1.q10.sorted.rmdup.non_black_narrow_peak_59962_4k_stitched	3068.66	.	Proximal_TE	ENST00000482244.1(MTCP1<CCG>)::ENST00000369476.3(MTCP1<CCG>)::ENST00000369484.3(CMC4)::ENST00000340647.4(BRCC3<TSG>)::ENST00000330045.7(BRCC3<TSG>)::ENST00000369459.2(BRCC3<TSG>)::ENST00000369462.1(BRCC3<TSG>)::ENST00000411985.1(BRCC3<TSG>)::ENST00000399042.1(BRCC3<TSG>)	2.125617::0.900368::0::1.619598::11.354892::9.735294::9.735294::9.735294::9.735294	2.8525::1.2375::3.1125::1.54::3.5425::1.335::7.165::0.3775::0.12	1	0	0	0	1	.	.	.	ENST00000475165.1(FUNDC2)::ENST00000369498.3(FUNDC2)::ENST00000453950.1(F8)::ENST00000423959.1(F8)::ENST00000484175.1(FUNDC2)	0::0::0::0.14547::0	0.105::2.81::0.015::0.11::26.405	0::0::0::0::0::0::0::0::0
chrX	154443581	154446849	4_wgEncodeBroadHistoneK562H3k27acStdRawDataRep0.n1.q10.sorted.rmdup.non_black_narrow_peak_59966_4k_stitched	7192.16	.	Proximal_TE	ENST00000415016.1(RP13-228J13.9)::ENST00000286428.5(VBP1)	0::0	0.0::103.755	0	0	0	0	0	.	.	.	.	.	.	0::0
chrX	154562719	154565115	2_wgEncodeBroadHistoneK562H3k27acStdRawDataRep0.n1.q10.sorted.rmdup.non_black_narrow_peak_59973_4k_stitched	3297.04	.	Proximal_TE	ENST00000491205.1(CLIC2)::ENST00000465553.1(CLIC2)::ENST00000369449.2(CLIC2)::ENST00000321926.4(CLIC2)	0::73.986168::12.655377::12.655377	0.3125::1.6525::30.0425::12.1475	0	0	0	0	0	.	.	.	.	.	.	0::0.559622132996::0.429601420413::0.429601420413
chrX	154663760	154666014	1_wgEncodeBroadHistoneK562H3k27acStdRawDataRep0.n1.q10.sorted.rmdup.non_black_narrow_peak_59975_4k_stitched	2623.35	.	Distal_TE	.	.	.	0	0	0	0	0	.	.	.	.	.	.	.
chrX	154841547	154843139	1_wgEncodeBroadHistoneK562H3k27acStdRawDataRep0.n1.q10.sorted.rmdup.non_black_narrow_peak_59976_4k_stitched	4316.49	.	Proximal_TE	ENST00000369439.4(TMLHE)::ENST00000461075.1(TMLHE)::ENST00000334398.3(TMLHE)	2.007944::5.014627::5.014627	5.66::0.6975::4.3375	0	0	0	0	0	.	.	.	.	.	.	0::0::0
chrX	155110195	155112103	1_wgEncodeBroadHistoneK562H3k27acStdRawDataRep0.n1.q10.sorted.rmdup.non_black_narrow_peak_59977_4k_stitched	4303.47	.	Proximal_TE	ENST00000286448.6(VAMP7)::ENST00000479687.1(VAMP7)::ENST00000488344.1(VAMP7)::ENST00000463317.1(VAMP7)::ENST00000262640.6(VAMP7)::ENST00000460621.1(VAMP7)	48.304523::51.076327::2.771804::2.771804::2.771804::2.771804	44.9675::1.58::1.715::0.19::5.4575::0.515	0	0	0	0	0	.	.	.	.	.	.	0.260572737298::0.260572737298::0::0::0::0
chrX	155188384	155188989	1_wgEncodeBroadHistoneK562H3k27acStdRawDataRep0.n1.q10.sorted.rmdup.non_black_narrow_peak_59980_4k_stitched	386.873	.	Distal_TE	.	.	.	0	0	0	0	0	.	.	.	.	.	.	.
chrX	155230597	155232769	1_wgEncodeBroadHistoneK562H3k27acStdRawDataRep0.n1.q10.sorted.rmdup.non_black_narrow_peak_59983_4k_stitched	2358.75	.	Distal_TE	.	.	.	0	0	0	0	0	.	.	.	.	.	.	.
chrX	155260107	155260362	1_wgEncodeBroadHistoneK562H3k27acStdRawDataRep0.n1.q10.sorted.rmdup.non_black_narrow_peak_59984_4k_stitched	99.9835	.	Proximal_TE	ENST00000507418.1(DDX11L16)::ENST00000445777.1(DDX11L16)	0::0	0.005::0.0075	0	0	0	0	0	.	.	.	.	.	.	0::0
chr13	19412045	19412576	1_wgEncodeBroadHistoneK562H3k27acStdRawDataRep0.n1.q10.sorted.rmdup.non_black_narrow_peak_15255_4k_stitched	443.932	.	Proximal_TE	ENST00000436571.1(RHOT1P3)	0	0.4975	0	0	0	0	0	.	.	.	.	.	.	0
chr13	20175722	20176878	1_wgEncodeBroadHistoneK562H3k27acStdRawDataRep0.n1.q10.sorted.rmdup.non_black_narrow_peak_15262_4k_stitched	611.277	.	Distal_TE	.	.	.	0	0	0	0	0	.	.	.	.	.	.	.
chr13	20207070	20209108	2_wgEncodeBroadHistoneK562H3k27acStdRawDataRep0.n1.q10.sorted.rmdup.non_black_narrow_peak_15263_4k_stitched	2329.64	.	Proximal_TE	ENST00000414242.2(MPHOSPH8)::ENST00000361479.5(MPHOSPH8)	11.279775::11.279775	4.125::6.0075	0	0	0	0	0	.	.	.	.	.	.	0.0730463865067::0.0730463865067
chr13	20287710	20288240	1_wgEncodeBroadHistoneK562H3k27acStdRawDataRep0.n1.q10.sorted.rmdup.non_black_narrow_peak_15266_4k_stitched	320.119	.	Distal_TE	.	.	.	0	0	0	0	0	.	.	.	.	.	.	.
chr13	20355956	20357743	2_wgEncodeBroadHistoneK562H3k27acStdRawDataRep0.n1.q10.sorted.rmdup.non_black_narrow_peak_15268_4k_stitched	3426.13	.	Proximal_TE	ENST00000338910.4(PSPC1);ENST00000471658.1(PSPC1)::ENST00000492741.1(PSPC1)::ENST00000427943.1(PSPC1)	30.585089::33.130787::2.545698	16.62;3.0475::6.1475::0.1075	0	0	0	0	0	.	.	.	.	.	.	0.031339837801::0.031339837801::0
chr13	20436078	20439679	3_wgEncodeBroadHistoneK562H3k27acStdRawDataRep0.n1.q10.sorted.rmdup.non_black_narrow_peak_15270_4k_stitched	4434.99	.	Proximal_TE	ENST00000382907.4(ZMYM5)::ENST00000382905.4(ZMYM5)::ENST00000337963.4(ZMYM5)	0.286208::0.530032::2.285304	1.14::2.645::1.7625	1	0	0	0	1	.	.	.	ENST00000382869.3(ZMYM2<TSG><CCG>)::ENST00000382881.3(ZMYM2<TSG><CCG>)::ENST00000382874.2(ZMYM2<TSG><CCG>)::ENST00000382871.2(ZMYM2<TSG><CCG>)	18.378528::18.378528::18.378528::0.615617	0.6875::5.135::3.2575::6.675	0::0::0
chr13	20532168	20534268	3_wgEncodeBroadHistoneK562H3k27acStdRawDataRep0.n1.q10.sorted.rmdup.non_black_narrow_peak_15273_4k_stitched	1866.13	.	Proximal_TE	ENST00000382869.3(ZMYM2<TSG><CCG>)::ENST00000382881.3(ZMYM2<TSG><CCG>)::ENST00000382874.2(ZMYM2<TSG><CCG>)::ENST00000382871.2(ZMYM2<TSG><CCG>)	18.378528::18.378528::18.378528::0.615617	0.6875::5.135::3.2575::6.675	1	0	0	0	1	.	.	.	ENST00000382907.4(ZMYM5)::ENST00000382905.4(ZMYM5)::ENST00000337963.4(ZMYM5)	0.286208::0.530032::2.285304	1.14::2.645::1.7625	0.0814615507415::0.0814615507415::0.0814615507415::0
chr13	20694332	20694718	1_wgEncodeBroadHistoneK562H3k27acStdRawDataRep0.n1.q10.sorted.rmdup.non_black_narrow_peak_15280_4k_stitched	317.394	.	Distal_TE	.	.	.	0	0	0	0	0	.	.	.	.	.	.	.
chr13	21100056	21100659	1_wgEncodeBroadHistoneK562H3k27acStdRawDataRep0.n1.q10.sorted.rmdup.non_black_narrow_peak_15283_4k_stitched	426.382	.	Proximal_TE	ENST00000382812.1(CRYL1);ENST00000298248.7(CRYL1)	0	0.0;0.89	0	0	0	0	0	.	.	.	.	.	.	0
chr13	21140504	21142528	2_wgEncodeBroadHistoneK562H3k27acStdRawDataRep0.n1.q10.sorted.rmdup.non_black_narrow_peak_15286_4k_stitched	3242.62	.	Proximal_TE	ENST00000382778.4(IFT88)::ENST00000351808.5(IFT88)::ENST00000319980.6(IFT88)::ENST00000537103.1(IFT88)::ENST00000389373.3(IFT88)	0::0.633764::11.089121::11.089121::11.089121	0.0325::4.46::0.5875::1.2175::0.725	0	0	0	0	0	.	.	.	.	.	.	0::0::0.0341455187367::0.0341455187367::0.0341455187367
chr13	21346465	21348629	1_wgEncodeBroadHistoneK562H3k27acStdRawDataRep0.n1.q10.sorted.rmdup.non_black_narrow_peak_15288_4k_stitched	4080.56	.	Proximal_TE	ENST00000382754.4(N6AMT2)::ENST00000382758.1(N6AMT2)::ENST00000460374.1(N6AMT2)	6.043724::6.043724::6.043724	0.275::3.5775::1.1125	0	0	0	0	0	.	.	.	.	.	.	0::0::0
chr13	21375618	21376016	1_wgEncodeBroadHistoneK562H3k27acStdRawDataRep0.n1.q10.sorted.rmdup.non_black_narrow_peak_15289_4k_stitched	205.432	.	Distal_TE	.	.	.	0	0	0	0	0	.	.	.	.	.	.	.
chr13	21475488	21477586	1_wgEncodeBroadHistoneK562H3k27acStdRawDataRep0.n1.q10.sorted.rmdup.non_black_narrow_peak_15290_4k_stitched	3853.4	.	Proximal_TE	ENST00000465018.1(XPO4)::ENST00000400602.2(XPO4)::ENST00000255305.6(XPO4)::ENST00000490513.1(XPO4)	18.448197::18.448197::3.180303::1.172433	0.325::2.1725::12.7125::1.5775	0	0	0	0	0	.	.	.	.	.	.	0.0491532044227::0.0491532044227::0::0
chr13	21635841	21636238	1_wgEncodeBroadHistoneK562H3k27acStdRawDataRep0.n1.q10.sorted.rmdup.non_black_narrow_peak_15291_4k_stitched	260.786	.	Proximal_TE	ENST00000542899.1(LATS2)::ENST00000382592.4(LATS2)	0::0	0.005::0.495	0	0	0	0	0	.	.	.	.	.	.	0::0
chr13	21713853	21715705	1_wgEncodeBroadHistoneK562H3k27acStdRawDataRep0.n1.q10.sorted.rmdup.non_black_narrow_peak_15292_4k_stitched	3801.35	.	Proximal_TE	ENST00000382533.4(SAP18)::ENST00000607003.1(SAP18)::ENST00000485646.1(SAP18)::ENST00000450573.1(SAP18)	99.576107::129.524735::29.948628::0	26.785::0.0::2.0125::11.675	1	0	0	0	1	.	.	.	ENST00000400018.3(SKA3)::ENST00000298260.4(SKA3)::ENST00000462482.1(SKA3);ENST00000465471.1(SKA3)::ENST00000314759.5(SKA3)::ENST00000309594.4(MRP63)	30.947526::30.947526::30.947526::0::88.378617	1.8225::5.88::0.22;0.6875::9.5725::8.1	0.00991356301619::0.00991356301619::0.00452468844085::0
chr13	21748883	21751718	2_wgEncodeBroadHistoneK562H3k27acStdRawDataRep0.n1.q10.sorted.rmdup.non_black_narrow_peak_15293_4k_stitched	5537.74	.	Proximal_TE	ENST00000400018.3(SKA3)::ENST00000298260.4(SKA3)::ENST00000462482.1(SKA3);ENST00000465471.1(SKA3)::ENST00000314759.5(SKA3)::ENST00000309594.4(MRP63)	30.947526::30.947526::30.947526::0::88.378617	1.8225::5.88::0.22;0.6875::9.5725::8.1	1	0	0	0	1	.	.	.	ENST00000382533.4(SAP18)::ENST00000607003.1(SAP18)::ENST00000485646.1(SAP18)::ENST00000450573.1(SAP18)	99.576107::129.524735::29.948628::0	26.785::0.0::2.0125::11.675	0.0732075729261::0.0732075729261::0.0732075729261::0::0.024029844844
chr13	22032470	22033448	2_wgEncodeBroadHistoneK562H3k27acStdRawDataRep0.n1.q10.sorted.rmdup.non_black_narrow_peak_15297_4k_stitched	817.649	.	Proximal_TE	ENST00000415724.1(ZDHHC20);ENST00000422251.1(ZDHHC20);ENST00000320220.9(ZDHHC20)::ENST00000382466.3(ZDHHC20)::ENST00000542645.1(ZDHHC20)::ENST00000400590.3(ZDHHC20)	5.192266::4.701966::0::0	0.0;0.0;1.57::1.3525::0.0475::4.76	0	0	0	0	0	.	.	.	.	.	.	0::0::0::0
chr13	22096147	22096775	1_wgEncodeBroadHistoneK562H3k27acStdRawDataRep0.n1.q10.sorted.rmdup.non_black_narrow_peak_15299_4k_stitched	405.257	.	Distal_TE	.	.	.	0	0	0	0	0	.	.	.	.	.	.	.
chr13	22141333	22150826	3_wgEncodeBroadHistoneK562H3k27acStdRawDataRep0.n1.q10.sorted.rmdup.non_black_narrow_peak_15302_4k_stitched	2299.52	.	Distal_TE	.	.	.	1	0	0	1	0	.	.	.	.	.	.	.
chr13	22177403	22178308	1_wgEncodeBroadHistoneK562H3k27acStdRawDataRep0.n1.q10.sorted.rmdup.non_black_narrow_peak_15307_4k_stitched	1584.41	.	Proximal_TE	ENST00000476895.1(MICU2)::ENST00000469058.1(MICU2)::ENST00000468222.2(MICU2)::ENST00000382374.4(MICU2)	0::34.637817::34.637817::0	0.04::0.205::0.0::23.565	0	0	0	0	0	.	.	.	.	.	.	0::0.0305098322044::0.0305098322044::0
chr13	23387725	23389170	2_wgEncodeBroadHistoneK562H3k27acStdRawDataRep0.n1.q10.sorted.rmdup.non_black_narrow_peak_15309_4k_stitched	699.054	.	Distal_TE	.	.	.	0	0	0	0	0	.	.	.	.	.	.	.
chr13	23500120	23501141	2_wgEncodeBroadHistoneK562H3k27acStdRawDataRep0.n1.q10.sorted.rmdup.non_black_narrow_peak_15312_4k_stitched	1171.63	.	Distal_TE	.	.	.	0	0	0	0	0	.	.	.	.	.	.	.
chr13	23949113	23949647	1_wgEncodeBroadHistoneK562H3k27acStdRawDataRep0.n1.q10.sorted.rmdup.non_black_narrow_peak_15315_4k_stitched	402.855	.	Proximal_TE	ENST00000434567.2(RPLP1P13)::ENST00000402364.1(SACS)	0::3.485783	0.0::5.2075	0	0	0	0	0	.	.	.	.	.	.	0::0
chr13	24440709	24441753	1_wgEncodeBroadHistoneK562H3k27acStdRawDataRep0.n1.q10.sorted.rmdup.non_black_narrow_peak_15316_4k_stitched	1090.48	.	Proximal_TE	ENST00000494139.1(MIPEP)	0	0.1275	0	0	0	0	0	.	.	.	.	.	.	0
chr13	24462696	24463525	1_wgEncodeBroadHistoneK562H3k27acStdRawDataRep0.n1.q10.sorted.rmdup.non_black_narrow_peak_15317_4k_stitched	433.047	.	Proximal_TE	ENST00000382133.4(C1QTNF9B-AS1)::ENST00000469167.1(MIPEP)::ENST00000382172.3(MIPEP)::ENST00000435039.2(C1QTNF9B-AS1)::ENST00000417034.1(C1QTNF9B-AS1)	0.233286::6.688543::6.688543::0.041955::0	0.32::0.0975::7.1225::0.0::0.0	0	0	0	0	0	.	.	.	.	.	.	0::0::0::0::0
chr13	25079649	25080377	1_wgEncodeBroadHistoneK562H3k27acStdRawDataRep0.n1.q10.sorted.rmdup.non_black_narrow_peak_15320_4k_stitched	511.118	.	Distal_TE	.	.	.	0	0	0	0	0	.	.	.	.	.	.	.
chr13	25085024	25087345	1_wgEncodeBroadHistoneK562H3k27acStdRawDataRep0.n1.q10.sorted.rmdup.non_black_narrow_peak_15321_4k_stitched	4663.21	.	Proximal_TE	ENST00000381989.3(PARP4)	0	13.665	0	0	0	0	0	.	.	.	.	.	.	0
chr13	25495017	25497984	2_wgEncodeBroadHistoneK562H3k27acStdRawDataRep0.n1.q10.sorted.rmdup.non_black_narrow_peak_15324_4k_stitched	5457.6	.	Proximal_TE	ENST00000545981.1(CENPJ)::ENST00000381884.4(CENPJ)	22.817716::0	4.385::15.4475	1	0	0	1	0	.	.	.	.	.	.	0.063194323716::0
chr13	25506970	25508788	1_wgEncodeBroadHistoneK562H3k27acStdRawDataRep0.n1.q10.sorted.rmdup.non_black_narrow_peak_15327_4k_stitched	1966.05	.	Distal_TE	.	.	.	1	0	0	0	1	.	.	.	ENST00000545981.1(CENPJ)::ENST00000381884.4(CENPJ)	22.817716::0	4.385::15.4475	.
chr13	25655115	25655577	1_wgEncodeBroadHistoneK562H3k27acStdRawDataRep0.n1.q10.sorted.rmdup.non_black_narrow_peak_15328_4k_stitched	356.267	.	Distal_TE	.	.	.	0	0	0	0	0	.	.	.	.	.	.	.
chr13	25860845	25861584	1_wgEncodeBroadHistoneK562H3k27acStdRawDataRep0.n1.q10.sorted.rmdup.non_black_narrow_peak_15329_4k_stitched	509.713	.	Proximal_TE	ENST00000540661.1(MTMR6)::ENST00000381801.5(MTMR6)	0::0	0.875::6.1125	1	0	0	0	1	.	.	.	ENST00000568856.2(RP11-271M24.2)::ENST00000381736.3(NUPL1)::ENST00000481980.1(NUPL1)::ENST00000490231.1(NUPL1);ENST00000465068.1(NUPL1)::ENST00000463407.1(NUPL1);ENST00000466694.1(NUPL1)::ENST00000381718.3(NUPL1)::ENST00000495460.1(NUPL1)::ENST00000381747.3(NUPL1)	0::0::0::56.953279::57.484783::57.484783::57.484783::57.484783	0.0375::24.1775::0.115::0.215;0.0::5.145;0.6325::0.0::0.0425::0.0	0::0
chr13	25875226	25877051	1_wgEncodeBroadHistoneK562H3k27acStdRawDataRep0.n1.q10.sorted.rmdup.non_black_narrow_peak_15330_4k_stitched	2749.28	.	Proximal_TE	ENST00000568856.2(RP11-271M24.2)::ENST00000381736.3(NUPL1)::ENST00000481980.1(NUPL1)::ENST00000490231.1(NUPL1);ENST00000465068.1(NUPL1)::ENST00000463407.1(NUPL1);ENST00000466694.1(NUPL1)::ENST00000381718.3(NUPL1)::ENST00000495460.1(NUPL1)::ENST00000381747.3(NUPL1)	0::0::0::56.953279::57.484783::57.484783::57.484783::57.484783	0.0375::24.1775::0.115::0.215;0.0::5.145;0.6325::0.0::0.0425::0.0	2	0	0	1	1	.	.	.	ENST00000540661.1(MTMR6)::ENST00000381801.5(MTMR6)	0::0	0.875::6.1125	0::0::0::0.0697190750958::0.0697190750958::0.0697190750958::0.0697190750958::0.0697190750958
chr13	25925803	25926495	1_wgEncodeBroadHistoneK562H3k27acStdRawDataRep0.n1.q10.sorted.rmdup.non_black_narrow_peak_15331_4k_stitched	670.581	.	Distal_TE	.	.	.	0	0	0	0	0	.	.	.	.	.	.	.
chr13	25953259	25955556	1_wgEncodeBroadHistoneK562H3k27acStdRawDataRep0.n1.q10.sorted.rmdup.non_black_narrow_peak_15334_4k_stitched	4994.67	.	Distal_TE	.	.	.	1	0	0	0	1	.	.	.	ENST00000568856.2(RP11-271M24.2)::ENST00000381736.3(NUPL1)::ENST00000481980.1(NUPL1)::ENST00000490231.1(NUPL1);ENST00000465068.1(NUPL1)::ENST00000463407.1(NUPL1);ENST00000466694.1(NUPL1)::ENST00000381718.3(NUPL1)::ENST00000495460.1(NUPL1)::ENST00000381747.3(NUPL1)	0::0::0::56.953279::57.484783::57.484783::57.484783::57.484783	0.0375::24.1775::0.115::0.215;0.0::5.145;0.6325::0.0::0.0425::0.0	.
chr13	25968172	25969985	2_wgEncodeBroadHistoneK562H3k27acStdRawDataRep0.n1.q10.sorted.rmdup.non_black_narrow_peak_15338_4k_stitched	2561.4	.	Distal_TE	.	.	.	0	0	0	0	0	.	.	.	.	.	.	.
chr13	26795271	26797250	1_wgEncodeBroadHistoneK562H3k27acStdRawDataRep0.n1.q10.sorted.rmdup.non_black_narrow_peak_15341_4k_stitched	5950.61	.	Proximal_TE	ENST00000476347.1(RNF6)::ENST00000381570.3(RNF6)::ENST00000498039.1(RNF6)::ENST00000399762.2(RNF6)::ENST00000346166.3(RNF6)::ENST00000474280.1(RNF6)::ENST00000468480.1(RNF6)::ENST00000381588.4(RNF6)	0::0::3.353254::3.353254::3.353254::0::9.993359::0	0.3025::0.625::0.0::0.4075::16.125::1.675::0.8175::0.87	2	0	0	0	1	.	.	.	ENST00000381527.3(CDK8)::ENST00000536792.1(CDK8)	3.954992::0	5.085::4.3475	0::0::0::0::0::0::0::0
chr13	26827930	26829283	2_wgEncodeBroadHistoneK562H3k27acStdRawDataRep0.n1.q10.sorted.rmdup.non_black_narrow_peak_15342_4k_stitched	2102.46	.	Proximal_TE	ENST00000381527.3(CDK8)::ENST00000536792.1(CDK8)	3.954992::0	5.085::4.3475	2	0	0	0	1	.	.	.	ENST00000476347.1(RNF6)::ENST00000381570.3(RNF6)::ENST00000498039.1(RNF6)::ENST00000399762.2(RNF6)::ENST00000346166.3(RNF6)::ENST00000474280.1(RNF6)::ENST00000468480.1(RNF6)::ENST00000381588.4(RNF6)	0::0::3.353254::3.353254::3.353254::0::9.993359::0	0.3025::0.625::0.0::0.4075::16.125::1.675::0.8175::0.87	0::0
chr13	27556565	27558651	1_wgEncodeBroadHistoneK562H3k27acStdRawDataRep0.n1.q10.sorted.rmdup.non_black_narrow_peak_15346_4k_stitched	5150.39	.	Distal_TE	.	.	.	0	0	0	0	0	.	.	.	.	.	.	.
chr13	27698742	27700112	2_wgEncodeBroadHistoneK562H3k27acStdRawDataRep0.n1.q10.sorted.rmdup.non_black_narrow_peak_15348_4k_stitched	3157.68	.	Distal_TE	.	.	.	1	0	0	0	1	.	.	.	ENST00000311549.6(RPL21)::ENST00000461690.1(RPL21)::ENST00000272274.4(RPL21)::ENST00000319826.4(RPL21)::ENST00000326092.4(RPL21)::ENST00000493317.1(RPL21)::ENST00000483765.1(RPL21)	32.3079::26.41615::26.41615::26.41615::23.25038::0::0	635.8::195.0075::291.3725::4.9475::27.47::172.76::2.3975	.
chr13	27711773	27713332	1_wgEncodeBroadHistoneK562H3k27acStdRawDataRep0.n1.q10.sorted.rmdup.non_black_narrow_peak_15351_4k_stitched	1619.04	.	Distal_TE	.	.	.	0	0	0	0	0	.	.	.	.	.	.	.
chr13	27744607	27747004	3_wgEncodeBroadHistoneK562H3k27acStdRawDataRep0.n1.q10.sorted.rmdup.non_black_narrow_peak_15352_4k_stitched	2014.05	.	Proximal_TE	ENST00000282344.6(USP12)::ENST00000452222.1(USP12-AS2)	0::0	7.765::0.0625	3	0	0	1	1	.	.	.	ENST00000311549.6(RPL21)::ENST00000461690.1(RPL21)::ENST00000272274.4(RPL21)::ENST00000319826.4(RPL21)::ENST00000326092.4(RPL21)::ENST00000493317.1(RPL21)::ENST00000483765.1(RPL21)	32.3079::26.41615::26.41615::26.41615::23.25038::0::0	635.8::195.0075::291.3725::4.9475::27.47::172.76::2.3975	0::0
chr13	27756856	27757353	1_wgEncodeBroadHistoneK562H3k27acStdRawDataRep0.n1.q10.sorted.rmdup.non_black_narrow_peak_15357_4k_stitched	919.258	.	Distal_TE	.	.	.	1	0	0	0	1	.	.	.	ENST00000282344.6(USP12)::ENST00000452222.1(USP12-AS2)	0::0	7.765::0.0625	.
chr13	27824721	27828074	1_wgEncodeBroadHistoneK562H3k27acStdRawDataRep0.n1.q10.sorted.rmdup.non_black_narrow_peak_15363_4k_stitched	13905.6	.	Proximal_TE	ENST00000311549.6(RPL21)::ENST00000461690.1(RPL21)::ENST00000272274.4(RPL21)::ENST00000319826.4(RPL21)::ENST00000326092.4(RPL21)::ENST00000493317.1(RPL21)::ENST00000483765.1(RPL21)	32.3079::26.41615::26.41615::26.41615::23.25038::0::0	635.8::195.0075::291.3725::4.9475::27.47::172.76::2.3975	3	0	0	1	1	.	.	.	ENST00000282344.6(USP12)::ENST00000452222.1(USP12-AS2)	0::0	7.765::0.0625	0.0339423165896::0.0345785148855::0.0345785148855::0.0345785148855::0.0345785148855::0::0
chr13	27995171	28001738	3_wgEncodeBroadHistoneK562H3k27acStdRawDataRep0.n1.q10.sorted.rmdup.non_black_narrow_peak_15369_4k_stitched	10868.9	.	Proximal_TE	ENST00000381140.4(GTF3A)::ENST00000435781.1(GTF3A)::ENST00000419181.1(GTF3A)::ENST00000438571.1(GTF3A)::ENST00000466776.1(GTF3A)::ENST00000470606.1(GTF3A)	121.014945::0::4.792533::5.433034::0.795254::0	84.275::0.5325::6.13::0.565::0.7475::1.8375	3	0	0	0	2	.	.	.	ENST00000563843.1(PAN3-AS1)::ENST00000380958.3(PAN3<OG><TSG>)::ENST00000399613.1(PAN3<OG><TSG>)&&ENST00000471771.1(MTIF3)::ENST00000461838.1(MTIF3)::ENST00000485959.1(MTIF3)::ENST00000493719.1(MTIF3)::ENST00000405591.2(MTIF3)::ENST00000460973.1(MTIF3)::ENST00000464753.1(MTIF3)::ENST00000381116.1(MTIF3)::ENST00000381120.3(MTIF3)::ENST00000484342.2(MTIF3)::ENST00000485650.1(MTIF3)::ENST00000431572.…	0::4.746257::0&&0.0::8.100587::8.100587::8.100587::0::0::0::16.454864::16.454864::16.21104::16.21104::0	1.7325::0.0::4.885&&0.0625::0.0::0.1125::0.0::1.7375::0.0275::2.9375::0.0325::20.185::0.34::0.015::1.565	0.00837995338441::0::0::0::0::0
chr13	28023288	28025687	1_wgEncodeBroadHistoneK562H3k27acStdRawDataRep0.n1.q10.sorted.rmdup.non_black_narrow_peak_15375_4k_stitched	4833.42	.	Proximal_TE	ENST00000471771.1(MTIF3)::ENST00000461838.1(MTIF3)::ENST00000485959.1(MTIF3)::ENST00000493719.1(MTIF3)::ENST00000405591.2(MTIF3)::ENST00000460973.1(MTIF3)::ENST00000464753.1(MTIF3)::ENST00000381116.1(MTIF3)::ENST00000381120.3(MTIF3)::ENST00000484342.2(MTIF3)::ENST00000485650.1(MTIF3)::ENST00000431572.2(MTIF3)	0.0::8.100587::8.100587::8.100587::0::0::0::16.454864::16.454864::16.21104::16.21104::0	0.0625::0.0::0.1125::0.0::1.7375::0.0275::2.9375::0.0325::20.185::0.34::0.015::1.565	2	0	0	0	1	.	.	.	ENST00000381140.4(GTF3A)::ENST00000435781.1(GTF3A)::ENST00000419181.1(GTF3A)::ENST00000438571.1(GTF3A)::ENST00000466776.1(GTF3A)::ENST00000470606.1(GTF3A)	121.014945::0::4.792533::5.433034::0.795254::0	84.275::0.5325::6.13::0.565::0.7475::1.8375	0::0::0::0::0::0::0::0.0404522207528::0.0404522207528::0.0404522207528::0.0404522207528::0
chr13	28194933	28196796	2_wgEncodeBroadHistoneK562H3k27acStdRawDataRep0.n1.q10.sorted.rmdup.non_black_narrow_peak_15378_4k_stitched	2711.67	.	Proximal_TE	ENST00000316334.3(LNX2<OG>)::ENST00000302979.3(POLR1D)::ENST00000399697.3(POLR1D)::ENST00000465887.1(POLR1D)::ENST00000489647.1(POLR1D)::ENST00000399696.1(POLR1D)	0::3.873087::85.591223::85.591223::85.591223::85.591223	3.355::1.26::6.3675::0.0175::2.1825::63.0725	0	0	0	0	0	.	.	.	.	.	.	0::0::0.0121340263276::0.0121340263276::0.0121340263276::0.0121340263276
chr13	28710992	28714947	2_wgEncodeBroadHistoneK562H3k27acStdRawDataRep0.n1.q10.sorted.rmdup.non_black_narrow_peak_15382_4k_stitched	6648	.	Proximal_TE	ENST00000563843.1(PAN3-AS1)::ENST00000380958.3(PAN3<OG><TSG>)::ENST00000399613.1(PAN3<OG><TSG>)	0::4.746257::0	1.7325::0.0::4.885	2	0	0	1	1	.	.	.	ENST00000381140.4(GTF3A)::ENST00000435781.1(GTF3A)::ENST00000419181.1(GTF3A)::ENST00000438571.1(GTF3A)::ENST00000466776.1(GTF3A)::ENST00000470606.1(GTF3A)	121.014945::0::4.792533::5.433034::0.795254::0	84.275::0.5325::6.13::0.565::0.7475::1.8375	0::0::0
chr13	28735710	28736466	2_wgEncodeBroadHistoneK562H3k27acStdRawDataRep0.n1.q10.sorted.rmdup.non_black_narrow_peak_15386_4k_stitched	423.306	.	Distal_TE	.	.	.	1	0	0	0	1	.	.	.	ENST00000563843.1(PAN3-AS1)::ENST00000380958.3(PAN3<OG><TSG>)::ENST00000399613.1(PAN3<OG><TSG>)	0::4.746257::0	1.7325::0.0::4.885	.
chr13	28982020	28983975	2_wgEncodeBroadHistoneK562H3k27acStdRawDataRep0.n1.q10.sorted.rmdup.non_black_narrow_peak_15391_4k_stitched	3469.25	.	Distal_TE	.	.	.	0	0	0	0	0	.	.	.	.	.	.	.
chr13	29106716	29107887	1_wgEncodeBroadHistoneK562H3k27acStdRawDataRep0.n1.q10.sorted.rmdup.non_black_narrow_peak_15396_4k_stitched	1730.28	.	Distal_TE	.	.	.	0	0	0	0	0	.	.	.	.	.	.	.
chr13	29147890	29150034	1_wgEncodeBroadHistoneK562H3k27acStdRawDataRep0.n1.q10.sorted.rmdup.non_black_narrow_peak_15397_4k_stitched	4574.14	.	Distal_TE	.	.	.	0	0	0	0	0	.	.	.	.	.	.	.
chr13	29231803	29234191	1_wgEncodeBroadHistoneK562H3k27acStdRawDataRep0.n1.q10.sorted.rmdup.non_black_narrow_peak_15399_4k_stitched	5538.81	.	Proximal_TE	ENST00000380842.4(POMP);ENST00000460403.1(POMP)	131.512	89.505;0.31	0	0	0	0	0	.	.	.	.	.	.	0.0189765
chr13	29282017	29282349	1_wgEncodeBroadHistoneK562H3k27acStdRawDataRep0.n1.q10.sorted.rmdup.non_black_narrow_peak_15400_4k_stitched	237.166	.	Proximal_TE	ENST00000475385.1(SLC46A3)	0	0.06	0	0	0	0	0	.	.	.	.	.	.	0
chr13	30028923	30032052	2_wgEncodeBroadHistoneK562H3k27acStdRawDataRep0.n1.q10.sorted.rmdup.non_black_narrow_peak_15405_4k_stitched	3633.32	.	Distal_TE	.	.	.	0	0	0	0	0	.	.	.	.	.	.	.
chr13	30168375	30169646	1_wgEncodeBroadHistoneK562H3k27acStdRawDataRep0.n1.q10.sorted.rmdup.non_black_narrow_peak_15407_4k_stitched	3332.15	.	Proximal_TE	ENST00000380752.5(SLC7A1)	8.0025	5.3125	0	0	0	0	0	.	.	.	.	.	.	0
chr13	30881007	30883299	2_wgEncodeBroadHistoneK562H3k27acStdRawDataRep0.n1.q10.sorted.rmdup.non_black_narrow_peak_15411_4k_stitched	3534.6	.	Proximal_TE	ENST00000414289.1(KATNAL1)::ENST00000380617.3(KATNAL1)::ENST00000441394.1(KATNAL1)::ENST00000380615.3(KATNAL1)	0.475428::0.138409::0.138409::0.861139	0.0325::1.6625::0.135::2.45	0	0	0	0	0	.	.	.	.	.	.	0::0::0::0
chr13	31037874	31041643	2_wgEncodeBroadHistoneK562H3k27acStdRawDataRep0.n1.q10.sorted.rmdup.non_black_narrow_peak_15415_4k_stitched	6788.41	.	Proximal_TE	ENST00000490788.1(HMGB1)::ENST00000399489.1(HMGB1)::ENST00000339872.4(HMGB1)::ENST00000399494.1(HMGB1)::ENST00000468384.1(HMGB1)::ENST00000326004.4(HMGB1)::ENST00000341423.5(HMGB1)::ENST00000398908.3(HMGB1)	0::0::0::0::149.840141::149.840141::147.203068::0	13.085::4.52::0.1725::33.95::3.5725::269.585::209.1775::0.0	1	0	0	0	1	.	.	.	ENST00000405805.1(HMGB1)::ENST00000465952.1(USPL1)::ENST00000255304.4(USPL1)	0::0::0	6.2225::1.785::7.18	0::0::0::0::0.0451405483485::0.0451405483485::0.0451405483485::0
chr13	31189519	31192820	2_wgEncodeBroadHistoneK562H3k27acStdRawDataRep0.n1.q10.sorted.rmdup.non_black_narrow_peak_15417_4k_stitched	8156.17	.	Proximal_TE	ENST00000405805.1(HMGB1)::ENST00000465952.1(USPL1)::ENST00000255304.4(USPL1)	0::0::0	6.2225::1.785::7.18	1	0	0	0	1	.	.	.	ENST00000490788.1(HMGB1)::ENST00000399489.1(HMGB1)::ENST00000339872.4(HMGB1)::ENST00000399494.1(HMGB1)::ENST00000468384.1(HMGB1)::ENST00000326004.4(HMGB1)::ENST00000341423.5(HMGB1)::ENST00000398908.3(HMGB1)	0::0::0::0::149.840141::149.840141::147.203068::0	13.085::4.52::0.1725::33.95::3.5725::269.585::209.1775::0.0	0::0::0
chr13	31734979	31737666	2_wgEncodeBroadHistoneK562H3k27acStdRawDataRep0.n1.q10.sorted.rmdup.non_black_narrow_peak_15424_4k_stitched	3825.4	.	Proximal_TE	ENST00000380406.5(HSPH1)::ENST00000602786.1(HSPH1);ENST00000320027.5(HSPH1);ENST00000380405.4(HSPH1)::ENST00000429785.2(HSPH1)::ENST00000445273.2(HSPH1)	40.559064::40.559064::3.505355::0.286102	0.0::0.0;39.7525;1.335::18.805::0.71	0	0	0	0	0	.	.	.	.	.	.	0.135107455423::0.135107455423::0::0
chr13	31774121	31774983	1_wgEncodeBroadHistoneK562H3k27acStdRawDataRep0.n1.q10.sorted.rmdup.non_black_narrow_peak_15426_4k_stitched	617.515	.	Proximal_TE	ENST00000343307.4(B3GALTL)	2.75917	3.015	0	0	0	0	0	.	.	.	.	.	.	0
chr13	31779068	31779417	1_wgEncodeBroadHistoneK562H3k27acStdRawDataRep0.n1.q10.sorted.rmdup.non_black_narrow_peak_15428_4k_stitched	207.139	.	Distal_TE	.	.	.	0	0	0	0	0	.	.	.	.	.	.	.
chr13	32889072	32890950	1_wgEncodeBroadHistoneK562H3k27acStdRawDataRep0.n1.q10.sorted.rmdup.non_black_narrow_peak_15431_4k_stitched	5981.13	.	Proximal_TE	ENST00000345108.6(ZAR1L)::ENST00000533490.2(ZAR1L)::ENST00000380152.3(BRCA2<TSG><CCG>)::ENST00000544455.1(BRCA2<TSG><CCG>)::ENST00000530893.2(BRCA2<TSG><CCG>)	0::0.0::17.958188::17.958188::18.24239	0.0075::0.005::0.09::7.31::0.0	0	0	0	0	0	.	.	.	.	.	.	0::0::0.0898823138729::0.0898823138729::0.0898823138729
chr13	33070521	33071826	1_wgEncodeBroadHistoneK562H3k27acStdRawDataRep0.n1.q10.sorted.rmdup.non_black_narrow_peak_15435_4k_stitched	1001.32	.	Distal_TE	.	.	.	0	0	0	0	0	.	.	.	.	.	.	.
chr13	33111557	33113651	1_wgEncodeBroadHistoneK562H3k27acStdRawDataRep0.n1.q10.sorted.rmdup.non_black_narrow_peak_15436_4k_stitched	7300.55	.	Proximal_TE	ENST00000475731.1(N4BP2L2)::ENST00000512755.1(N4BP2L2)::ENST00000446957.2(N4BP2L2)::ENST00000504114.1(N4BP2L2)::ENST00000267068.3(N4BP2L2)::ENST00000511143.1(N4BP2L2);ENST00000357505.6(N4BP2L2)::ENST00000399396.3(N4BP2L2)::ENST00000483088.1(N4BP2L2)::ENST00000505213.1(N4BP2L2)	0::0::0::2.215619::31.68735::29.652096::29.652096::1.3973::1.3973	0.0::6.025::0.0::0.55::19.415::0.255;0.0::0.89::10.505::1.045	0	0	0	0	0	.	.	.	.	.	.	0::0::0::0::0.0552725894865::0.0552725894865::0.0552725894865::0::0
chr13	33160019	33162240	3_wgEncodeBroadHistoneK562H3k27acStdRawDataRep0.n1.q10.sorted.rmdup.non_black_narrow_peak_15437_4k_stitched	2016.54	.	Proximal_TE	ENST00000315596.10(PDS5B)::ENST00000450460.1(PDS5B)	3.840737::4.274743	4.32::0.13	0	0	0	0	0	.	.	.	.	.	.	0::0
chr13	34115934	34118040	1_wgEncodeBroadHistoneK562H3k27acStdRawDataRep0.n1.q10.sorted.rmdup.non_black_narrow_peak_15442_4k_stitched	5469.15	.	Distal_TE	.	.	.	0	0	0	0	0	.	.	.	.	.	.	.
chr13	34391688	34393066	1_wgEncodeBroadHistoneK562H3k27acStdRawDataRep0.n1.q10.sorted.rmdup.non_black_narrow_peak_15443_4k_stitched	2586.48	.	Proximal_TE	ENST00000380071.3(RFC3)::ENST00000434425.1(RFC3)	10.139416::10.139416	31.79::1.1775	0	0	0	0	0	.	.	.	.	.	.	0::0
chr13	36871450	36872515	1_wgEncodeBroadHistoneK562H3k27acStdRawDataRep0.n1.q10.sorted.rmdup.non_black_narrow_peak_15446_4k_stitched	1461.63	.	Proximal_TE	ENST00000491049.2(CCDC169);ENST00000503173.1(CCDC169);ENST00000506800.1(CCDC169);ENST00000239860.6(CCDC169)::ENST00000379862.2(CCDC169);ENST00000239859.7(CCDC169)::ENST00000379864.2(CCDC169);ENST00000510088.1(CCDC169)::ENST00000477250.1(CCDC169);ENST00000486683.1(CCDC169)::ENST00000471781.1(CCDC169)::ENST00000485600.1(CCDC169)::ENST00000479850.2(CCDC169)::ENST00000554962.1(SOHLH2)::ENST0000051116…	6.162259::6.162259::0::0::0::0::0::0::0	0.06;1.0575;0.0425;0.16::0.12;1.725::1.035;1.58::1.725;0.79::0.0::0.9425::0.315::0.0275::0.0275	1	0	0	0	1	.	.	.	ENST00000476377.1(SPG20)::ENST00000438666.2(SPG20);ENST00000495510.1(SPG20)::ENST00000488319.1(SPG20OS)::ENST00000493739.1(SPG20OS);ENST00000379848.2(SPG20OS)::ENST00000494062.2(SPG20)::ENST00000494703.1(SPG20)::ENST00000451493.1(SPG20)	0::6.596068::0::0::2.645832::8.79515::0	0.485::0.8825;1.32::0.0::0.0325;0.11::17.9125::7.0225::2.08	0::0::0::0::0::0::0::0::0
chr13	36918864	36920997	1_wgEncodeBroadHistoneK562H3k27acStdRawDataRep0.n1.q10.sorted.rmdup.non_black_narrow_peak_15448_4k_stitched	6013.06	.	Proximal_TE	ENST00000476377.1(SPG20)::ENST00000438666.2(SPG20);ENST00000495510.1(SPG20)::ENST00000488319.1(SPG20OS)::ENST00000493739.1(SPG20OS);ENST00000379848.2(SPG20OS)::ENST00000494062.2(SPG20)::ENST00000494703.1(SPG20)::ENST00000451493.1(SPG20)	0::6.596068::0::0::2.645832::8.79515::0	0.485::0.8825;1.32::0.0::0.0325;0.11::17.9125::7.0225::2.08	1	0	0	0	1	.	.	.	ENST00000491049.2(CCDC169);ENST00000503173.1(CCDC169);ENST00000506800.1(CCDC169);ENST00000239860.6(CCDC169)::ENST00000379862.2(CCDC169);ENST00000239859.7(CCDC169)::ENST00000379864.2(CCDC169);ENST00000510088.1(CCDC169)::ENST00000477250.1(CCDC169);ENST00000486683.1(CCDC169)::ENST00000471781.1(CCDC169)::ENST00000485600.1(CCDC169)::ENST00000479850.2(CCDC169)::ENST00000554962.1(SOHLH2)::ENST0000051116…	6.162259::6.162259::0::0::0::0::0::0::0	0.06;1.0575;0.0425;0.16::0.12;1.725::1.035;1.58::1.725;0.79::0.0::0.9425::0.315::0.0275::0.0275	0::0::0::0::0::0::0
chr13	37393062	37394670	2_wgEncodeBroadHistoneK562H3k27acStdRawDataRep0.n1.q10.sorted.rmdup.non_black_narrow_peak_15449_4k_stitched	876.346	.	Proximal_TE	ENST00000255476.2(RFXAP)	8.9116	1.985	0	0	0	0	0	.	.	.	.	.	.	0
chr13	37572451	37576277	2_wgEncodeBroadHistoneK562H3k27acStdRawDataRep0.n1.q10.sorted.rmdup.non_black_narrow_peak_15452_4k_stitched	11515.5	.	Proximal_TE	ENST00000489088.1(EXOSC8)::ENST00000413537.2(ALG5)::ENST00000239891.3(ALG5);ENST00000443765.1(ALG5)::ENST00000496689.1(ALG5)::ENST00000389704.3(EXOSC8)::ENST00000239893.5(EXOSC8)::ENST00000474661.1(EXOSC8)::ENST00000488108.1(EXOSC8)::ENST00000488779.1(EXOSC8);ENST00000464235.1(EXOSC8)::ENST00000470423.1(EXOSC8)	0::21.010141::0::0::0::27.867544::27.867544::0::0::0	0.0225::0.3725::31.3075;0.0::0.56::47.4025::3.045::1.195::2.2025::0.1525;0.0925::0.285	1	0	0	0	1	.	.	.	ENST00000464744.1(SUPT20H)::ENST00000490716.1(SUPT20H)::ENST00000488590.1(SUPT20H)::ENST00000497318.1(SUPT20H)::ENST00000470359.2(SUPT20H);ENST00000476109.1(SUPT20H)::ENST00000475892.1(SUPT20H)::ENST00000356185.3(SUPT20H)::ENST00000350612.6(SUPT20H);ENST00000495071.2(SUPT20H)::ENST00000542180.1(SUPT20H)::ENST00000360252.4(SUPT20H)	0.047438::0.047438::0.047438::20.746712::20.746712::20.746712::20.746712::0::0::0	0.215::1.27::0.1475::0.0::0.155;0.165::6.2575::0.19::0.57;0.5875::0.0025::1.835	0::0.0267612064827::0::0::0::0.041509506085::0.041509506085::0::0::0
chr13	37633004	37633827	1_wgEncodeBroadHistoneK562H3k27acStdRawDataRep0.n1.q10.sorted.rmdup.non_black_narrow_peak_15455_4k_stitched	1285.49	.	Proximal_TE	ENST00000464744.1(SUPT20H)::ENST00000490716.1(SUPT20H)::ENST00000488590.1(SUPT20H)::ENST00000497318.1(SUPT20H)::ENST00000470359.2(SUPT20H);ENST00000476109.1(SUPT20H)::ENST00000475892.1(SUPT20H)::ENST00000356185.3(SUPT20H)::ENST00000350612.6(SUPT20H);ENST00000495071.2(SUPT20H)::ENST00000542180.1(SUPT20H)::ENST00000360252.4(SUPT20H)	0.047438::0.047438::0.047438::20.746712::20.746712::20.746712::20.746712::0::0::0	0.215::1.27::0.1475::0.0::0.155;0.165::6.2575::0.19::0.57;0.5875::0.0025::1.835	1	0	0	0	1	.	.	.	ENST00000489088.1(EXOSC8)::ENST00000413537.2(ALG5)::ENST00000239891.3(ALG5);ENST00000443765.1(ALG5)::ENST00000496689.1(ALG5)::ENST00000389704.3(EXOSC8)::ENST00000239893.5(EXOSC8)::ENST00000474661.1(EXOSC8)::ENST00000488108.1(EXOSC8)::ENST00000488779.1(EXOSC8);ENST00000464235.1(EXOSC8)::ENST00000470423.1(EXOSC8)	0::21.010141::0::0::0::27.867544::27.867544::0::0::0	0.0225::0.3725::31.3075;0.0::0.56::47.4025::3.045::1.195::2.2025::0.1525;0.0925::0.285	0::0::0::0.0227406047358::0.0227406047358::0.0227406047358::0.0227406047358::0::0::0
chr13	38533054	38534259	1_wgEncodeBroadHistoneK562H3k27acStdRawDataRep0.n1.q10.sorted.rmdup.non_black_narrow_peak_15456_4k_stitched	1212.32	.	Distal_TE	.	.	.	0	0	0	0	0	.	.	.	.	.	.	.
chr13	38915220	38915718	1_wgEncodeBroadHistoneK562H3k27acStdRawDataRep0.n1.q10.sorted.rmdup.non_black_narrow_peak_15458_4k_stitched	395.146	.	Distal_TE	.	.	.	0	0	0	0	0	.	.	.	.	.	.	.
chr13	38923067	38924887	2_wgEncodeBroadHistoneK562H3k27acStdRawDataRep0.n1.q10.sorted.rmdup.non_black_narrow_peak_15459_4k_stitched	3770.54	.	Proximal_TE	ENST00000379649.1(UFM1)::ENST00000239878.4(UFM1)::ENST00000379641.1(UFM1)	38.432075::0::0	1.495::26.0075::0.0	0	0	0	0	0	.	.	.	.	.	.	0.026497255108::0::0
chr13	39572580	39572933	1_wgEncodeBroadHistoneK562H3k27acStdRawDataRep0.n1.q10.sorted.rmdup.non_black_narrow_peak_15462_4k_stitched	168.76	.	Distal_TE	.	.	.	0	0	0	0	0	.	.	.	.	.	.	.
chr13	39610317	39614887	2_wgEncodeBroadHistoneK562H3k27acStdRawDataRep0.n1.q10.sorted.rmdup.non_black_narrow_peak_15465_4k_stitched	4803.71	.	Proximal_TE	ENST00000418503.1(PROSER1)::ENST00000352251.3(PROSER1)::ENST00000350125.3(PROSER1)::ENST00000470258.1(NHLRC3)::ENST00000379600.3(NHLRC3)::ENST00000379599.2(NHLRC3)	3.010768::10.76421::0::5.907199::5.907199::5.109091	0.0::2.555::0.4225::0.545::3.0::1.355	0	0	0	0	0	.	.	.	.	.	.	0::0.0236099914663::0::0::0::0
chr13	41344344	41345834	2_wgEncodeBroadHistoneK562H3k27acStdRawDataRep0.n1.q10.sorted.rmdup.non_black_narrow_peak_15471_4k_stitched	2727.39	.	Proximal_TE	ENST00000435009.2(MRPS31)::ENST00000323563.6(MRPS31)	0::26.186578	0.105::23.7275	0	0	0	0	0	.	.	.	.	.	.	0::0.0292251907869
chr13	41362635	41364474	2_wgEncodeBroadHistoneK562H3k27acStdRawDataRep0.n1.q10.sorted.rmdup.non_black_narrow_peak_15474_4k_stitched	1369.34	.	Proximal_TE	ENST00000478827.1(SLC25A15)::ENST00000338625.4(SLC25A15)::ENST00000417731.1(SLC25A15);ENST00000470509.1(SLC25A15)	1.781433::0::0	0.175::13.965::0.0;0.0	0	0	0	0	0	.	.	.	.	.	.	0::0::0
chr13	41555232	41558603	3_wgEncodeBroadHistoneK562H3k27acStdRawDataRep0.n1.q10.sorted.rmdup.non_black_narrow_peak_15479_4k_stitched	3023.53	.	Proximal_TE	ENST00000498824.1(ELF1<TSG>)::ENST00000442101.1(ELF1<TSG>)	0::0	0.0::0.2175	1	0	0	0	1	.	.	.	ENST00000379487.3(WBP4)::ENST00000405737.2(ELF1<TSG>)::ENST00000542082.1(WBP4)	0::0::0.090971	4.6525::1.1825::2.025	0::0
chr13	41578897	41582630	1_wgEncodeBroadHistoneK562H3k27acStdRawDataRep0.n1.q10.sorted.rmdup.non_black_narrow_peak_15487_4k_stitched	6661.38	.	Distal_TE	.	.	.	0	0	0	0	0	.	.	.	.	.	.	.
chr13	41590716	41593661	2_wgEncodeBroadHistoneK562H3k27acStdRawDataRep0.n1.q10.sorted.rmdup.non_black_narrow_peak_15491_4k_stitched	3482.47	.	Proximal_TE	ENST00000239882.3(ELF1<TSG>)	29.5302	18.13	1	0	0	0	1	.	.	.	ENST00000379487.3(WBP4)::ENST00000405737.2(ELF1<TSG>)::ENST00000542082.1(WBP4)	0::0::0.090971	4.6525::1.1825::2.025	0.309503
chr13	41632330	41636877	1_wgEncodeBroadHistoneK562H3k27acStdRawDataRep0.n1.q10.sorted.rmdup.non_black_narrow_peak_15495_4k_stitched	9741.5	.	Proximal_TE	ENST00000379487.3(WBP4)::ENST00000405737.2(ELF1<TSG>)::ENST00000542082.1(WBP4)	0::0::0.090971	4.6525::1.1825::2.025	4	0	0	0	4	.	.	.	ENST00000379483.3(KBTBD7<TSG>)&&ENST00000498824.1(ELF1<TSG>)::ENST00000442101.1(ELF1<TSG>)&&ENST00000379485.1(KBTBD6);ENST00000499385.2(KBTBD6)&&ENST00000239882.3(ELF1<TSG>)	1.535792&&0::0&&2.330196&&29.530167	2.405&&0.0::0.2175&&2.7375;0.0&&18.13	0::0::0
chr13	41704320	41706889	2_wgEncodeBroadHistoneK562H3k27acStdRawDataRep0.n1.q10.sorted.rmdup.non_black_narrow_peak_15498_4k_stitched	2611.81	.	Proximal_TE	ENST00000379485.1(KBTBD6);ENST00000499385.2(KBTBD6)	2.3302	2.7375;0.0	1	0	0	0	1	.	.	.	ENST00000379487.3(WBP4)::ENST00000405737.2(ELF1<TSG>)::ENST00000542082.1(WBP4)	0::0::0.090971	4.6525::1.1825::2.025	0
chr13	41767950	41769089	1_wgEncodeBroadHistoneK562H3k27acStdRawDataRep0.n1.q10.sorted.rmdup.non_black_narrow_peak_15504_4k_stitched	1871.33	.	Proximal_TE	ENST00000379483.3(KBTBD7<TSG>)	1.53579	2.405	1	0	0	0	1	.	.	.	ENST00000379487.3(WBP4)::ENST00000405737.2(ELF1<TSG>)::ENST00000542082.1(WBP4)	0::0::0.090971	4.6525::1.1825::2.025	0
chr13	41837061	41837975	1_wgEncodeBroadHistoneK562H3k27acStdRawDataRep0.n1.q10.sorted.rmdup.non_black_narrow_peak_15505_4k_stitched	1935.25	.	Proximal_TE	ENST00000480434.1(MTRF1)::ENST00000379477.1(MTRF1)::ENST00000498245.1(MTRF1)::ENST00000492827.1(MTRF1)::ENST00000452359.1(MTRF1)::ENST00000239852.6(MTRF1)::ENST00000379480.4(MTRF1);ENST00000497679.2(MTRF1)::ENST00000430347.2(MTRF1)	0::0::0::7.408764::7.408764::7.408764::7.408764::0	3.445::1.7875::0.7225::1.3075::0.9125::0.9025::2.85;0.1925::0.76	0	0	0	0	0	.	.	.	.	.	.	0::0::0::0::0::0::0::0
chr13	41885137	41886777	1_wgEncodeBroadHistoneK562H3k27acStdRawDataRep0.n1.q10.sorted.rmdup.non_black_narrow_peak_15506_4k_stitched	2528.99	.	Proximal_TE	ENST00000379367.3(NAA16);ENST00000379406.3(NAA16)::ENST00000403412.3(NAA16)::ENST00000476980.1(NAA16)::ENST00000464857.1(NAA16)	7.992174::0.220743::0.220743::0.220743	1.265;2.4875::0.6075::0.4575::0.835	0	0	0	0	0	.	.	.	.	.	.	0::0::0::0
chr13	42037670	42040487	1_wgEncodeBroadHistoneK562H3k27acStdRawDataRep0.n1.q10.sorted.rmdup.non_black_narrow_peak_15512_4k_stitched	4172.1	.	Proximal_TE	ENST00000487837.1(RGCC)	0	0	0	0	0	0	0	.	.	.	.	.	.	0
chr13	42163498	42164528	1_wgEncodeBroadHistoneK562H3k27acStdRawDataRep0.n1.q10.sorted.rmdup.non_black_narrow_peak_15514_4k_stitched	985.828	.	Distal_TE	.	.	.	0	0	0	0	0	.	.	.	.	.	.	.
chr13	42297176	42297546	1_wgEncodeBroadHistoneK562H3k27acStdRawDataRep0.n1.q10.sorted.rmdup.non_black_narrow_peak_15516_4k_stitched	181.237	.	Distal_TE	.	.	.	0	0	0	0	0	.	.	.	.	.	.	.
chr13	42533958	42535715	2_wgEncodeBroadHistoneK562H3k27acStdRawDataRep0.n1.q10.sorted.rmdup.non_black_narrow_peak_15523_4k_stitched	2139.78	.	Proximal_TE	ENST00000379310.3(VWA8)::ENST00000281496.6(VWA8)	26.329533::26.329533	5.6925::3.94	0	0	0	0	0	.	.	.	.	.	.	0.0373522149764::0.0373522149764
chr13	42613950	42615957	2_wgEncodeBroadHistoneK562H3k27acStdRawDataRep0.n1.q10.sorted.rmdup.non_black_narrow_peak_15527_4k_stitched	1344.35	.	Proximal_TE	ENST00000540693.1(DGKH)::ENST00000413246.1(RP11-187A9.3)	0.0::0	0.0::0.1	0	0	0	0	0	.	.	.	.	.	.	0::0
chr13	42622922	42623912	2_wgEncodeBroadHistoneK562H3k27acStdRawDataRep0.n1.q10.sorted.rmdup.non_black_narrow_peak_15531_4k_stitched	924.195	.	Proximal_TE	ENST00000337343.4(DGKH);ENST00000261491.5(DGKH);ENST00000379274.2(DGKH)	0	0.0425;1.78;0.0	1	0	0	1	0	.	.	.	.	.	.	0
chr13	42629682	42631124	2_wgEncodeBroadHistoneK562H3k27acStdRawDataRep0.n1.q10.sorted.rmdup.non_black_narrow_peak_15533_4k_stitched	1871.97	.	Distal_TE	.	.	.	1	0	0	0	1	.	.	.	ENST00000337343.4(DGKH);ENST00000261491.5(DGKH);ENST00000379274.2(DGKH)	0	0.0425;1.78;0.0	.
chr13	42748143	42749215	1_wgEncodeBroadHistoneK562H3k27acStdRawDataRep0.n1.q10.sorted.rmdup.non_black_narrow_peak_15535_4k_stitched	1051.5	.	Distal_TE	.	.	.	0	0	0	0	0	.	.	.	.	.	.	.
chr13	42832911	42835735	2_wgEncodeBroadHistoneK562H3k27acStdRawDataRep0.n1.q10.sorted.rmdup.non_black_narrow_peak_15538_4k_stitched	4239.03	.	Distal_TE	.	.	.	0	0	0	0	0	.	.	.	.	.	.	.
chr13	42845507	42849410	2_wgEncodeBroadHistoneK562H3k27acStdRawDataRep0.n1.q10.sorted.rmdup.non_black_narrow_peak_15540_4k_stitched	5698.01	.	Proximal_TE	ENST00000025301.2(AKAP11)	24.8836	8.745	0	0	0	0	0	.	.	.	.	.	.	0.0639521
chr13	44715571	44716139	1_wgEncodeBroadHistoneK562H3k27acStdRawDataRep0.n1.q10.sorted.rmdup.non_black_narrow_peak_15544_4k_stitched	420.843	.	Proximal_TE	ENST00000444663.1(SMIM2-AS1)::ENST00000437867.1(SMIM2-AS1)	0::0	0.0::0.0	0	0	0	0	0	.	.	.	.	.	.	0::0
chr13	44960881	44961822	1_wgEncodeBroadHistoneK562H3k27acStdRawDataRep0.n1.q10.sorted.rmdup.non_black_narrow_peak_15547_4k_stitched	1048.59	.	Distal_TE	.	.	.	0	0	0	0	0	.	.	.	.	.	.	.
chr13	44971195	44972103	1_wgEncodeBroadHistoneK562H3k27acStdRawDataRep0.n1.q10.sorted.rmdup.non_black_narrow_peak_15549_4k_stitched	1166.04	.	Distal_TE	.	.	.	0	0	0	0	0	.	.	.	.	.	.	.
chr13	45009572	45011431	2_wgEncodeBroadHistoneK562H3k27acStdRawDataRep0.n1.q10.sorted.rmdup.non_black_narrow_peak_15551_4k_stitched	1681.58	.	Proximal_TE	ENST00000496314.1(TSC22D1)::ENST00000487881.2(TSC22D1)::ENST00000261489.2(TSC22D1)::ENST00000426579.2(RP11-71C5.2)	0::0.0::3.570737::0	0.125::0.08::4.7125::0.0	0	0	0	0	0	.	.	.	.	.	.	0::0::0::0
chr13	45150902	45152991	2_wgEncodeBroadHistoneK562H3k27acStdRawDataRep0.n1.q10.sorted.rmdup.non_black_narrow_peak_15554_4k_stitched	2089.31	.	Proximal_TE	ENST00000501704.2(TSC22D1)::ENST00000458659.2(TSC22D1)::ENST00000493016.1(TSC22D1)	0::0::0	0.0::1.1225::0.0	0	0	0	0	0	.	.	.	.	.	.	0::0::0
chr13	45164033	45164659	1_wgEncodeBroadHistoneK562H3k27acStdRawDataRep0.n1.q10.sorted.rmdup.non_black_narrow_peak_15556_4k_stitched	645.424	.	Distal_TE	.	.	.	0	0	0	0	0	.	.	.	.	.	.	.
chr13	45492192	45493235	1_wgEncodeBroadHistoneK562H3k27acStdRawDataRep0.n1.q10.sorted.rmdup.non_black_narrow_peak_15557_4k_stitched	2107.85	.	Distal_TE	.	.	.	0	0	0	0	0	.	.	.	.	.	.	.
chr13	45562973	45564566	1_wgEncodeBroadHistoneK562H3k27acStdRawDataRep0.n1.q10.sorted.rmdup.non_black_narrow_peak_15559_4k_stitched	1649.7	.	Proximal_TE	ENST00000379161.4(NUFIP1<OG>)::ENST00000379151.4(GPALPP1)::ENST00000479068.1(GPALPP1)::ENST00000361121.2(GPALPP1);ENST00000497558.1(GPALPP1)	10.527725::22.473877::1.777633::1.777633	5.9475::9.0125::0.0975::1.595;2.5325	0	0	0	0	0	.	.	.	.	.	.	0.0132909089311::0.0129605656528::0::0
chr13	45693783	45696296	1_wgEncodeBroadHistoneK562H3k27acStdRawDataRep0.n1.q10.sorted.rmdup.non_black_narrow_peak_15561_4k_stitched	4054.81	.	Proximal_TE	ENST00000340473.6(GTF2F2)	0	42.255	0	0	0	0	0	.	.	.	.	.	.	0
chr13	45896314	45896659	1_wgEncodeBroadHistoneK562H3k27acStdRawDataRep0.n1.q10.sorted.rmdup.non_black_narrow_peak_15566_4k_stitched	247.68	.	Distal_TE	.	.	.	0	0	0	0	0	.	.	.	.	.	.	.
chr13	45914071	45916752	2_wgEncodeBroadHistoneK562H3k27acStdRawDataRep0.n1.q10.sorted.rmdup.non_black_narrow_peak_15568_4k_stitched	4685.13	.	Proximal_TE	ENST00000610057.1(RP11-290D2.6)::ENST00000529421.1(TPT1)::ENST00000309246.5(TPT1)::ENST00000379060.4(TPT1)::ENST00000527226.1(TPT1);ENST00000379055.1(TPT1)::ENST00000379056.1(TPT1)::ENST00000517509.1(TPT1-AS1)::ENST00000530705.1(TPT1)::ENST00000412946.2(TPT1-AS1)::ENST00000520622.1(TPT1-AS1)::ENST00000520590.1(TPT1-AS1)::ENST00000523506.1(TPT1-AS1)::ENST00000521336.1(TPT1-AS1)::ENST00000520310.1(…	0::0::0::0::417.746764::417.746764::0::0::0.105415::0.105415::0.445693::0.340278::1.692648::4.783421::0::0	0.3575::69.98::10.165::607.9475::0.3625;1.1975::143.42::0.13::396.755::0.0425::0.0525::0.0375::0.0::0.0725::0.13::0.1425::0.0175	0	0	0	0	0	.	.	.	.	.	.	0::0::0::0::0.0159173895948::0.0159173895948::0::0::0::0::0::0::0::0::0::0
chr13	45988549	45992488	2_wgEncodeBroadHistoneK562H3k27acStdRawDataRep0.n1.q10.sorted.rmdup.non_black_narrow_peak_15573_4k_stitched	1161.74	.	Proximal_TE	ENST00000506633.1(SLC25A30-AS1)::ENST00000539591.1(SLC25A30)::ENST00000310862.7(SLC25A30)::ENST00000463262.1(SLC25A30);ENST00000519547.1(SLC25A30);ENST00000519676.1(SLC25A30)::ENST00000522438.1(SLC25A30)	0::2.573608::2.573608::2.573608::0.419029	0.0::0.0::0.3775::0.225;0.105;2.525::0.07	0	0	0	0	0	.	.	.	.	.	.	0::0::0::0::0
chr13	46038395	46039880	2_wgEncodeBroadHistoneK562H3k27acStdRawDataRep0.n1.q10.sorted.rmdup.non_black_narrow_peak_15576_4k_stitched	1938.34	.	Proximal_TE	ENST00000349995.5(COG3)::ENST00000476702.1(COG3)	9.755821::0	5.45::2.3975	0	0	0	0	0	.	.	.	.	.	.	0::0
chr13	46625690	46627541	2_wgEncodeBroadHistoneK562H3k27acStdRawDataRep0.n1.q10.sorted.rmdup.non_black_narrow_peak_15579_4k_stitched	1646.53	.	Proximal_TE	ENST00000428921.1(ZC3H13<TSG>)::ENST00000242848.4(ZC3H13<TSG>)::ENST00000282007.3(ZC3H13<TSG>)::ENST00000606351.1(CPB2-AS1)::ENST00000606243.1(CPB2-AS1);ENST00000606991.1(CPB2-AS1)::ENST00000415033.2(CPB2-AS1)	20.756118::19.934606::19.934606::2.517532::2.468516::0.056399	0.63::2.6225::2.8775::0.1875::0.0425;0.3525::0.3475	0	0	0	0	0	.	.	.	.	.	.	0.0401598403584::0.0401598403584::0.0401598403584::0::0::0
chr13	46687579	46688202	1_wgEncodeBroadHistoneK562H3k27acStdRawDataRep0.n1.q10.sorted.rmdup.non_black_narrow_peak_15581_4k_stitched	472.717	.	Distal_TE	.	.	.	0	0	0	0	0	.	.	.	.	.	.	.
chr13	46694531	46694784	1_wgEncodeBroadHistoneK562H3k27acStdRawDataRep0.n1.q10.sorted.rmdup.non_black_narrow_peak_15584_4k_stitched	252.302	.	Distal_TE	.	.	.	0	0	0	0	0	.	.	.	.	.	.	.
chr13	46754068	46757825	2_wgEncodeBroadHistoneK562H3k27acStdRawDataRep0.n1.q10.sorted.rmdup.non_black_narrow_peak_15588_4k_stitched	6342.25	.	Proximal_TE	ENST00000460190.1(LCP1<CCG>)::ENST00000323076.2(LCP1<CCG>)	18.861673::0	1.83::126.145	1	0	0	0	1	.	.	.	ENST00000398576.2(LCP1<CCG>)::ENST00000442275.1(LCP1<CCG>)::ENST00000378805.3(LRRC63);ENST00000446175.1(LRRC63)::ENST00000595396.1(LRRC63)	0::0.049016::0.105415::0	2.785::0.0175::0.135;0.0::0.0	0.518846772687::0
chr13	46784914	46786413	2_wgEncodeBroadHistoneK562H3k27acStdRawDataRep0.n1.q10.sorted.rmdup.non_black_narrow_peak_15591_4k_stitched	1009.32	.	Proximal_TE	ENST00000398576.2(LCP1<CCG>)::ENST00000442275.1(LCP1<CCG>)::ENST00000378805.3(LRRC63);ENST00000446175.1(LRRC63)::ENST00000595396.1(LRRC63)	0::0.049016::0.105415::0	2.785::0.0175::0.135;0.0::0.0	1	0	0	0	1	.	.	.	ENST00000460190.1(LCP1<CCG>)::ENST00000323076.2(LCP1<CCG>)	18.861673::0	1.83::126.145	0::0::0::0
chr13	46855680	46858974	3_wgEncodeBroadHistoneK562H3k27acStdRawDataRep0.n1.q10.sorted.rmdup.non_black_narrow_peak_15593_4k_stitched	1879.91	.	Distal_TE	.	.	.	0	0	0	0	0	.	.	.	.	.	.	.
chr13	47127579	47128838	1_wgEncodeBroadHistoneK562H3k27acStdRawDataRep0.n1.q10.sorted.rmdup.non_black_narrow_peak_15599_4k_stitched	1398.54	.	Proximal_TE	ENST00000311191.6(LRCH1)::ENST00000389798.3(LRCH1)::ENST00000389797.3(LRCH1)	5.095803::3.910302::0.703029	1.995::0.3575::0.0	0	0	0	0	0	.	.	.	.	.	.	0::0::0
chr13	47370193	47372281	1_wgEncodeBroadHistoneK562H3k27acStdRawDataRep0.n1.q10.sorted.rmdup.non_black_narrow_peak_15600_4k_stitched	4119.58	.	Proximal_TE	ENST00000495654.1(ESD)::ENST00000378697.1(ESD)::ENST00000378720.3(ESD)	0::110.298208::0	0.1675::2.0175::135.71	0	0	0	0	0	.	.	.	.	.	.	0::0.0286001574598::0
chr13	47684578	47685939	1_wgEncodeBroadHistoneK562H3k27acStdRawDataRep0.n1.q10.sorted.rmdup.non_black_narrow_peak_15601_4k_stitched	2962.8	.	Distal_TE	.	.	.	0	0	0	0	0	.	.	.	.	.	.	.
chr13	48574760	48575923	1_wgEncodeBroadHistoneK562H3k27acStdRawDataRep0.n1.q10.sorted.rmdup.non_black_narrow_peak_15603_4k_stitched	1109.33	.	Proximal_TE	ENST00000534875.1(SUCLA2)::ENST00000497202.1(SUCLA2)::ENST00000433022.1(SUCLA2);ENST00000470760.1(SUCLA2)::ENST00000544100.1(SUCLA2)::ENST00000378654.3(SUCLA2)::ENST00000423869.1(SUCLA2-AS1)	0::16.349805::16.349805::16.349805::1.791024::0.056399	0.0::0.0::0.255;0.9875::0.255::20.36::0.065	0	0	0	0	0	.	.	.	.	.	.	0::0.031538382074::0.031538382074::0.031538382074::0::0
chr13	48611288	48612903	1_wgEncodeBroadHistoneK562H3k27acStdRawDataRep0.n1.q10.sorted.rmdup.non_black_narrow_peak_15604_4k_stitched	3672.78	.	Proximal_TE	ENST00000258662.2(NUDT15)::ENST00000543413.1(SUCLA2)	0.094877::0	16.3::0.29	0	0	0	0	0	.	.	.	.	.	.	0::0
chr13	48668233	48669276	1_wgEncodeBroadHistoneK562H3k27acStdRawDataRep0.n1.q10.sorted.rmdup.non_black_narrow_peak_15605_4k_stitched	1896.8	.	Proximal_TE	ENST00000417167.1(MED4)::ENST00000258648.2(MED4)::ENST00000378586.1(MED4)	17.466116::17.466116::14.398175	0.0575::9.865::11.8375	0	0	0	0	0	.	.	.	.	.	.	0.0217092263419::0.0217092263419::0.0217092263419
chr13	48806653	48808604	2_wgEncodeBroadHistoneK562H3k27acStdRawDataRep0.n1.q10.sorted.rmdup.non_black_narrow_peak_15607_4k_stitched	2673.78	.	Proximal_TE	ENST00000378565.5(ITM2B)::ENST00000378549.5(ITM2B)	53.59361::53.896162	17.2225::0.0125	1	0	0	0	1	.	.	.	ENST00000436963.1(LINC00441)::ENST00000433480.2(LINC00441)::ENST00000267163.4(RB1<TSG><CCG>);ENST00000467505.1(RB1<TSG><CCG>)	0.810223::0.810223::12.647866	0.0::0.0875::11.6625;0.0	0.146476648844::0.146476648844
chr13	48877135	48878898	1_wgEncodeBroadHistoneK562H3k27acStdRawDataRep0.n1.q10.sorted.rmdup.non_black_narrow_peak_15609_4k_stitched	3332.5	.	Proximal_TE	ENST00000436963.1(LINC00441)::ENST00000433480.2(LINC00441)::ENST00000267163.4(RB1<TSG><CCG>);ENST00000467505.1(RB1<TSG><CCG>)	0.810223::0.810223::12.647866	0.0::0.0875::11.6625;0.0	1	0	0	0	1	.	.	.	ENST00000378565.5(ITM2B)::ENST00000378549.5(ITM2B)	53.59361::53.896162	17.2225::0.0125	0::0::0.0466343784204
chr13	49105698	49108685	4_wgEncodeBroadHistoneK562H3k27acStdRawDataRep0.n1.q10.sorted.rmdup.non_black_narrow_peak_15610_4k_stitched	2988.7	.	Proximal_TE	ENST00000544904.1(RCBTB2)::ENST00000430805.2(RCBTB2);ENST00000544492.1(RCBTB2)::ENST00000481144.1(RCBTB2)::ENST00000344532.3(RCBTB2)	0.746869::0.746869::0.0::0	0.07::0.0425;0.0075::0.1725::0.785	0	0	0	0	0	.	.	.	.	.	.	0::0::0::0
chr13	49199667	49200321	1_wgEncodeBroadHistoneK562H3k27acStdRawDataRep0.n1.q10.sorted.rmdup.non_black_narrow_peak_15615_4k_stitched	651.663	.	Distal_TE	.	.	.	0	0	0	0	0	.	.	.	.	.	.	.
chr13	49549347	49551745	2_wgEncodeBroadHistoneK562H3k27acStdRawDataRep0.n1.q10.sorted.rmdup.non_black_narrow_peak_15617_4k_stitched	4457.49	.	Proximal_TE	ENST00000492622.2(FNDC3A)::ENST00000484074.1(FNDC3A)::ENST00000541916.1(FNDC3A)	9.662604::0::0	3.37::2.2825::0.0075	0	0	0	0	0	.	.	.	.	.	.	0::0::0
chr13	49684196	49684805	1_wgEncodeBroadHistoneK562H3k27acStdRawDataRep0.n1.q10.sorted.rmdup.non_black_narrow_peak_15620_4k_stitched	352.376	.	Proximal_TE	ENST00000398316.3(FNDC3A)	5.91783	5.1	0	0	0	0	0	.	.	.	.	.	.	0
chr13	49821333	49822959	2_wgEncodeBroadHistoneK562H3k27acStdRawDataRep0.n1.q10.sorted.rmdup.non_black_narrow_peak_15621_4k_stitched	2765.65	.	Proximal_TE	ENST00000538056.1(CDADC1)::ENST00000251108.6(CDADC1)::ENST00000496952.1(CDADC1)::ENST00000496061.1(CDADC1)::ENST00000444959.1(CDADC1);ENST00000466868.1(CDADC1)::ENST00000484126.1(CDADC1)	6.647219::6.647219::6.647219::6.647219::6.647219::0	1.6175::1.1475::0.2425::0.0::0.1175;1.3125::0.195	0	0	0	0	0	.	.	.	.	.	.	0::0::0::0::0::0
chr13	49887720	49889555	1_wgEncodeBroadHistoneK562H3k27acStdRawDataRep0.n1.q10.sorted.rmdup.non_black_narrow_peak_15623_4k_stitched	2450.23	.	Distal_TE	.	.	.	0	0	0	0	0	.	.	.	.	.	.	.
chr13	49975308	49975871	1_wgEncodeBroadHistoneK562H3k27acStdRawDataRep0.n1.q10.sorted.rmdup.non_black_narrow_peak_15625_4k_stitched	356.641	.	Proximal_TE	ENST00000457041.1(CAB39L)::ENST00000355854.4(CAB39L)	0.422612::0	0.2225::0.915	0	0	0	0	0	.	.	.	.	.	.	0::0
chr13	50017508	50020617	2_wgEncodeBroadHistoneK562H3k27acStdRawDataRep0.n1.q10.sorted.rmdup.non_black_narrow_peak_15626_4k_stitched	4834.36	.	Proximal_TE	ENST00000410043.1(CAB39L)::ENST00000470410.1(CAB39L)::ENST00000347776.5(CAB39L)::ENST00000409308.1(CAB39L)::ENST00000354234.4(SETDB2)::ENST00000317257.8(SETDB2)::ENST00000481439.1(SETDB2)::ENST00000258672.5(SETDB2)::ENST00000400396.1(AL136218.1)	0.617315::0.397::0.397::0.397::4.394158::1.69623::0::0::0	0.03::0.0::0.0::0.1475::1.9::1.1325::0.3925::2.06::0.28	0	0	0	0	0	.	.	.	.	.	.	0::0::0::0::0::0::0::0::0
chr13	50069301	50070146	1_wgEncodeBroadHistoneK562H3k27acStdRawDataRep0.n1.q10.sorted.rmdup.non_black_narrow_peak_15630_4k_stitched	502.78	.	Proximal_TE	ENST00000481509.1(PHF11)::ENST00000378319.3(PHF11)::ENST00000467763.1(PHF11)::ENST00000476953.2(PHF11)::ENST00000487433.2(PHF11)::ENST00000496612.1(PHF11)::ENST00000357596.3(PHF11)::ENST00000485919.1(PHF11);ENST00000465045.1(PHF11)::ENST00000442195.1(PHF11)::ENST00000488958.1(PHF11)	0::4.555519::4.555519::0::0::0.0::0.0::0.0::0.0::0	0.06::1.6975::0.0::0.0825::0.08::0.06::0.1025::0.0;0.115::0.0::0.5075	0	0	0	0	0	.	.	.	.	.	.	0::0::0::0::0::0::0::0::0::0
chr13	50159912	50160151	1_wgEncodeBroadHistoneK562H3k27acStdRawDataRep0.n1.q10.sorted.rmdup.non_black_narrow_peak_15634_4k_stitched	182.767	.	Proximal_TE	ENST00000546015.1(RCBTB1)::ENST00000378302.2(RCBTB1)	2.243454::2.243454	0.56::1.2925	0	0	0	0	0	.	.	.	.	.	.	0::0
chr13	50264595	50266110	2_wgEncodeBroadHistoneK562H3k27acStdRawDataRep0.n1.q10.sorted.rmdup.non_black_narrow_peak_15636_4k_stitched	1236.12	.	Proximal_TE	ENST00000473576.2(EBPL<OG>)::ENST00000378270.5(EBPL<OG>)::ENST00000378284.2(EBPL<OG>);ENST00000378272.5(EBPL<OG>);ENST00000378268.1(EBPL<OG>);ENST00000495963.2(EBPL<OG>)::ENST00000378282.5(EBPL<OG>);ENST00000242827.6(EBPL<OG>)	53.637496::53.637496::53.637496::53.637496	8.3::0.8075::0.085;1.045;0.16;0.12::0.0;14.72	1	0	0	0	1	.	.	.	ENST00000261667.3(KPNA3)	0	10.9125	0.0509591026555::0.0509591026555::0.0509591026555::0.0509591026555
chr13	50365458	50367835	2_wgEncodeBroadHistoneK562H3k27acStdRawDataRep0.n1.q10.sorted.rmdup.non_black_narrow_peak_15638_4k_stitched	3354.97	.	Proximal_TE	ENST00000261667.3(KPNA3)	0	10.9125	1	0	0	0	1	.	.	.	ENST00000473576.2(EBPL<OG>)::ENST00000378270.5(EBPL<OG>)::ENST00000378284.2(EBPL<OG>);ENST00000378272.5(EBPL<OG>);ENST00000378268.1(EBPL<OG>);ENST00000495963.2(EBPL<OG>)::ENST00000378282.5(EBPL<OG>);ENST00000242827.6(EBPL<OG>)	53.637496::53.637496::53.637496::53.637496	8.3::0.8075::0.085;1.045;0.16;0.12::0.0;14.72	0
chr13	50509548	50510450	1_wgEncodeBroadHistoneK562H3k27acStdRawDataRep0.n1.q10.sorted.rmdup.non_black_narrow_peak_15642_4k_stitched	910.533	.	Proximal_TE	ENST00000492258.1(SPRYD7)::ENST00000361840.3(SPRYD7)::ENST00000378195.2(SPRYD7)	0::12.762661::0.52222	0.0::4.22::0.2675	0	0	0	0	0	.	.	.	.	.	.	0::0.0189202755579::0
chr13	50570023	50572285	2_wgEncodeBroadHistoneK562H3k27acStdRawDataRep0.n1.q10.sorted.rmdup.non_black_narrow_peak_15644_4k_stitched	3790.17	.	Proximal_TE	ENST00000442421.1(TRIM13)::ENST00000378183.4(TRIM13)::ENST00000474805.1(TRIM13)::ENST00000420995.2(TRIM13);ENST00000478111.1(TRIM13)::ENST00000378182.3(TRIM13)::ENST00000356017.4(TRIM13)::ENST00000457662.2(TRIM13)	0::0::0::11.893847::11.893847::11.893847::11.893847	0.0::0.0::0.0::0.905;0.68::1.86::0.0225::5.3675	4	0	0	0	2	.	.	.	ENST00000425586.1(DLEU2)&&ENST00000443587.1(DLEU2)::ENST00000421758.1(DLEU2)::ENST00000449579.1(DLEU2);ENST00000458725.1(DLEU2)::ENST00000235290.3(DLEU2)::ENST00000433070.2(DLEU2)::ENST00000491341.1(DLEU1);ENST00000490577.1(DLEU1);ENST00000486895.1(DLEU1);ENST00000467721.1(DLEU1);ENST00000491615.1(DLEU1);ENST00000461527.2(DLEU1);ENST00000468522.1(DLEU1);ENST00000476738.1(DLEU1);ENST00000468168.1(…	0&&16.96978::16.96978::16.96978::16.96978::16.96978::31.425421	0.885&&1.8325::0.0575::3.98;15.845::5.0075::8.8675::0.0375;0.095;0.0875;0.5525;0.2475;0.0;0.0;0.0375;0.0;0.035;0.0825;14.495;16.1675	0::0::0::0.0234831560844::0.0234831560844::0.0234831560844::0.0234831560844
chr13	50653968	50658434	3_wgEncodeBroadHistoneK562H3k27acStdRawDataRep0.n1.q10.sorted.rmdup.non_black_narrow_peak_15647_4k_stitched	12112.5	.	Proximal_TE	ENST00000443587.1(DLEU2)::ENST00000421758.1(DLEU2)::ENST00000449579.1(DLEU2);ENST00000458725.1(DLEU2)::ENST00000235290.3(DLEU2)::ENST00000433070.2(DLEU2)::ENST00000491341.1(DLEU1);ENST00000490577.1(DLEU1);ENST00000486895.1(DLEU1);ENST00000467721.1(DLEU1);ENST00000491615.1(DLEU1);ENST00000461527.2(DLEU1);ENST00000468522.1(DLEU1);ENST00000476738.1(DLEU1);ENST00000468168.1(DLEU1);ENST00000463474.2(D…	16.96978::16.96978::16.96978::16.96978::16.96978::31.425421	1.8325::0.0575::3.98;15.845::5.0075::8.8675::0.0375;0.095;0.0875;0.5525;0.2475;0.0;0.0;0.0375;0.0;0.035;0.0825;14.495;16.1675	3	0	0	0	2	.	.	.	ENST00000425586.1(DLEU2)&&ENST00000442421.1(TRIM13)::ENST00000378183.4(TRIM13)::ENST00000474805.1(TRIM13)::ENST00000420995.2(TRIM13);ENST00000478111.1(TRIM13)::ENST00000378182.3(TRIM13)::ENST00000356017.4(TRIM13)::ENST00000457662.2(TRIM13)	0&&0::0::0::11.893847::11.893847::11.893847::11.893847	0.885&&0.0::0.0::0.0::0.905;0.68::1.86::0.0225::5.3675	0.122001017093::0.122001017093::0.122001017093::0.122001017093::0.122001017093::0.043776815249
chr13	50696770	50700941	2_wgEncodeBroadHistoneK562H3k27acStdRawDataRep0.n1.q10.sorted.rmdup.non_black_narrow_peak_15655_4k_stitched	11040.9	.	Proximal_TE	ENST00000425586.1(DLEU2)	0	0.885	4	0	0	0	3	.	.	.	ENST00000336617.3(RNASEH2B)::ENST00000422660.1(RNASEH2B)::ENST00000594244.1(RNASEH2B-AS1);ENST00000593750.1(RNASEH2B-AS1);ENST00000596992.1(RNASEH2B-AS1)::ENST00000454605.1(RNASEH2B-AS1)&&ENST00000442421.1(TRIM13)::ENST00000378183.4(TRIM13)::ENST00000474805.1(TRIM13)::ENST00000420995.2(TRIM13);ENST00000478111.1(TRIM13)::ENST00000378182.3(TRIM13)::ENST00000356017.4(TRIM13)::ENST00000457662.2(TRIM1…	0::20.496253::0.098354::0&&0::0::0::11.893847::11.893847::11.893847::11.893847&&16.96978::16.96978::16.96978::16.96978::16.96978::31.425421	7.945::5.1375::0.015;0.0975;0.0::0.015&&0.0::0.0::0.0::0.905;0.68::1.86::0.0225::5.3675&&1.8325::0.0575::3.98;15.845::5.0075::8.8675::0.0375;0.095;0.0875;0.5525;0.2475;0.0;0.0;0.0375;0.0;0.035;0.0825;14.495;16.1675	0
chr13	50759998	50761155	1_wgEncodeBroadHistoneK562H3k27acStdRawDataRep0.n1.q10.sorted.rmdup.non_black_narrow_peak_15657_4k_stitched	833.032	.	Proximal_TE	ENST00000485007.1(DLEU1);ENST00000475913.1(DLEU1);ENST00000484529.1(DLEU1)	0	1.14;0.5825;0.3475	0	0	0	0	0	.	.	.	.	.	.	0
chr13	50774689	50775104	1_wgEncodeBroadHistoneK562H3k27acStdRawDataRep0.n1.q10.sorted.rmdup.non_black_narrow_peak_15658_4k_stitched	339.391	.	Distal_TE	.	.	.	0	0	0	0	0	.	.	.	.	.	.	.
chr13	50782397	50783583	1_wgEncodeBroadHistoneK562H3k27acStdRawDataRep0.n1.q10.sorted.rmdup.non_black_narrow_peak_15660_4k_stitched	2488.91	.	Distal_TE	.	.	.	0	0	0	0	0	.	.	.	.	.	.	.
chr13	50893456	50894430	1_wgEncodeBroadHistoneK562H3k27acStdRawDataRep0.n1.q10.sorted.rmdup.non_black_narrow_peak_15664_4k_stitched	819.599	.	Distal_TE	.	.	.	0	0	0	0	0	.	.	.	.	.	.	.
chr13	50908628	50909824	2_wgEncodeBroadHistoneK562H3k27acStdRawDataRep0.n1.q10.sorted.rmdup.non_black_narrow_peak_15665_4k_stitched	708.768	.	Distal_TE	.	.	.	0	0	0	0	0	.	.	.	.	.	.	.
chr13	50996096	50997723	2_wgEncodeBroadHistoneK562H3k27acStdRawDataRep0.n1.q10.sorted.rmdup.non_black_narrow_peak_15670_4k_stitched	2254.67	.	Distal_TE	.	.	.	0	0	0	0	0	.	.	.	.	.	.	.
chr13	51058607	51059137	1_wgEncodeBroadHistoneK562H3k27acStdRawDataRep0.n1.q10.sorted.rmdup.non_black_narrow_peak_15672_4k_stitched	312.265	.	Distal_TE	.	.	.	0	0	0	0	0	.	.	.	.	.	.	.
chr13	51186912	51188319	2_wgEncodeBroadHistoneK562H3k27acStdRawDataRep0.n1.q10.sorted.rmdup.non_black_narrow_peak_15675_4k_stitched	1501.39	.	Distal_TE	.	.	.	0	0	0	0	0	.	.	.	.	.	.	.
chr13	51483516	51486149	1_wgEncodeBroadHistoneK562H3k27acStdRawDataRep0.n1.q10.sorted.rmdup.non_black_narrow_peak_15678_4k_stitched	5286.5	.	Proximal_TE	ENST00000336617.3(RNASEH2B)::ENST00000422660.1(RNASEH2B)::ENST00000594244.1(RNASEH2B-AS1);ENST00000593750.1(RNASEH2B-AS1);ENST00000596992.1(RNASEH2B-AS1)::ENST00000454605.1(RNASEH2B-AS1)	0::20.496253::0.098354::0	7.945::5.1375::0.015;0.0975;0.0::0.015	1	0	0	0	1	.	.	.	ENST00000425586.1(DLEU2)	0	0.885	0::0.0384180731644::0::0
chr13	52025230	52028559	2_wgEncodeBroadHistoneK562H3k27acStdRawDataRep0.n1.q10.sorted.rmdup.non_black_narrow_peak_15679_4k_stitched	8350.25	.	Proximal_TE	ENST00000491997.1(INTS6);ENST00000491189.1(INTS6)::ENST00000488009.1(INTS6)::ENST00000461515.1(INTS6)::ENST00000486195.2(INTS6)::ENST00000593672.1(INTS6-AS1);ENST00000595435.1(INTS6-AS1)::ENST00000596050.1(INTS6-AS1)::ENST00000594959.1(INTS6-AS1)::ENST00000595424.1(INTS6-AS1)::ENST00000420668.2(INTS6)::ENST00000491723.1(INTS6)::ENST00000469430.1(INTS6)::ENST00000311234.4(INTS6)::ENST00000463928.1…	0::0::0::0::0::0::0::0::0.083911::0.083911::0.105415::25.170569::25.170569::0::0::0.395423::0::0::0::0::0::0::0	0.1425;0.0::0.0825::0.32::0.08::0.0;0.0::0.0::0.0175::0.0::0.44::0.0975::0.16::1.7375::0.0;2.715::3.95::3.7025::0.9725::0.0::0.0::0.0::0.08;0.185::0.0;0.0;0.0;0.0;0.0;0.0;0.0;0.0;0.0;0.0;0.0;0.015;0.0;0.0;0.0::0.1725::0.0	4	0	0	1	2	.	.	.	ENST00000298125.5(WDFY2)&&ENST00000497151.1(DHRS12)::ENST00000280056.2(DHRS12)::ENST00000444610.2(DHRS12)::ENST00000218981.1(DHRS12);ENST00000490949.1(DHRS12)::ENST00000456688.1(RP11-327P2.5)	1.709345&&0.0::0.298323::0.298323::0.201869::0.0	2.0925&&0.1325::0.0425::0.0625::0.0225;0.1975::0.52	0::0::0::0::0::0::0::0::0::0::0::0.0396226859487::0.0396226859487::0::0::0::0::0::0::0::0::0::0
chr13	52157346	52159688	3_wgEncodeBroadHistoneK562H3k27acStdRawDataRep0.n1.q10.sorted.rmdup.non_black_narrow_peak_15681_4k_stitched	3980.86	.	Proximal_TE	ENST00000298125.5(WDFY2)	1.70934	2.0925	2	0	0	0	2	.	.	.	ENST00000491997.1(INTS6);ENST00000491189.1(INTS6)::ENST00000488009.1(INTS6)::ENST00000461515.1(INTS6)::ENST00000486195.2(INTS6)::ENST00000593672.1(INTS6-AS1);ENST00000595435.1(INTS6-AS1)::ENST00000596050.1(INTS6-AS1)::ENST00000594959.1(INTS6-AS1)::ENST00000595424.1(INTS6-AS1)::ENST00000420668.2(INTS6)::ENST00000491723.1(INTS6)::ENST00000469430.1(INTS6)::ENST00000311234.4(INTS6)::ENST00000463928.1…	0::0::0::0::0::0::0::0::0.083911::0.083911::0.105415::25.170569::25.170569::0::0::0.395423::0::0::0::0::0::0::0&&0.0::0.298323::0.298323::0.201869::0.0	0.1425;0.0::0.0825::0.32::0.08::0.0;0.0::0.0::0.0175::0.0::0.44::0.0975::0.16::1.7375::0.0;2.715::3.95::3.7025::0.9725::0.0::0.0::0.0::0.08;0.185::0.0;0.0;0.0;0.0;0.0;0.0;0.0;0.0;0.0;0.0;0.0;0.015;0.0;0.0;0.0::0.1725::0.0&&0.1325::0.0425::0.0625::0.0225;0.1975::0.52	0
chr13	52164954	52166111	1_wgEncodeBroadHistoneK562H3k27acStdRawDataRep0.n1.q10.sorted.rmdup.non_black_narrow_peak_15684_4k_stitched	853.874	.	Distal_TE	.	.	.	2	0	0	0	1	.	.	.	ENST00000491997.1(INTS6);ENST00000491189.1(INTS6)::ENST00000488009.1(INTS6)::ENST00000461515.1(INTS6)::ENST00000486195.2(INTS6)::ENST00000593672.1(INTS6-AS1);ENST00000595435.1(INTS6-AS1)::ENST00000596050.1(INTS6-AS1)::ENST00000594959.1(INTS6-AS1)::ENST00000595424.1(INTS6-AS1)::ENST00000420668.2(INTS6)::ENST00000491723.1(INTS6)::ENST00000469430.1(INTS6)::ENST00000311234.4(INTS6)::ENST00000463928.1…	0::0::0::0::0::0::0::0::0.083911::0.083911::0.105415::25.170569::25.170569::0::0::0.395423::0::0::0::0::0::0::0	0.1425;0.0::0.0825::0.32::0.08::0.0;0.0::0.0::0.0175::0.0::0.44::0.0975::0.16::1.7375::0.0;2.715::3.95::3.7025::0.9725::0.0::0.0::0.0::0.08;0.185::0.0;0.0;0.0;0.0;0.0;0.0;0.0;0.0;0.0;0.0;0.0;0.015;0.0;0.0;0.0::0.1725::0.0	.
chr13	52377368	52379210	1_wgEncodeBroadHistoneK562H3k27acStdRawDataRep0.n1.q10.sorted.rmdup.non_black_narrow_peak_15686_4k_stitched	2879.84	.	Proximal_TE	ENST00000497151.1(DHRS12)::ENST00000280056.2(DHRS12)::ENST00000444610.2(DHRS12)::ENST00000218981.1(DHRS12);ENST00000490949.1(DHRS12)::ENST00000456688.1(RP11-327P2.5)	0.0::0.298323::0.298323::0.201869::0.0	0.1325::0.0425::0.0625::0.0225;0.1975::0.52	2	0	0	0	2	.	.	.	ENST00000491997.1(INTS6);ENST00000491189.1(INTS6)::ENST00000488009.1(INTS6)::ENST00000461515.1(INTS6)::ENST00000486195.2(INTS6)::ENST00000593672.1(INTS6-AS1);ENST00000595435.1(INTS6-AS1)::ENST00000596050.1(INTS6-AS1)::ENST00000594959.1(INTS6-AS1)::ENST00000595424.1(INTS6-AS1)::ENST00000420668.2(INTS6)::ENST00000491723.1(INTS6)::ENST00000469430.1(INTS6)::ENST00000311234.4(INTS6)::ENST00000463928.1…	0::0::0::0::0::0::0::0::0.083911::0.083911::0.105415::25.170569::25.170569::0::0::0.395423::0::0::0::0::0::0::0&&1.709345	0.1425;0.0::0.0825::0.32::0.08::0.0;0.0::0.0::0.0175::0.0::0.44::0.0975::0.16::1.7375::0.0;2.715::3.95::3.7025::0.9725::0.0::0.0::0.0::0.08;0.185::0.0;0.0;0.0;0.0;0.0;0.0;0.0;0.0;0.0;0.0;0.0;0.015;0.0;0.0;0.0::0.1725::0.0&&2.0925	0::0::0::0::0
chr13	52495168	52497618	2_wgEncodeBroadHistoneK562H3k27acStdRawDataRep0.n1.q10.sorted.rmdup.non_black_narrow_peak_15689_4k_stitched	2585.59	.	Distal_TE	.	.	.	0	0	0	0	0	.	.	.	.	.	.	.
chr13	52548705	52554103	3_wgEncodeBroadHistoneK562H3k27acStdRawDataRep0.n1.q10.sorted.rmdup.non_black_narrow_peak_15696_4k_stitched	3153.93	.	Proximal_TE	ENST00000483772.1(ATP7B)::ENST00000482841.1(ATP7B)::ENST00000542656.1(ATP7B)	0::0::0	0.465::0.015::0.4425	0	0	0	0	0	.	.	.	.	.	.	0::0::0
chr13	52567406	52574076	3_wgEncodeBroadHistoneK562H3k27acStdRawDataRep0.n1.q10.sorted.rmdup.non_black_narrow_peak_15705_4k_stitched	5881.14	.	Distal_TE	.	.	.	1	0	0	0	1	.	.	.	ENST00000418097.2(ATP7B);ENST00000400370.3(ATP7B);ENST00000448424.2(ATP7B)::ENST00000344297.5(ATP7B);ENST00000242839.4(ATP7B);ENST00000400366.3(ATP7B)::ENST00000523764.1(ALG11)::ENST00000521508.1(ALG11)	0.180365::0.180365::9.570192::9.570192	0.0375;0.01;0.3525::0.285;3.5825;0.3375::0.3225::3.955	.
chr13	52583976	52587082	3_wgEncodeBroadHistoneK562H3k27acStdRawDataRep0.n1.q10.sorted.rmdup.non_black_narrow_peak_15711_4k_stitched	3687.51	.	Proximal_TE	ENST00000418097.2(ATP7B);ENST00000400370.3(ATP7B);ENST00000448424.2(ATP7B)::ENST00000344297.5(ATP7B);ENST00000242839.4(ATP7B);ENST00000400366.3(ATP7B)::ENST00000523764.1(ALG11)::ENST00000521508.1(ALG11)	0.180365::0.180365::9.570192::9.570192	0.0375;0.01;0.3525::0.285;3.5825;0.3375::0.3225::3.955	3	0	0	1	1	.	.	.	ENST00000519151.1(ALG11)::ENST00000521776.2(UTP14C)	0::0	0.94::5.6275	0::0::0::0
chr13	52596035	52596566	1_wgEncodeBroadHistoneK562H3k27acStdRawDataRep0.n1.q10.sorted.rmdup.non_black_narrow_peak_15715_4k_stitched	143.701	.	Proximal_TE	ENST00000519151.1(ALG11)::ENST00000521776.2(UTP14C)	0::0	0.94::5.6275	2	0	0	0	1	.	.	.	ENST00000418097.2(ATP7B);ENST00000400370.3(ATP7B);ENST00000448424.2(ATP7B)::ENST00000344297.5(ATP7B);ENST00000242839.4(ATP7B);ENST00000400366.3(ATP7B)::ENST00000523764.1(ALG11)::ENST00000521508.1(ALG11)	0.180365::0.180365::9.570192::9.570192	0.0375;0.01;0.3525::0.285;3.5825;0.3375::0.3225::3.955	0::0
chr13	52645425	52646042	1_wgEncodeBroadHistoneK562H3k27acStdRawDataRep0.n1.q10.sorted.rmdup.non_black_narrow_peak_15717_4k_stitched	547.821	.	Distal_TE	.	.	.	0	0	0	0	0	.	.	.	.	.	.	.
chr13	52692698	52693286	1_wgEncodeBroadHistoneK562H3k27acStdRawDataRep0.n1.q10.sorted.rmdup.non_black_narrow_peak_15720_4k_stitched	553.203	.	Distal_TE	.	.	.	0	0	0	0	0	.	.	.	.	.	.	.
chr13	52767917	52769019	1_wgEncodeBroadHistoneK562H3k27acStdRawDataRep0.n1.q10.sorted.rmdup.non_black_narrow_peak_15722_4k_stitched	1490.05	.	Proximal_TE	ENST00000423686.1(MRPS31P5)::ENST00000606619.1(MRPS31P5)::ENST00000606974.1(MRPS31P5)::ENST00000416599.1(MRPS31P5)	1.792505::1.792505::1.887382::0.094877	0.0::0.3225::0.3625::1.1075	0	0	0	0	0	.	.	.	.	.	.	0::0::0::0
chr13	53023956	53030738	2_wgEncodeBroadHistoneK562H3k27acStdRawDataRep0.n1.q10.sorted.rmdup.non_black_narrow_peak_15723_4k_stitched	5902.53	.	Proximal_TE	ENST00000480923.1(VPS36)::ENST00000378060.4(VPS36)::ENST00000468284.1(CKAP2)::ENST00000258607.5(CKAP2);ENST00000378034.3(CKAP2)::ENST00000378037.5(CKAP2)::ENST00000490903.1(CKAP2)::ENST00000480747.1(CKAP2)	0::19.10997::64.434045::64.434045::64.434045::0.622475::0.622475	0.1875::15.1225::0.7125::18.125;2.5375::9.7025::0.7025::0.0325	0	0	0	0	0	.	.	.	.	.	.	0::0.0236254009413::0.0682660483085::0.0682660483085::0.0682660483085::0::0
chr13	53088199	53088486	1_wgEncodeBroadHistoneK562H3k27acStdRawDataRep0.n1.q10.sorted.rmdup.non_black_narrow_peak_15726_4k_stitched	149.104	.	Distal_TE	.	.	.	0	0	0	0	0	.	.	.	.	.	.	.
chr13	53190941	53191480	1_wgEncodeBroadHistoneK562H3k27acStdRawDataRep0.n1.q10.sorted.rmdup.non_black_narrow_peak_15727_4k_stitched	316.799	.	Proximal_TE	ENST00000342657.3(HNRNPA1L2);ENST00000398039.1(HNRNPA1L2)::ENST00000509685.1(MRPS31P4)	8.502046::0	0.57;3.8775::0.05	0	0	0	0	0	.	.	.	.	.	.	0::0
chr13	53224974	53227808	1_wgEncodeBroadHistoneK562H3k27acStdRawDataRep0.n1.q10.sorted.rmdup.non_black_narrow_peak_15729_4k_stitched	7227.43	.	Proximal_TE	ENST00000483074.1(SUGT1)::ENST00000343788.6(SUGT1)::ENST00000535397.1(SUGT1)::ENST00000310528.8(SUGT1)	2.722141::30.342785::30.342785::37.099412	1.7475::27.245::4.8175::3.9925	0	0	0	0	0	.	.	.	.	.	.	0::0.0268108344639::0.0268108344639::0.0268108344639
chr13	60105850	60106168	1_wgEncodeBroadHistoneK562H3k27acStdRawDataRep0.n1.q10.sorted.rmdup.non_black_narrow_peak_15737_4k_stitched	365.723	.	Distal_TE	.	.	.	0	0	0	0	0	.	.	.	.	.	.	.
chr13	60737093	60739626	2_wgEncodeBroadHistoneK562H3k27acStdRawDataRep0.n1.q10.sorted.rmdup.non_black_narrow_peak_15739_4k_stitched	4149.8	.	Proximal_TE	ENST00000400319.1(DIAPH3);ENST00000400320.1(DIAPH3);ENST00000377908.2(DIAPH3);ENST00000267215.4(DIAPH3)::ENST00000400330.1(DIAPH3)::ENST00000400324.4(DIAPH3)	0.69364::0::0	0.055;0.0625;1.37;1.5025::0.0::6.735	0	0	0	0	0	.	.	.	.	.	.	0::0::0
chr13	60841695	60842360	1_wgEncodeBroadHistoneK562H3k27acStdRawDataRep0.n1.q10.sorted.rmdup.non_black_narrow_peak_15743_4k_stitched	378.342	.	Distal_TE	.	.	.	0	0	0	0	0	.	.	.	.	.	.	.
chr13	60970140	60973788	3_wgEncodeBroadHistoneK562H3k27acStdRawDataRep0.n1.q10.sorted.rmdup.non_black_narrow_peak_15744_4k_stitched	4407.21	.	Proximal_TE	ENST00000196169.3(TDRD3)::ENST00000484389.2(TDRD3)::ENST00000377894.2(TDRD3)::ENST00000535286.1(TDRD3)::ENST00000377881.2(TDRD3)	0::4.017926::4.017926::0.300223::0.300223	1.1925::0.095::0.495::0.3925::5.2375	0	0	0	0	0	.	.	.	.	.	.	0::0::0::0::0
chr13	61157513	61159000	3_wgEncodeBroadHistoneK562H3k27acStdRawDataRep0.n1.q10.sorted.rmdup.non_black_narrow_peak_15748_4k_stitched	863.7	.	Distal_TE	.	.	.	0	0	0	0	0	.	.	.	.	.	.	.
chr13	62244944	62245472	1_wgEncodeBroadHistoneK562H3k27acStdRawDataRep0.n1.q10.sorted.rmdup.non_black_narrow_peak_15751_4k_stitched	278.992	.	Distal_TE	.	.	.	0	0	0	0	0	.	.	.	.	.	.	.
chr13	64648996	64651438	2_wgEncodeBroadHistoneK562H3k27acStdRawDataRep0.n1.q10.sorted.rmdup.non_black_narrow_peak_15755_4k_stitched	3663.99	.	Proximal_TE	ENST00000456627.1(LINC00355)	0	2.9025	0	0	0	0	0	.	.	.	.	.	.	0
chr13	66645087	66646473	2_wgEncodeBroadHistoneK562H3k27acStdRawDataRep0.n1.q10.sorted.rmdup.non_black_narrow_peak_15757_4k_stitched	430.461	.	Distal_TE	.	.	.	0	0	0	0	0	.	.	.	.	.	.	.
chr13	66650484	66650776	1_wgEncodeBroadHistoneK562H3k27acStdRawDataRep0.n1.q10.sorted.rmdup.non_black_narrow_peak_15760_4k_stitched	188.694	.	Distal_TE	.	.	.	0	0	0	0	0	.	.	.	.	.	.	.
chr13	67137279	67137926	1_wgEncodeBroadHistoneK562H3k27acStdRawDataRep0.n1.q10.sorted.rmdup.non_black_narrow_peak_15763_4k_stitched	403.445	.	Distal_TE	.	.	.	0	0	0	0	0	.	.	.	.	.	.	.
chr13	67687051	67688240	2_wgEncodeBroadHistoneK562H3k27acStdRawDataRep0.n1.q10.sorted.rmdup.non_black_narrow_peak_15765_4k_stitched	1355.36	.	Distal_TE	.	.	.	1	0	0	1	0	.	.	.	.	.	.	.
chr13	67694765	67695834	1_wgEncodeBroadHistoneK562H3k27acStdRawDataRep0.n1.q10.sorted.rmdup.non_black_narrow_peak_15767_4k_stitched	963.945	.	Distal_TE	.	.	.	0	0	0	0	0	.	.	.	.	.	.	.
chr13	67704183	67704832	1_wgEncodeBroadHistoneK562H3k27acStdRawDataRep0.n1.q10.sorted.rmdup.non_black_narrow_peak_15768_4k_stitched	441.187	.	Distal_TE	.	.	.	1	0	0	1	0	.	.	.	.	.	.	.
chr13	67710254	67710574	1_wgEncodeBroadHistoneK562H3k27acStdRawDataRep0.n1.q10.sorted.rmdup.non_black_narrow_peak_15773_4k_stitched	323.962	.	Distal_TE	.	.	.	2	0	0	2	0	.	.	.	.	.	.	.
chr13	68067271	68068031	1_wgEncodeBroadHistoneK562H3k27acStdRawDataRep0.n1.q10.sorted.rmdup.non_black_narrow_peak_15776_4k_stitched	539.548	.	Distal_TE	.	.	.	0	0	0	0	0	.	.	.	.	.	.	.
chr13	69282360	69283299	1_wgEncodeBroadHistoneK562H3k27acStdRawDataRep0.n1.q10.sorted.rmdup.non_black_narrow_peak_15780_4k_stitched	1240.93	.	Distal_TE	.	.	.	0	0	0	0	0	.	.	.	.	.	.	.
chr13	69582662	69583047	1_wgEncodeBroadHistoneK562H3k27acStdRawDataRep0.n1.q10.sorted.rmdup.non_black_narrow_peak_15781_4k_stitched	346.429	.	Distal_TE	.	.	.	0	0	0	0	0	.	.	.	.	.	.	.
chr13	69795928	69797286	1_wgEncodeBroadHistoneK562H3k27acStdRawDataRep0.n1.q10.sorted.rmdup.non_black_narrow_peak_15784_4k_stitched	2252.28	.	Proximal_TE	ENST00000433664.1(LINC00383)	0	2.7525	0	0	0	0	0	.	.	.	.	.	.	0
chr13	70257536	70259200	2_wgEncodeBroadHistoneK562H3k27acStdRawDataRep0.n1.q10.sorted.rmdup.non_black_narrow_peak_15788_4k_stitched	1276.75	.	Distal_TE	.	.	.	0	0	0	0	0	.	.	.	.	.	.	.
chr13	73300476	73303028	1_wgEncodeBroadHistoneK562H3k27acStdRawDataRep0.n1.q10.sorted.rmdup.non_black_narrow_peak_15791_4k_stitched	4617.41	.	Proximal_TE	ENST00000377818.3(MZT1)::ENST00000471712.1(BORA)::ENST00000390667.5(BORA)::ENST00000464754.1(BORA)	4.49744::12.877067::12.877067::12.877067	17.1975::0.2825::9.5::1.3625	0	0	0	0	0	.	.	.	.	.	.	0::0.0851476675534::0.0851476675534::0.0851476675534
chr13	73354896	73357416	2_wgEncodeBroadHistoneK562H3k27acStdRawDataRep0.n1.q10.sorted.rmdup.non_black_narrow_peak_15793_4k_stitched	3195.15	.	Proximal_TE	ENST00000490646.1(DIS3)::ENST00000377780.4(DIS3)::ENST00000377767.4(DIS3)::ENST00000326291.6(PIBF1)::ENST00000475871.1(DIS3)::ENST00000545453.1(DIS3)::ENST00000489797.1(PIBF1)	32.319264::8.924727::8.924727::1.460638::0.056399::0.056399::20.377556	12.7025::9.15::1.9575::13.76::0.0::6.585::1.95	0	0	0	0	0	.	.	.	.	.	.	0.0317937886184::0::0::0::0::0::0.0334013335458
chr13	74038954	74040081	1_wgEncodeBroadHistoneK562H3k27acStdRawDataRep0.n1.q10.sorted.rmdup.non_black_narrow_peak_15798_4k_stitched	2632.03	.	Distal_TE	.	.	.	0	0	0	0	0	.	.	.	.	.	.	.
chr13	75493830	75496443	2_wgEncodeBroadHistoneK562H3k27acStdRawDataRep0.n1.q10.sorted.rmdup.non_black_narrow_peak_15802_4k_stitched	4880.77	.	Distal_TE	.	.	.	0	0	0	0	0	.	.	.	.	.	.	.
chr13	75900149	75901204	1_wgEncodeBroadHistoneK562H3k27acStdRawDataRep0.n1.q10.sorted.rmdup.non_black_narrow_peak_15805_4k_stitched	1178.31	.	Proximal_TE	ENST00000488955.1(TBC1D4)	0	0	0	0	0	0	0	.	.	.	.	.	.	0
chr13	75947526	75947924	1_wgEncodeBroadHistoneK562H3k27acStdRawDataRep0.n1.q10.sorted.rmdup.non_black_narrow_peak_15808_4k_stitched	197.691	.	Proximal_TE	ENST00000440094.2(TBC1D4-AS1)	0	0.105	0	0	0	0	0	.	.	.	.	.	.	0
chr13	76111469	76112297	1_wgEncodeBroadHistoneK562H3k27acStdRawDataRep0.n1.q10.sorted.rmdup.non_black_narrow_peak_15810_4k_stitched	743.769	.	Proximal_TE	ENST00000377619.5(COMMD6)::ENST00000486516.1(COMMD6)::ENST00000355801.4(COMMD6);ENST00000497707.1(COMMD6)::ENST00000406936.3(COMMD6)::ENST00000377612.4(COMMD6);ENST00000377615.3(COMMD6)	0::37.897282::37.897282::37.897282::0	0.7875::4.7725::16.785;1.3325::0.7775::0.0;0.6175	0	0	0	0	0	.	.	.	.	.	.	0::0.0164368509323::0.0164368509323::0.0164368509323::0
chr13	76123428	76124851	1_wgEncodeBroadHistoneK562H3k27acStdRawDataRep0.n1.q10.sorted.rmdup.non_black_narrow_peak_15811_4k_stitched	2908.51	.	Proximal_TE	ENST00000460675.1(COMMD6)::ENST00000471682.1(COMMD6)::ENST00000471792.2(UCHL3)::ENST00000563635.1(RP11-29G8.3)::ENST00000377595.3(UCHL3)	0.994922::0.994922::8.574671::39.363647::38.112358	16.02::0.025::8.7475::0.2725::42.655	0	0	0	0	0	.	.	.	.	.	.	0::0::0::0.0387053120663::0.0387053120663
chr13	76558653	76560278	2_wgEncodeBroadHistoneK562H3k27acStdRawDataRep0.n1.q10.sorted.rmdup.non_black_narrow_peak_15813_4k_stitched	1521.53	.	Distal_TE	.	.	.	0	0	0	0	0	.	.	.	.	.	.	.
chr13	77491476	77492694	2_wgEncodeBroadHistoneK562H3k27acStdRawDataRep0.n1.q10.sorted.rmdup.non_black_narrow_peak_15816_4k_stitched	1017.72	.	Distal_TE	.	.	.	0	0	0	0	0	.	.	.	.	.	.	.
chr13	77565547	77567154	2_wgEncodeBroadHistoneK562H3k27acStdRawDataRep0.n1.q10.sorted.rmdup.non_black_narrow_peak_15818_4k_stitched	1923.37	.	Proximal_TE	ENST00000377453.3(CLN5)::ENST00000485938.1(CLN5)	0::2.161775	1.7425::2.4425	1	0	0	0	1	.	.	.	ENST00000472949.1(FBXL3)::ENST00000355619.5(FBXL3)::ENST00000417323.1(FBXL3)	0::9.69494::9.69494	0.0::7.225::0.3875	0::0
chr13	77600883	77601330	1_wgEncodeBroadHistoneK562H3k27acStdRawDataRep0.n1.q10.sorted.rmdup.non_black_narrow_peak_15820_4k_stitched	704.574	.	Proximal_TE	ENST00000472949.1(FBXL3)::ENST00000355619.5(FBXL3)::ENST00000417323.1(FBXL3)	0::9.69494::9.69494	0.0::7.225::0.3875	1	0	0	0	1	.	.	.	ENST00000377453.3(CLN5)::ENST00000485938.1(CLN5)	0::2.161775	1.7425::2.4425	0::0::0
chr13	77900054	77904370	3_wgEncodeBroadHistoneK562H3k27acStdRawDataRep0.n1.q10.sorted.rmdup.non_black_narrow_peak_15823_4k_stitched	2355.36	.	Proximal_TE	ENST00000544440.2(MYCBP2)::ENST00000407578.2(MYCBP2)::ENST00000360084.5(MYCBP2);ENST00000357337.6(MYCBP2)::ENST00000491491.1(MYCBP2)	0::10.603489::10.603489::10.603489	7.51::0.1325::0.0;0.0::0.0	0	0	0	0	0	.	.	.	.	.	.	0::0.0566539319115::0.0566539319115::0.0566539319115
chr13	78052093	78052948	1_wgEncodeBroadHistoneK562H3k27acStdRawDataRep0.n1.q10.sorted.rmdup.non_black_narrow_peak_15827_4k_stitched	1181.69	.	Distal_TE	.	.	.	0	0	0	0	0	.	.	.	.	.	.	.
chr13	79232046	79233741	2_wgEncodeBroadHistoneK562H3k27acStdRawDataRep0.n1.q10.sorted.rmdup.non_black_narrow_peak_15829_4k_stitched	2286.72	.	Proximal_TE	ENST00000282003.6(RNF219)	0.80622	11.755	0	0	0	0	0	.	.	.	.	.	.	0
chr13	79978309	79981362	1_wgEncodeBroadHistoneK562H3k27acStdRawDataRep0.n1.q10.sorted.rmdup.non_black_narrow_peak_15835_4k_stitched	8222.86	.	Proximal_TE	ENST00000267229.7(RBM26<TSG>)::ENST00000438724.1(RBM26<TSG>)::ENST00000438737.2(RBM26<TSG>)::ENST00000456602.1(RBM26-AS1)::ENST00000606584.1(RBM26-AS1)::ENST00000606049.1(RBM26-AS1)::ENST00000607864.1(RBM26-AS1)	2.699182::2.699182::14.346077::1.948789::1.948789::0::0	7.1225::8.9525::1.0175::0.465::0.4475::0.11::0.7675	0	0	0	0	0	.	.	.	.	.	.	0::0::0.0279056174406::0::0::0::0
chr13	80055461	80056287	1_wgEncodeBroadHistoneK562H3k27acStdRawDataRep0.n1.q10.sorted.rmdup.non_black_narrow_peak_15838_4k_stitched	1234.85	.	Proximal_TE	ENST00000218652.7(NDFIP2)::ENST00000457171.1(NDFIP2-AS1)	0.276819::0	7.005::0.0	0	0	0	0	0	.	.	.	.	.	.	0::0
chr13	80912872	80915929	3_wgEncodeBroadHistoneK562H3k27acStdRawDataRep0.n1.q10.sorted.rmdup.non_black_narrow_peak_15839_4k_stitched	2517.5	.	Proximal_TE	ENST00000377102.1(SPRY2)::ENST00000540649.1(SPRY2)::ENST00000377104.3(SPRY2)	0::0::0.0	0.25::0.0425::2.1075	2	0	0	1	0	.	.	.	.	.	.	0::0::0
chr13	80933312	80934278	1_wgEncodeBroadHistoneK562H3k27acStdRawDataRep0.n1.q10.sorted.rmdup.non_black_narrow_peak_15843_4k_stitched	894.527	.	Distal_TE	.	.	.	2	0	0	0	1	.	.	.	ENST00000377102.1(SPRY2)::ENST00000540649.1(SPRY2)::ENST00000377104.3(SPRY2)	0::0::0.0	0.25::0.0425::2.1075	.
chr13	81913896	81914407	1_wgEncodeBroadHistoneK562H3k27acStdRawDataRep0.n1.q10.sorted.rmdup.non_black_narrow_peak_15846_4k_stitched	133.151	.	Distal_TE	.	.	.	0	0	0	0	0	.	.	.	.	.	.	.
chr13	81969740	81970121	1_wgEncodeBroadHistoneK562H3k27acStdRawDataRep0.n1.q10.sorted.rmdup.non_black_narrow_peak_15848_4k_stitched	239.43	.	Distal_TE	.	.	.	0	0	0	0	0	.	.	.	.	.	.	.
chr13	83674430	83676552	3_wgEncodeBroadHistoneK562H3k27acStdRawDataRep0.n1.q10.sorted.rmdup.non_black_narrow_peak_15850_4k_stitched	3531.97	.	Distal_TE	.	.	.	0	0	0	0	0	.	.	.	.	.	.	.
chr13	87535296	87535560	1_wgEncodeBroadHistoneK562H3k27acStdRawDataRep0.n1.q10.sorted.rmdup.non_black_narrow_peak_15856_4k_stitched	167.864	.	Distal_TE	.	.	.	0	0	0	0	0	.	.	.	.	.	.	.
chr13	91998964	92003652	3_wgEncodeBroadHistoneK562H3k27acStdRawDataRep0.n1.q10.sorted.rmdup.non_black_narrow_peak_15859_4k_stitched	31054.5	.	Proximal_SE	ENST00000400282.2(MIR17HG)::ENST00000581816.1(MIR17HG)	0::0	45.4775::3.96	2	0	0	1	0	.	.	.	.	.	.	0::0
chr13	92191220	92193853	1_wgEncodeBroadHistoneK562H3k27acStdRawDataRep0.n1.q10.sorted.rmdup.non_black_narrow_peak_15862_4k_stitched	6376.56	.	Distal_TE	.	.	.	2	0	1	0	0	ENST00000400282.2(MIR17HG)::ENST00000581816.1(MIR17HG)	0::0	45.4775::3.96	.	.	.	.
chr13	95200942	95201589	1_wgEncodeBroadHistoneK562H3k27acStdRawDataRep0.n1.q10.sorted.rmdup.non_black_narrow_peak_15863_4k_stitched	920.015	.	Distal_TE	.	.	.	0	0	0	0	0	.	.	.	.	.	.	.
chr13	95247337	95248853	2_wgEncodeBroadHistoneK562H3k27acStdRawDataRep0.n1.q10.sorted.rmdup.non_black_narrow_peak_15866_4k_stitched	2591.49	.	Proximal_TE	ENST00000498294.1(TGDS)::ENST00000261296.5(TGDS)	6.631602::6.631602	0.625::12.325	0	0	0	0	0	.	.	.	.	.	.	0::0
chr13	95254102	95254650	1_wgEncodeBroadHistoneK562H3k27acStdRawDataRep0.n1.q10.sorted.rmdup.non_black_narrow_peak_15869_4k_stitched	480.465	.	Proximal_TE	ENST00000376958.4(GPR180)	0	2.295	0	0	0	0	0	.	.	.	.	.	.	0
chr13	95314505	95315890	1_wgEncodeBroadHistoneK562H3k27acStdRawDataRep0.n1.q10.sorted.rmdup.non_black_narrow_peak_15873_4k_stitched	2370.17	.	Distal_TE	.	.	.	0	0	0	0	0	.	.	.	.	.	.	.
chr13	95860331	95862315	2_wgEncodeBroadHistoneK562H3k27acStdRawDataRep0.n1.q10.sorted.rmdup.non_black_narrow_peak_15875_4k_stitched	1422.8	.	Distal_TE	.	.	.	0	0	0	0	0	.	.	.	.	.	.	.
chr13	95878757	95882431	3_wgEncodeBroadHistoneK562H3k27acStdRawDataRep0.n1.q10.sorted.rmdup.non_black_narrow_peak_15877_4k_stitched	1445.46	.	Distal_TE	.	.	.	0	0	0	0	0	.	.	.	.	.	.	.
chr13	95895170	95896720	1_wgEncodeBroadHistoneK562H3k27acStdRawDataRep0.n1.q10.sorted.rmdup.non_black_narrow_peak_15884_4k_stitched	1258.07	.	Distal_TE	.	.	.	0	0	0	0	0	.	.	.	.	.	.	.
chr13	95920000	95927205	3_wgEncodeBroadHistoneK562H3k27acStdRawDataRep0.n1.q10.sorted.rmdup.non_black_narrow_peak_15887_4k_stitched	11671.3	.	Distal_TE	.	.	.	0	0	0	0	0	.	.	.	.	.	.	.
chr13	95938204	95939094	1_wgEncodeBroadHistoneK562H3k27acStdRawDataRep0.n1.q10.sorted.rmdup.non_black_narrow_peak_15894_4k_stitched	667.381	.	Distal_TE	.	.	.	0	0	0	0	0	.	.	.	.	.	.	.
chr13	95949676	95954344	3_wgEncodeBroadHistoneK562H3k27acStdRawDataRep0.n1.q10.sorted.rmdup.non_black_narrow_peak_15897_4k_stitched	4597.31	.	Proximal_TE	ENST00000538287.1(ABCC4)::ENST00000376887.4(ABCC4)::ENST00000536256.1(ABCC4);ENST00000431522.1(ABCC4);ENST00000412704.1(ABCC4)	0::26.686842::26.686842	1.44::16.195::0.665;0.7475;0.5125	1	0	0	0	1	.	.	.	ENST00000538287.1(ABCC4)::ENST00000376887.4(ABCC4)::ENST00000536256.1(ABCC4);ENST00000431522.1(ABCC4);ENST00000412704.1(ABCC4)	0::26.686842::26.686842	1.44::16.195::0.665;0.7475;0.5125	0::0.0669270602765::0.0669270602765
chr13	96328083	96330629	2_wgEncodeBroadHistoneK562H3k27acStdRawDataRep0.n1.q10.sorted.rmdup.non_black_narrow_peak_15906_4k_stitched	5498.89	.	Proximal_TE	ENST00000606011.1(DNAJC3-AS1)::ENST00000499499.2(DNAJC3-AS1)::ENST00000602402.1(DNAJC3)::ENST00000376795.6(DNAJC3)	0::3.179536::19.990851::19.990851	0.0::1.33::13.795::0.03	0	0	0	0	0	.	.	.	.	.	.	0::0::0.0727402622306::0.0727402622306
chr13	96406113	96408764	2_wgEncodeBroadHistoneK562H3k27acStdRawDataRep0.n1.q10.sorted.rmdup.non_black_narrow_peak_15910_4k_stitched	2403.29	.	Distal_TE	.	.	.	0	0	0	0	0	.	.	.	.	.	.	.
chr13	96704951	96706161	2_wgEncodeBroadHistoneK562H3k27acStdRawDataRep0.n1.q10.sorted.rmdup.non_black_narrow_peak_15916_4k_stitched	1827.95	.	Proximal_TE	ENST00000376747.3(UGGT2)::ENST00000376712.4(UGGT2)::ENST00000397618.3(UGGT2)::ENST00000376714.3(UGGT2)	23.78153::23.78153::23.78153::0	5.755::2.42::0.0::0.68	0	0	0	0	0	.	.	.	.	.	.	0.0343818361172::0.0343818361172::0.0343818361172::0
chr13	97155444	97156255	1_wgEncodeBroadHistoneK562H3k27acStdRawDataRep0.n1.q10.sorted.rmdup.non_black_narrow_peak_15918_4k_stitched	461.992	.	Distal_TE	.	.	.	0	0	0	0	0	.	.	.	.	.	.	.
chr13	97794633	97794930	1_wgEncodeBroadHistoneK562H3k27acStdRawDataRep0.n1.q10.sorted.rmdup.non_black_narrow_peak_15920_4k_stitched	275.786	.	Distal_TE	.	.	.	2	1	0	0	0	.	.	.	.	.	.	.
chr13	97846408	97847747	1_wgEncodeBroadHistoneK562H3k27acStdRawDataRep0.n1.q10.sorted.rmdup.non_black_narrow_peak_15925_4k_stitched	759.372	.	Distal_TE	.	.	.	0	0	0	0	0	.	.	.	.	.	.	.
chr13	97874554	97879719	5_wgEncodeBroadHistoneK562H3k27acStdRawDataRep0.n1.q10.sorted.rmdup.non_black_narrow_peak_15927_4k_stitched	7083.03	.	Proximal_TE	ENST00000397601.1(MBNL2)::ENST00000343600.4(MBNL2)::ENST00000469707.1(MBNL2);ENST00000345429.6(MBNL2);ENST00000376673.3(MBNL2)	0::36.016485::36.016485	0.005::9.1475::0.11;0.2375;0.195	1	1	0	0	0	.	.	.	.	.	.	0::0.0762232913433::0.0762232913433
chr13	97902025	97902357	1_wgEncodeBroadHistoneK562H3k27acStdRawDataRep0.n1.q10.sorted.rmdup.non_black_narrow_peak_15934_4k_stitched	275.613	.	Distal_TE	.	.	.	0	0	0	0	0	.	.	.	.	.	.	.
chr13	97907035	97914217	3_wgEncodeBroadHistoneK562H3k27acStdRawDataRep0.n1.q10.sorted.rmdup.non_black_narrow_peak_15936_4k_stitched	25160.9	.	Distal_SE	.	.	.	3	0	0	1	1	.	.	.	ENST00000397601.1(MBNL2)::ENST00000343600.4(MBNL2)::ENST00000469707.1(MBNL2);ENST00000345429.6(MBNL2);ENST00000376673.3(MBNL2)	0::36.016485::36.016485	0.005::9.1475::0.11;0.2375;0.195	.
chr13	98085696	98086197	1_wgEncodeBroadHistoneK562H3k27acStdRawDataRep0.n1.q10.sorted.rmdup.non_black_narrow_peak_15943_4k_stitched	1299.42	.	Proximal_TE	ENST00000245304.4(RAP2A)::ENST00000476869.1(RAP2A)	1.535792::0	5.3225::0.08	0	0	0	0	0	.	.	.	.	.	.	0::0
chr13	98627671	98630600	2_wgEncodeBroadHistoneK562H3k27acStdRawDataRep0.n1.q10.sorted.rmdup.non_black_narrow_peak_15946_4k_stitched	3237.8	.	Proximal_TE	ENST00000475420.1(IPO5)::ENST00000480641.1(IPO5)::ENST00000490680.1(IPO5)::ENST00000497270.1(IPO5);ENST00000539640.1(IPO5)::ENST00000473582.1(IPO5)	0::0::0::0::0	0.0::0.0::38.4775::0.0575;0.1975::0.0375	0	0	0	0	0	.	.	.	.	.	.	0::0::0::0::0
chr13	99130798	99131520	1_wgEncodeBroadHistoneK562H3k27acStdRawDataRep0.n1.q10.sorted.rmdup.non_black_narrow_peak_15950_4k_stitched	361.79	.	Distal_TE	.	.	.	1	0	0	0	1	.	.	.	ENST00000481288.1(STK24)::ENST00000397517.2(STK24)::ENST00000539966.1(STK24)::ENST00000434547.1(STK24-AS1)::ENST00000491878.1(STK24)	0::0::0::0::0	0.1075::3.39::3.5375::0.21::4.3125	.
chr13	99160609	99162976	1_wgEncodeBroadHistoneK562H3k27acStdRawDataRep0.n1.q10.sorted.rmdup.non_black_narrow_peak_15953_4k_stitched	4617.5	.	Distal_TE	.	.	.	0	0	0	0	0	.	.	.	.	.	.	.
chr13	99226642	99230334	3_wgEncodeBroadHistoneK562H3k27acStdRawDataRep0.n1.q10.sorted.rmdup.non_black_narrow_peak_15955_4k_stitched	2390.78	.	Proximal_TE	ENST00000481288.1(STK24)::ENST00000397517.2(STK24)::ENST00000539966.1(STK24)::ENST00000434547.1(STK24-AS1)::ENST00000491878.1(STK24)	0::0::0::0::0	0.1075::3.39::3.5375::0.21::4.3125	1	0	0	1	0	.	.	.	.	.	.	0::0::0::0::0
chr13	99703361	99708274	2_wgEncodeBroadHistoneK562H3k27acStdRawDataRep0.n1.q10.sorted.rmdup.non_black_narrow_peak_15961_4k_stitched	4389.38	.	Distal_TE	.	.	.	0	0	0	0	0	.	.	.	.	.	.	.
chr13	99739017	99740857	2_wgEncodeBroadHistoneK562H3k27acStdRawDataRep0.n1.q10.sorted.rmdup.non_black_narrow_peak_15969_4k_stitched	1875.19	.	Proximal_TE	ENST00000479769.1(DOCK9)::ENST00000339416.2(DOCK9)::ENST00000427887.1(DOCK9)::ENST00000562781.1(DOCK9-AS2)	0::0::3.746469::0	0.0::2.9325::0.0::0.8425	0	0	0	0	0	.	.	.	.	.	.	0::0::0::0
chr13	99804925	99805552	1_wgEncodeBroadHistoneK562H3k27acStdRawDataRep0.n1.q10.sorted.rmdup.non_black_narrow_peak_15972_4k_stitched	340.995	.	Distal_TE	.	.	.	0	0	0	0	0	.	.	.	.	.	.	.
chr13	99852266	99854116	1_wgEncodeBroadHistoneK562H3k27acStdRawDataRep0.n1.q10.sorted.rmdup.non_black_narrow_peak_15975_4k_stitched	3567.25	.	Proximal_TE	ENST00000426037.2(UBAC2-AS1);ENST00000445737.2(UBAC2-AS1)::ENST00000403766.3(UBAC2);ENST00000355700.5(UBAC2)::ENST00000468067.1(UBAC2)::ENST00000473091.1(UBAC2)::ENST00000376440.2(UBAC2)::ENST00000457666.1(UBAC2)	2.081858::2.30333::20.141408::20.141408::9.100947::9.100947	0.3325;0.43::6.0125;0.0::0.9425::1.715::0.215::0.02	0	0	0	0	0	.	.	.	.	.	.	0::0::0.0134724495063::0.0134724495063::0::0
chr13	99920170	99920663	1_wgEncodeBroadHistoneK562H3k27acStdRawDataRep0.n1.q10.sorted.rmdup.non_black_narrow_peak_15977_4k_stitched	224.665	.	Distal_TE	.	.	.	0	0	0	0	0	.	.	.	.	.	.	.
chr13	99959363	99960774	2_wgEncodeBroadHistoneK562H3k27acStdRawDataRep0.n1.q10.sorted.rmdup.non_black_narrow_peak_15979_4k_stitched	1801.96	.	Proximal_TE	ENST00000376414.4(GPR183)::ENST00000473194.1(UBAC2)	3.9402::0.174882	3.995::0.2675	0	0	0	0	0	.	.	.	.	.	.	0::0
chr13	99966813	99967859	1_wgEncodeBroadHistoneK562H3k27acStdRawDataRep0.n1.q10.sorted.rmdup.non_black_narrow_peak_15982_4k_stitched	1063.89	.	Proximal_TE	ENST00000460562.1(UBAC2)::ENST00000480738.1(UBAC2)	0::0	0.19::0.02	0	0	0	0	0	.	.	.	.	.	.	0::0
chr13	99976314	99979487	2_wgEncodeBroadHistoneK562H3k27acStdRawDataRep0.n1.q10.sorted.rmdup.non_black_narrow_peak_15984_4k_stitched	2174.69	.	Distal_TE	.	.	.	0	0	0	0	0	.	.	.	.	.	.	.
chr13	100008828	100010482	1_wgEncodeBroadHistoneK562H3k27acStdRawDataRep0.n1.q10.sorted.rmdup.non_black_narrow_peak_15991_4k_stitched	2917.63	.	Distal_TE	.	.	.	0	0	0	0	0	.	.	.	.	.	.	.
chr13	100149199	100155179	5_wgEncodeBroadHistoneK562H3k27acStdRawDataRep0.n1.q10.sorted.rmdup.non_black_narrow_peak_15995_4k_stitched	7937.19	.	Proximal_TE	ENST00000366259.2(LINC00449)::ENST00000376387.4(TM9SF2)	0::22.148095	0.38::51.68	0	0	0	0	0	.	.	.	.	.	.	0::0.0232613870557
chr13	100258223	100259949	3_wgEncodeBroadHistoneK562H3k27acStdRawDataRep0.n1.q10.sorted.rmdup.non_black_narrow_peak_16005_4k_stitched	1834.39	.	Proximal_TE	ENST00000376355.3(CLYBL)::ENST00000376360.1(CLYBL);ENST00000444838.2(CLYBL)::ENST00000376354.1(CLYBL)::ENST00000339105.4(CLYBL)	5.593593::5.593593::5.593593::5.593593	0.01::0.07;0.05::0.0::0.655	0	0	0	0	0	.	.	.	.	.	.	0::0::0::0
chr13	100622257	100622674	1_wgEncodeBroadHistoneK562H3k27acStdRawDataRep0.n1.q10.sorted.rmdup.non_black_narrow_peak_16009_4k_stitched	634.105	.	Proximal_TE	ENST00000267294.4(ZIC5)	0	0.8125	0	0	0	0	0	.	.	.	.	.	.	0
chr13	100632348	100636239	4_wgEncodeBroadHistoneK562H3k27acStdRawDataRep0.n1.q10.sorted.rmdup.non_black_narrow_peak_16011_4k_stitched	3291.95	.	Proximal_TE	ENST00000376335.3(ZIC2)::ENST00000490085.1(ZIC2)::ENST00000468291.1(ZIC2)::ENST00000477213.1(ZIC2)::ENST00000481565.1(ZIC2)	2.613986::0::0::0::0	1.645::0.0::0.0::0.37::0.0	0	0	0	0	0	.	.	.	.	.	.	0::0::0::0::0
chr13	100740543	100742319	2_wgEncodeBroadHistoneK562H3k27acStdRawDataRep0.n1.q10.sorted.rmdup.non_black_narrow_peak_16015_4k_stitched	1342.16	.	Proximal_TE	ENST00000376279.3(PCCA<OG>);ENST00000376286.4(PCCA<OG>)::ENST00000376285.1(PCCA<OG>)	6.752205::6.752205	0.12;0.04::3.265	0	0	0	0	0	.	.	.	.	.	.	0::0
chr13	101044207	101046981	1_wgEncodeBroadHistoneK562H3k27acStdRawDataRep0.n1.q10.sorted.rmdup.non_black_narrow_peak_16018_4k_stitched	4567.28	.	Distal_TE	.	.	.	0	0	0	0	0	.	.	.	.	.	.	.
chr13	101240266	101241021	1_wgEncodeBroadHistoneK562H3k27acStdRawDataRep0.n1.q10.sorted.rmdup.non_black_narrow_peak_16019_4k_stitched	919.673	.	Proximal_TE	ENST00000471912.1(GGACT)::ENST00000492399.1(GGACT)	0.429672::0	0.8425::0.0	0	0	0	0	0	.	.	.	.	.	.	0::0
chr13	101252671	101254487	1_wgEncodeBroadHistoneK562H3k27acStdRawDataRep0.n1.q10.sorted.rmdup.non_black_narrow_peak_16020_4k_stitched	3127.78	.	Distal_TE	.	.	.	0	0	0	0	0	.	.	.	.	.	.	.
chr13	101260956	101261435	1_wgEncodeBroadHistoneK562H3k27acStdRawDataRep0.n1.q10.sorted.rmdup.non_black_narrow_peak_16021_4k_stitched	366.477	.	Distal_TE	.	.	.	0	0	0	0	0	.	.	.	.	.	.	.
chr13	101325954	101327757	3_wgEncodeBroadHistoneK562H3k27acStdRawDataRep0.n1.q10.sorted.rmdup.non_black_narrow_peak_16023_4k_stitched	844.261	.	Proximal_TE	ENST00000328767.5(TMTC4)::ENST00000342624.5(TMTC4);ENST00000440120.2(TMTC4)::ENST00000423847.1(TMTC4);ENST00000376234.3(TMTC4)::ENST00000475272.1(TMTC4)	2.187183::2.187183::0::0	0.0::2.985;0.06::0.635;1.345::0.3475	0	0	0	0	0	.	.	.	.	.	.	0::0::0::0
chr13	103244483	103250886	4_wgEncodeBroadHistoneK562H3k27acStdRawDataRep0.n1.q10.sorted.rmdup.non_black_narrow_peak_16028_4k_stitched	6479.29	.	Proximal_TE	ENST00000376065.4(TPP2)::ENST00000376052.3(TPP2)::ENST00000490010.1(TPP2)	46.369484::41.132108::0.334795	17.1725::16.22::0.7825	1	0	0	0	1	.	.	.	ENST00000355739.4(ERCC5<CCG>)::ENST00000535557.1(ERCC5<CCG>)::ENST00000472151.1(ERCC5<CCG>)	0::1.781539::13.668196	3.77::0.235::0.0	0.0561651916969::0.0561651916969::0
chr13	103258527	103259629	2_wgEncodeBroadHistoneK562H3k27acStdRawDataRep0.n1.q10.sorted.rmdup.non_black_narrow_peak_16033_4k_stitched	683.926	.	Distal_TE	.	.	.	0	0	0	0	0	.	.	.	.	.	.	.
chr13	103425236	103426803	1_wgEncodeBroadHistoneK562H3k27acStdRawDataRep0.n1.q10.sorted.rmdup.non_black_narrow_peak_16036_4k_stitched	2617.85	.	Proximal_TE	ENST00000376019.1(TEX30)::ENST00000376027.1(TEX30)::ENST00000487260.1(TEX30)::ENST00000376022.1(TEX30)::ENST00000376021.4(TEX30)::ENST00000376032.4(TEX30);ENST00000376029.3(TEX30)	0::0::0::16.99316::16.99316::14.494375	1.44::1.185::0.0::3.875::6.255::6.73;4.545	3	0	0	0	2	.	.	.	ENST00000355739.4(ERCC5<CCG>)::ENST00000535557.1(ERCC5<CCG>)::ENST00000472151.1(ERCC5<CCG>)&&ENST00000460338.1(KDELC1)::ENST00000376004.4(KDELC1)::ENST00000257336.1(BIVM);ENST00000448849.2(BIVM)::ENST00000419638.1(BIVM)::ENST00000491929.1(BIVM)::ENST00000481069.1(BIVM)	0::1.781539::13.668196&&7.875985::6.86209::0::0.089394::0::0	3.77::0.235::0.0&&0.4175::6.6325::7.1925;0.53::0.3175::0.255::1.3875	0::0::0::0.023785136899::0.023785136899::0.023785136899
chr13	103451403	103453255	1_wgEncodeBroadHistoneK562H3k27acStdRawDataRep0.n1.q10.sorted.rmdup.non_black_narrow_peak_16038_4k_stitched	1964.68	.	Proximal_TE	ENST00000460338.1(KDELC1)::ENST00000376004.4(KDELC1)::ENST00000257336.1(BIVM);ENST00000448849.2(BIVM)::ENST00000419638.1(BIVM)::ENST00000491929.1(BIVM)::ENST00000481069.1(BIVM)	7.875985::6.86209::0::0.089394::0::0	0.4175::6.6325::7.1925;0.53::0.3175::0.255::1.3875	1	0	0	0	1	.	.	.	ENST00000376019.1(TEX30)::ENST00000376027.1(TEX30)::ENST00000487260.1(TEX30)::ENST00000376022.1(TEX30)::ENST00000376021.4(TEX30)::ENST00000376032.4(TEX30);ENST00000376029.3(TEX30)	0::0::0::16.99316::16.99316::14.494375	1.44::1.185::0.0::3.875::6.255::6.73;4.545	0::0::0::0::0::0
chr13	103497607	103499925	3_wgEncodeBroadHistoneK562H3k27acStdRawDataRep0.n1.q10.sorted.rmdup.non_black_narrow_peak_16041_4k_stitched	3596.71	.	Proximal_TE	ENST00000355739.4(ERCC5<CCG>)::ENST00000535557.1(ERCC5<CCG>)::ENST00000472151.1(ERCC5<CCG>)	0::1.781539::13.668196	3.77::0.235::0.0	3	0	0	0	2	.	.	.	ENST00000376019.1(TEX30)::ENST00000376027.1(TEX30)::ENST00000487260.1(TEX30)::ENST00000376022.1(TEX30)::ENST00000376021.4(TEX30)::ENST00000376032.4(TEX30);ENST00000376029.3(TEX30)&&ENST00000376065.4(TPP2)::ENST00000376052.3(TPP2)::ENST00000490010.1(TPP2)	0::0::0::16.99316::16.99316::14.494375&&46.369484::41.132108::0.334795	1.44::1.185::0.0::3.875::6.255::6.73;4.545&&17.1725::16.22::0.7825	0::0::0.0405707084061
chr13	107219032	107220512	1_wgEncodeBroadHistoneK562H3k27acStdRawDataRep0.n1.q10.sorted.rmdup.non_black_narrow_peak_16046_4k_stitched	2399.83	.	Proximal_TE	ENST00000360629.3(ARGLU1)::ENST00000400198.3(ARGLU1)	0::0	26.1975::9.8375	0	0	0	0	0	.	.	.	.	.	.	0::0
chr13	108535176	108537249	2_wgEncodeBroadHistoneK562H3k27acStdRawDataRep0.n1.q10.sorted.rmdup.non_black_narrow_peak_16048_4k_stitched	12499.7	.	Distal_TE	.	.	.	1	0	0	1	0	.	.	.	.	.	.	.
chr13	108565121	108566518	2_wgEncodeBroadHistoneK562H3k27acStdRawDataRep0.n1.q10.sorted.rmdup.non_black_narrow_peak_16052_4k_stitched	2470.95	.	Distal_TE	.	.	.	2	0	0	2	0	.	.	.	.	.	.	.
chr13	108578890	108579450	1_wgEncodeBroadHistoneK562H3k27acStdRawDataRep0.n1.q10.sorted.rmdup.non_black_narrow_peak_16054_4k_stitched	1368.51	.	Distal_TE	.	.	.	1	0	0	1	0	.	.	.	.	.	.	.
chr13	108593832	108595062	1_wgEncodeBroadHistoneK562H3k27acStdRawDataRep0.n1.q10.sorted.rmdup.non_black_narrow_peak_16055_4k_stitched	3891.84	.	Distal_TE	.	.	.	0	0	0	0	0	.	.	.	.	.	.	.
chr13	108867998	108871575	3_wgEncodeBroadHistoneK562H3k27acStdRawDataRep0.n1.q10.sorted.rmdup.non_black_narrow_peak_16056_4k_stitched	3330.22	.	Proximal_TE	ENST00000356922.4(LIG4)::ENST00000442234.1(LIG4)::ENST00000405925.1(LIG4)::ENST00000375898.3(ABHD13)	0.0::2.282917::0::2.308416	1.665::1.0975::0.845::2.605	0	0	0	0	0	.	.	.	.	.	.	0::0::0::0
chr13	109224755	109225606	1_wgEncodeBroadHistoneK562H3k27acStdRawDataRep0.n1.q10.sorted.rmdup.non_black_narrow_peak_16062_4k_stitched	745.07	.	Distal_TE	.	.	.	0	0	0	0	0	.	.	.	.	.	.	.
chr13	109344716	109345302	1_wgEncodeBroadHistoneK562H3k27acStdRawDataRep0.n1.q10.sorted.rmdup.non_black_narrow_peak_16064_4k_stitched	349.176	.	Distal_TE	.	.	.	0	0	0	0	0	.	.	.	.	.	.	.
chr13	109412914	109413305	1_wgEncodeBroadHistoneK562H3k27acStdRawDataRep0.n1.q10.sorted.rmdup.non_black_narrow_peak_16066_4k_stitched	248.089	.	Distal_TE	.	.	.	0	0	0	0	0	.	.	.	.	.	.	.
chr13	109421396	109422494	1_wgEncodeBroadHistoneK562H3k27acStdRawDataRep0.n1.q10.sorted.rmdup.non_black_narrow_peak_16069_4k_stitched	2878.44	.	Distal_TE	.	.	.	0	0	0	0	0	.	.	.	.	.	.	.
chr13	109468873	109469409	1_wgEncodeBroadHistoneK562H3k27acStdRawDataRep0.n1.q10.sorted.rmdup.non_black_narrow_peak_16077_4k_stitched	474.137	.	Distal_TE	.	.	.	0	0	0	0	0	.	.	.	.	.	.	.
chr13	109567655	109568808	1_wgEncodeBroadHistoneK562H3k27acStdRawDataRep0.n1.q10.sorted.rmdup.non_black_narrow_peak_16078_4k_stitched	1325.67	.	Distal_TE	.	.	.	0	0	0	0	0	.	.	.	.	.	.	.
chr13	110359093	110360293	1_wgEncodeBroadHistoneK562H3k27acStdRawDataRep0.n1.q10.sorted.rmdup.non_black_narrow_peak_16083_4k_stitched	2190.36	.	Distal_TE	.	.	.	0	0	0	0	0	.	.	.	.	.	.	.
chr13	110439577	110440234	1_wgEncodeBroadHistoneK562H3k27acStdRawDataRep0.n1.q10.sorted.rmdup.non_black_narrow_peak_16085_4k_stitched	449.091	.	Proximal_TE	ENST00000375856.3(IRS2)	8.88445	0.33	0	0	0	0	0	.	.	.	.	.	.	0
chr13	111155634	111162610	3_wgEncodeBroadHistoneK562H3k27acStdRawDataRep0.n1.q10.sorted.rmdup.non_black_narrow_peak_16089_4k_stitched	10131.5	.	Proximal_TE	ENST00000480609.1(COL4A2<TSG>)::ENST00000463084.1(COL4A2<TSG>)::ENST00000417970.2(COL4A2-AS1)	0::0::0	0.545::0.64::0.02	0	0	0	0	0	.	.	.	.	.	.	0::0::0
chr13	111213162	111213976	1_wgEncodeBroadHistoneK562H3k27acStdRawDataRep0.n1.q10.sorted.rmdup.non_black_narrow_peak_16093_4k_stitched	810.441	.	Proximal_TE	ENST00000267328.3(RAB20)	0	3.705	0	0	0	0	0	.	.	.	.	.	.	0
chr13	111267334	111269074	2_wgEncodeBroadHistoneK562H3k27acStdRawDataRep0.n1.q10.sorted.rmdup.non_black_narrow_peak_16097_4k_stitched	1714.36	.	Proximal_TE	ENST00000458711.2(CARKD)::ENST00000424185.2(CARKD)::ENST00000397191.4(CARKD)::ENST00000470164.2(CARKD)::ENST00000309957.2(CARKD)	5.304936::0::0::0::0	0.12::0.035::2.0225::4.5275::1.465	0	0	0	0	0	.	.	.	.	.	.	0::0::0::0::0
chr13	111357334	111358462	1_wgEncodeBroadHistoneK562H3k27acStdRawDataRep0.n1.q10.sorted.rmdup.non_black_narrow_peak_16101_4k_stitched	935.989	.	Proximal_TE	ENST00000542709.1(CARS2)::ENST00000537394.1(CARS2)::ENST00000257347.4(CARS2)::ENST00000465145.1(CARS2)::ENST00000541443.1(CARS2)	0::1.376953::1.376953::0::0	0.63::0.015::7.2725::0.0::0.725	0	0	0	0	0	.	.	.	.	.	.	0::0::0::0::0
chr13	111363762	111368894	6_wgEncodeBroadHistoneK562H3k27acStdRawDataRep0.n1.q10.sorted.rmdup.non_black_narrow_peak_16103_4k_stitched	8600.66	.	Proximal_TE	ENST00000540629.1(CARS2)::ENST00000338450.7(ING1<TSG>)::ENST00000333219.7(ING1<TSG>)::ENST00000375775.3(ING1<TSG>)::ENST00000544488.1(CARS2);ENST00000542126.1(CARS2)::ENST00000485188.1(CARS2)::ENST00000537412.1(CARS2)::ENST00000535398.1(CARS2)::ENST00000375774.3(ING1<TSG>)::ENST00000464141.1(ING1<TSG>)	0::0::1.682958::0::0.181942::0.223897::0.041955::0.041955::0::0	0.09::0.04::2.2325::1.4225::0.17;0.0::0.025::0.0475::0.045::0.565::0.0	2	0	0	0	2	.	.	.	ENST00000489973.2(ANKRD10)::ENST00000494859.1(ANKRD10)::ENST00000460846.1(ANKRD10)::ENST00000310847.4(ANKRD10)::ENST00000465753.1(ANKRD10)::ENST00000267339.2(ANKRD10);ENST00000375758.5(ANKRD10)&&ENST00000538077.1(LINC00346)	0::0::0::55.119416::55.589466::0.47005&&0	0.4175::0.4::0.38::9.03::0.08::5.9775;0.0&&2.29	0::0::0::0::0::0::0::0::0::0
chr13	111521525	111527763	2_wgEncodeBroadHistoneK562H3k27acStdRawDataRep0.n1.q10.sorted.rmdup.non_black_narrow_peak_16112_4k_stitched	8817.81	.	Proximal_TE	ENST00000538077.1(LINC00346)	0	2.29	2	0	0	0	2	.	.	.	ENST00000489973.2(ANKRD10)::ENST00000494859.1(ANKRD10)::ENST00000460846.1(ANKRD10)::ENST00000310847.4(ANKRD10)::ENST00000465753.1(ANKRD10)::ENST00000267339.2(ANKRD10);ENST00000375758.5(ANKRD10)&&ENST00000540629.1(CARS2)::ENST00000338450.7(ING1<TSG>)::ENST00000333219.7(ING1<TSG>)::ENST00000375775.3(ING1<TSG>)::ENST00000544488.1(CARS2);ENST00000542126.1(CARS2)::ENST00000485188.1(CARS2)::ENST0000053…	0::0::0::55.119416::55.589466::0.47005&&0::0::1.682958::0::0.181942::0.223897::0.041955::0.041955::0::0	0.4175::0.4::0.38::9.03::0.08::5.9775;0.0&&0.09::0.04::2.2325::1.4225::0.17;0.0::0.025::0.0475::0.045::0.565::0.0	0
chr13	111564888	111568905	3_wgEncodeBroadHistoneK562H3k27acStdRawDataRep0.n1.q10.sorted.rmdup.non_black_narrow_peak_16119_4k_stitched	5449.51	.	Proximal_TE	ENST00000489973.2(ANKRD10)::ENST00000494859.1(ANKRD10)::ENST00000460846.1(ANKRD10)::ENST00000310847.4(ANKRD10)::ENST00000465753.1(ANKRD10)::ENST00000267339.2(ANKRD10);ENST00000375758.5(ANKRD10)	0::0::0::55.119416::55.589466::0.47005	0.4175::0.4::0.38::9.03::0.08::5.9775;0.0	2	0	0	0	2	.	.	.	ENST00000540629.1(CARS2)::ENST00000338450.7(ING1<TSG>)::ENST00000333219.7(ING1<TSG>)::ENST00000375775.3(ING1<TSG>)::ENST00000544488.1(CARS2);ENST00000542126.1(CARS2)::ENST00000485188.1(CARS2)::ENST00000537412.1(CARS2)::ENST00000535398.1(CARS2)::ENST00000375774.3(ING1<TSG>)::ENST00000464141.1(ING1<TSG>)&&ENST00000538077.1(LINC00346)	0::0::1.682958::0::0.181942::0.223897::0.041955::0.041955::0::0&&0	0.09::0.04::2.2325::1.4225::0.17;0.0::0.025::0.0475::0.045::0.565::0.0&&2.29	0::0::0::0.0402547940901::0.0402547940901::0
chr13	111609371	111622830	4_wgEncodeBroadHistoneK562H3k27acStdRawDataRep0.n1.q10.sorted.rmdup.non_black_narrow_peak_16129_4k_stitched	21656.6	.	Distal_SE	.	.	.	1	0	0	0	1	.	.	.	ENST00000440735.1(LINC00431)	0	0.2525	.
chr13	111628953	111634605	3_wgEncodeBroadHistoneK562H3k27acStdRawDataRep0.n1.q10.sorted.rmdup.non_black_narrow_peak_16139_4k_stitched	2439.88	.	Proximal_TE	ENST00000440735.1(LINC00431)	0	0.2525	1	1	0	0	0	.	.	.	.	.	.	0
chr13	111659114	111659661	1_wgEncodeBroadHistoneK562H3k27acStdRawDataRep0.n1.q10.sorted.rmdup.non_black_narrow_peak_16147_4k_stitched	392.055	.	Distal_TE	.	.	.	0	0	0	0	0	.	.	.	.	.	.	.
chr13	111805225	111807023	1_wgEncodeBroadHistoneK562H3k27acStdRawDataRep0.n1.q10.sorted.rmdup.non_black_narrow_peak_16152_4k_stitched	2615.85	.	Proximal_TE	ENST00000491775.1(ARHGEF7)::ENST00000469877.1(ARHGEF7);ENST00000466143.1(ARHGEF7);ENST00000544132.1(ARHGEF7)::ENST00000218789.5(ARHGEF7)::ENST00000375736.4(ARHGEF7)	13.068723::0.457184::0.457184::0.457184	1.325::0.165;0.805;0.165::0.0::0.8925	0	0	0	0	0	.	.	.	.	.	.	0.018342656265::0::0::0
chr13	113241307	113243366	1_wgEncodeBroadHistoneK562H3k27acStdRawDataRep0.n1.q10.sorted.rmdup.non_black_narrow_peak_16157_4k_stitched	4023.62	.	Proximal_TE	ENST00000483532.1(TUBGCP3)::ENST00000375669.3(TUBGCP3)::ENST00000261965.3(TUBGCP3)	0::14.793142::14.389082	0.0::1.0225::3.6825	0	0	0	0	0	.	.	.	.	.	.	0::0.0288408107875::0.0288408107875
chr13	113343454	113345525	2_wgEncodeBroadHistoneK562H3k27acStdRawDataRep0.n1.q10.sorted.rmdup.non_black_narrow_peak_16158_4k_stitched	1551.7	.	Proximal_TE	ENST00000375630.2(ATP11A);ENST00000487903.1(ATP11A);ENST00000375645.3(ATP11A);ENST00000283558.8(ATP11A)	0	0.5925;0.11;0.2;0.03	1	0	0	1	0	.	.	.	.	.	.	0
chr13	113365877	113367040	2_wgEncodeBroadHistoneK562H3k27acStdRawDataRep0.n1.q10.sorted.rmdup.non_black_narrow_peak_16164_4k_stitched	1573.71	.	Distal_TE	.	.	.	1	0	0	0	1	.	.	.	ENST00000375630.2(ATP11A);ENST00000487903.1(ATP11A);ENST00000375645.3(ATP11A);ENST00000283558.8(ATP11A)	0	0.5925;0.11;0.2;0.03	.
chr13	113394704	113395460	1_wgEncodeBroadHistoneK562H3k27acStdRawDataRep0.n1.q10.sorted.rmdup.non_black_narrow_peak_16169_4k_stitched	417.018	.	Distal_TE	.	.	.	0	0	0	0	0	.	.	.	.	.	.	.
chr13	113807679	113809869	2_wgEncodeBroadHistoneK562H3k27acStdRawDataRep0.n1.q10.sorted.rmdup.non_black_narrow_peak_16171_4k_stitched	2257.66	.	Distal_TE	.	.	.	1	0	1	0	0	ENST00000375459.1(PCID2)::ENST00000375441.3(CUL4A)::ENST00000475433.1(PCID2)::ENST00000480971.1(PCID2)::ENST00000375457.2(PCID2);ENST00000484641.2(PCID2)::ENST00000491548.1(PCID2)::ENST00000375477.1(PCID2)::ENST00000246505.5(PCID2)::ENST00000337344.4(PCID2)::ENST00000375479.2(PCID2)::ENST00000451881.1(CUL4A)::ENST00000326335.4(CUL4A)::ENST00000375440.4(CUL4A)::ENST00000488558.1(CUL4A)::ENST000004…	0.0::0::24.95048::24.95048::24.95048::24.95048::24.95048::24.95048::0::0::0::0::0::19.566416::19.566416::19.566416::0::0	0.2825::0.02::0.065::0.44::0.255;0.96::5.5325::3.985::0.4725::14.7075::3.2575::19.78::10.8525::1.4775::0.285::0.9725::0.0::3.03::0.0	.	.	.	.
chr13	113861824	113875332	7_wgEncodeBroadHistoneK562H3k27acStdRawDataRep0.n1.q10.sorted.rmdup.non_black_narrow_peak_16178_4k_stitched	16057.7	.	Proximal_SE	ENST00000375459.1(PCID2)::ENST00000375441.3(CUL4A)::ENST00000475433.1(PCID2)::ENST00000480971.1(PCID2)::ENST00000375457.2(PCID2);ENST00000484641.2(PCID2)::ENST00000491548.1(PCID2)::ENST00000375477.1(PCID2)::ENST00000246505.5(PCID2)::ENST00000337344.4(PCID2)::ENST00000375479.2(PCID2)::ENST00000451881.1(CUL4A)::ENST00000326335.4(CUL4A)::ENST00000375440.4(CUL4A)::ENST00000488558.1(CUL4A)::ENST000004…	0.0::0::24.95048::24.95048::24.95048::24.95048::24.95048::24.95048::0::0::0::0::0::19.566416::19.566416::19.566416::0::0	0.2825::0.02::0.065::0.44::0.255;0.96::5.5325::3.985::0.4725::14.7075::3.2575::19.78::10.8525::1.4775::0.285::0.9725::0.0::3.03::0.0	1	0	0	1	0	.	.	.	.	.	.	0::0::0.0174076995864::0.0174076995864::0.0174076995864::0.0174076995864::0.0174076995864::0.0174076995864::0::0::0::0::0::0.0102995451208::0.0102995451208::0.0102995451208::0::0
chr13	113921854	113922934	1_wgEncodeBroadHistoneK562H3k27acStdRawDataRep0.n1.q10.sorted.rmdup.non_black_narrow_peak_16187_4k_stitched	1099.42	.	Distal_TE	.	.	.	0	0	0	0	0	.	.	.	.	.	.	.
chr13	113950833	113952691	2_wgEncodeBroadHistoneK562H3k27acStdRawDataRep0.n1.q10.sorted.rmdup.non_black_narrow_peak_16189_4k_stitched	2106.92	.	Proximal_TE	ENST00000332556.4(LAMP1)::ENST00000397181.3(LAMP1)	78.857451::0	16.665::0.89	0	0	0	0	0	.	.	.	.	.	.	0.0194728003103::0
chr13	114102710	114104526	2_wgEncodeBroadHistoneK562H3k27acStdRawDataRep0.n1.q10.sorted.rmdup.non_black_narrow_peak_16192_4k_stitched	3372.06	.	Proximal_TE	ENST00000356501.4(ADPRHL1)::ENST00000413169.2(ADPRHL1)	0.182265::0	0.045::0.27	0	0	0	0	0	.	.	.	.	.	.	0::0
chr13	114145034	114148866	2_wgEncodeBroadHistoneK562H3k27acStdRawDataRep0.n1.q10.sorted.rmdup.non_black_narrow_peak_16196_4k_stitched	5158.64	.	Proximal_TE	ENST00000465710.1(DCUN1D2)::ENST00000439909.2(DCUN1D2);ENST00000332592.3(DCUN1D2);ENST00000375403.2(DCUN1D2)::ENST00000375399.2(DCUN1D2)::ENST00000496873.1(DCUN1D2)::ENST00000478244.1(DCUN1D2)::ENST00000434316.2(TMCO3)::ENST00000375391.1(TMCO3)::ENST00000474393.1(TMCO3)::ENST00000473287.1(TMCO3)	0::1.445023::1.445023::1.149998::1.149998::9.992968::9.992968::0.242247::0	0.175::0.425;0.6075;2.5275::1.495::0.2275::0.1225::7.8975::2.03::5.4425::0.84	0	0	0	0	0	.	.	.	.	.	.	0::0::0::0::0::0::0::0::0
chr13	114159729	114161230	1_wgEncodeBroadHistoneK562H3k27acStdRawDataRep0.n1.q10.sorted.rmdup.non_black_narrow_peak_16198_4k_stitched	1896.05	.	Distal_TE	.	.	.	0	0	0	0	0	.	.	.	.	.	.	.
chr13	114239632	114239981	1_wgEncodeBroadHistoneK562H3k27acStdRawDataRep0.n1.q10.sorted.rmdup.non_black_narrow_peak_16199_4k_stitched	202.667	.	Proximal_TE	ENST00000538138.1(TFDP1)::ENST00000475254.1(TFDP1)::ENST00000464794.1(TFDP1)::ENST00000375370.5(TFDP1)::ENST00000465174.1(TFDP1)::ENST00000544902.1(TFDP1)::ENST00000408980.2(TFDP1)::ENST00000453989.1(TFDP1)	45.754503::45.754503::0::0::0::0::0::0	5.2125::0.0725::8.84::29.4375::0.2525::0.3025::0.62::0.11	0	0	0	0	0	.	.	.	.	.	.	0.0426590417447::0.0426590417447::0::0::0::0::0::0
chr13	114769831	114771209	2_wgEncodeBroadHistoneK562H3k27acStdRawDataRep0.n1.q10.sorted.rmdup.non_black_narrow_peak_16205_4k_stitched	4277.83	.	Distal_TE	.	.	.	1	0	0	0	1	.	.	.	ENST00000375312.3(CDC16);ENST00000360383.3(CDC16)::ENST00000356221.3(CDC16)::ENST00000375310.1(CDC16)::ENST00000252457.5(CDC16);ENST00000375308.1(CDC16)::ENST00000252458.6(CDC16)	17.019687::1.14154::1.14154::2.4488::1.30726	0.0;0.0::15.67::0.24::3.5125;1.8525::2.31	.
chr13	114829581	114831760	1_wgEncodeBroadHistoneK562H3k27acStdRawDataRep0.n1.q10.sorted.rmdup.non_black_narrow_peak_16212_4k_stitched	3414.31	.	Distal_TE	.	.	.	0	0	0	0	0	.	.	.	.	.	.	.
chr13	114881028	114881362	1_wgEncodeBroadHistoneK562H3k27acStdRawDataRep0.n1.q10.sorted.rmdup.non_black_narrow_peak_16214_4k_stitched	287.683	.	Distal_TE	.	.	.	0	0	0	0	0	.	.	.	.	.	.	.
chr13	114893943	114898020	1_wgEncodeBroadHistoneK562H3k27acStdRawDataRep0.n1.q10.sorted.rmdup.non_black_narrow_peak_16217_4k_stitched	5955.7	.	Proximal_TE	ENST00000542651.1(RASA3)::ENST00000334062.7(RASA3)	11.318428::0	0.1525::7.3475	0	0	0	0	0	.	.	.	.	.	.	0.0744036050264::0
chr13	114987301	114989168	1_wgEncodeBroadHistoneK562H3k27acStdRawDataRep0.n1.q10.sorted.rmdup.non_black_narrow_peak_16219_4k_stitched	2477.92	.	Distal_TE	.	.	.	0	0	0	0	0	.	.	.	.	.	.	.
chr13	115000060	115001809	2_wgEncodeBroadHistoneK562H3k27acStdRawDataRep0.n1.q10.sorted.rmdup.non_black_narrow_peak_16220_4k_stitched	2462.24	.	Proximal_TE	ENST00000375312.3(CDC16);ENST00000360383.3(CDC16)::ENST00000356221.3(CDC16)::ENST00000375310.1(CDC16)::ENST00000252457.5(CDC16);ENST00000375308.1(CDC16)::ENST00000252458.6(CDC16)	17.019687::1.14154::1.14154::2.4488::1.30726	0.0;0.0::15.67::0.24::3.5125;1.8525::2.31	1	0	0	1	0	.	.	.	.	.	.	0.0326884067021::0::0::0::0
chr13	115016941	115017309	1_wgEncodeBroadHistoneK562H3k27acStdRawDataRep0.n1.q10.sorted.rmdup.non_black_narrow_peak_16225_4k_stitched	313.811	.	Distal_TE	.	.	.	0	0	0	0	0	.	.	.	.	.	.	.
chr13	115044175	115048403	2_wgEncodeBroadHistoneK562H3k27acStdRawDataRep0.n1.q10.sorted.rmdup.non_black_narrow_peak_16227_4k_stitched	12154.9	.	Proximal_TE	ENST00000375299.3(UPF3A)::ENST00000492270.1(UPF3A)::ENST00000351487.5(UPF3A)::ENST00000484246.1(UPF3A)::ENST00000480362.1(UPF3A)::ENST00000474056.1(UPF3A)::ENST00000493727.1(UPF3A)	11.569679::11.569679::11.626078::1.099908::0.056399::0::0	4.1625::0.6375::4.5175::0.145::1.8525::0.255::1.78	1	0	0	0	1	.	.	.	ENST00000361283.1(CHAMP1)	35.1009	5.3625	0.0177613884431::0.0177613884431::0.0177613884431::0::0::0::0
chr13	115078358	115080935	1_wgEncodeBroadHistoneK562H3k27acStdRawDataRep0.n1.q10.sorted.rmdup.non_black_narrow_peak_16232_4k_stitched	5933.29	.	Proximal_TE	ENST00000361283.1(CHAMP1)	35.1009	5.3625	1	0	0	0	1	.	.	.	ENST00000375299.3(UPF3A)::ENST00000492270.1(UPF3A)::ENST00000351487.5(UPF3A)::ENST00000484246.1(UPF3A)::ENST00000480362.1(UPF3A)::ENST00000474056.1(UPF3A)::ENST00000493727.1(UPF3A)	11.569679::11.569679::11.626078::1.099908::0.056399::0::0	4.1625::0.6375::4.5175::0.145::1.8525::0.255::1.78	0.0146977
chr13	115085104	115085536	1_wgEncodeBroadHistoneK562H3k27acStdRawDataRep0.n1.q10.sorted.rmdup.non_black_narrow_peak_16233_4k_stitched	279.593	.	Proximal_TE	ENST00000463003.1(CHAMP1)::ENST00000478022.1(CHAMP1)	0::0	0.4225::3.935	0	0	0	0	0	.	.	.	.	.	.	0::0
chr12	62053	62478	1_wgEncodeBroadHistoneK562H3k27acStdRawDataRep0.n1.q10.sorted.rmdup.non_black_narrow_peak_12181_4k_stitched	723.719	.	Distal_TE	.	.	.	0	0	0	0	0	.	.	.	.	.	.	.
chr12	68447	68911	1_wgEncodeBroadHistoneK562H3k27acStdRawDataRep0.n1.q10.sorted.rmdup.non_black_narrow_peak_12183_4k_stitched	414.482	.	Proximal_TE	ENST00000504074.1(RP11-598F7.1)::ENST00000546223.1(RP11-598F7.1)	0::0	0.0075::0.085	0	0	0	0	0	.	.	.	.	.	.	0::0
chr12	73114	74222	2_wgEncodeBroadHistoneK562H3k27acStdRawDataRep0.n1.q10.sorted.rmdup.non_black_narrow_peak_12185_4k_stitched	878.836	.	Proximal_TE	ENST00000400706.3(ABC7-42389800N19.1)	0	3.6625	0	0	0	0	0	.	.	.	.	.	.	0
chr12	95433	95765	1_wgEncodeBroadHistoneK562H3k27acStdRawDataRep0.n1.q10.sorted.rmdup.non_black_narrow_peak_12189_4k_stitched	357.788	.	Proximal_TE	ENST00000535849.1(DDX11L8)	0	0	0	0	0	0	0	.	.	.	.	.	.	0
chr12	148259	148596	1_wgEncodeBroadHistoneK562H3k27acStdRawDataRep0.n1.q10.sorted.rmdup.non_black_narrow_peak_12190_4k_stitched	299.854	.	Proximal_TE	ENST00000594563.1(AC026369.1)::ENST00000440796.2(FAM138D)::ENST00000320165.5(FAM138D)	0::0::0	0.0::0.0::0.0	0	0	0	0	0	.	.	.	.	.	.	0::0::0
chr12	165834	166326	1_wgEncodeBroadHistoneK562H3k27acStdRawDataRep0.n1.q10.sorted.rmdup.non_black_narrow_peak_12192_4k_stitched	484.269	.	Distal_TE	.	.	.	0	0	0	0	0	.	.	.	.	.	.	.
chr12	211940	217690	3_wgEncodeBroadHistoneK562H3k27acStdRawDataRep0.n1.q10.sorted.rmdup.non_black_narrow_peak_12193_4k_stitched	1809.19	.	Distal_TE	.	.	.	0	0	0	0	0	.	.	.	.	.	.	.
chr12	497498	499247	2_wgEncodeBroadHistoneK562H3k27acStdRawDataRep0.n1.q10.sorted.rmdup.non_black_narrow_peak_12198_4k_stitched	4430.25	.	Proximal_TE	ENST00000536014.1(KDM5A<CCG>)::ENST00000535014.1(KDM5A<CCG>)::ENST00000543507.1(KDM5A<CCG>)::ENST00000537453.1(CCDC77)::ENST00000544760.1(KDM5A<CCG>)::ENST00000540180.1(CCDC77)::ENST00000422000.1(CCDC77)::ENST00000535052.1(CCDC77)::ENST00000543504.1(CCDC77)::ENST00000540344.1(CCDC77)::ENST00000399788.2(KDM5A<CCG>);ENST00000382815.4(KDM5A<CCG>)	0::5.576925::5.576925::0::5.576925::1.842992::1.842992::1.842992::0.362428::0.362428::0	0.645::0.02::0.0::0.065::0.0::0.095::0.1725::0.0675::0.0::0.3725::8.015;2.77	0	0	0	0	0	.	.	.	.	.	.	0::0::0::0::0::0::0::0::0::0::0
chr12	509970	511489	2_wgEncodeBroadHistoneK562H3k27acStdRawDataRep0.n1.q10.sorted.rmdup.non_black_narrow_peak_12200_4k_stitched	1943.05	.	Proximal_TE	ENST00000239830.4(CCDC77)::ENST00000412006.2(CCDC77)	0.788824::5.998387	4.54::6.6975	0	0	0	0	0	.	.	.	.	.	.	0::0
chr12	684939	685781	2_wgEncodeBroadHistoneK562H3k27acStdRawDataRep0.n1.q10.sorted.rmdup.non_black_narrow_peak_12207_4k_stitched	891.381	.	Distal_TE	.	.	.	1	0	0	0	1	.	.	.	ENST00000535572.1(WNK1)::ENST00000315939.6(WNK1);ENST00000537687.1(WNK1)::ENST00000447667.2(WNK1)::ENST00000530271.2(WNK1)	39.527852::0::0.238664::0	3.78::0.0;0.8725::0.1325::0.0275	.
chr12	696587	702084	3_wgEncodeBroadHistoneK562H3k27acStdRawDataRep0.n1.q10.sorted.rmdup.non_black_narrow_peak_12212_4k_stitched	7383.4	.	Proximal_TE	ENST00000538943.1(RP5-1154L15.2)::ENST00000538067.1(RP5-1154L15.1)	0::0	0.0::0.0	0	0	0	0	0	.	.	.	.	.	.	0::0
chr12	751665	756130	3_wgEncodeBroadHistoneK562H3k27acStdRawDataRep0.n1.q10.sorted.rmdup.non_black_narrow_peak_12217_4k_stitched	6460.57	.	Proximal_TE	ENST00000543884.1(RP11-218M22.1)::ENST00000318291.4(RP11-218M22.1)::ENST00000433832.2(NINJ2)::ENST00000542920.1(NINJ2)::ENST00000537416.1(NINJ2)	0::0::3.141794::3.141794::0	0.0::0.72::0.1025::0.8::0.1225	0	0	0	0	0	.	.	.	.	.	.	0::0::0::0::0
chr12	775715	777027	1_wgEncodeBroadHistoneK562H3k27acStdRawDataRep0.n1.q10.sorted.rmdup.non_black_narrow_peak_12221_4k_stitched	2238.99	.	Proximal_TE	ENST00000305108.4(NINJ2)	0	0.3425	1	0	0	0	1	.	.	.	ENST00000535572.1(WNK1)::ENST00000315939.6(WNK1);ENST00000537687.1(WNK1)::ENST00000447667.2(WNK1)::ENST00000530271.2(WNK1)	39.527852::0::0.238664::0	3.78::0.0;0.8725::0.1325::0.0275	0
chr12	825467	826351	1_wgEncodeBroadHistoneK562H3k27acStdRawDataRep0.n1.q10.sorted.rmdup.non_black_narrow_peak_12223_4k_stitched	869.886	.	Distal_TE	.	.	.	0	0	0	0	0	.	.	.	.	.	.	.
chr12	859274	863866	3_wgEncodeBroadHistoneK562H3k27acStdRawDataRep0.n1.q10.sorted.rmdup.non_black_narrow_peak_12228_4k_stitched	5298.75	.	Proximal_TE	ENST00000535572.1(WNK1)::ENST00000315939.6(WNK1);ENST00000537687.1(WNK1)::ENST00000447667.2(WNK1)::ENST00000530271.2(WNK1)	39.527852::0::0.238664::0	3.78::0.0;0.8725::0.1325::0.0275	2	0	0	1	1	.	.	.	ENST00000305108.4(NINJ2)	0	0.3425	0.0344527168526::0::0::0
chr12	1013094	1013578	1_wgEncodeBroadHistoneK562H3k27acStdRawDataRep0.n1.q10.sorted.rmdup.non_black_narrow_peak_12235_4k_stitched	474.903	.	Distal_TE	.	.	.	1	0	0	0	1	.	.	.	ENST00000542297.1(RAD52)	0	1.9375	.
chr12	1019790	1021339	1_wgEncodeBroadHistoneK562H3k27acStdRawDataRep0.n1.q10.sorted.rmdup.non_black_narrow_peak_12237_4k_stitched	1380.43	.	Proximal_TE	ENST00000542297.1(RAD52)	0	1.9375	1	0	0	1	0	.	.	.	.	.	.	0
chr12	1057932	1063104	2_wgEncodeBroadHistoneK562H3k27acStdRawDataRep0.n1.q10.sorted.rmdup.non_black_narrow_peak_12239_4k_stitched	2399.54	.	Proximal_TE	ENST00000397230.2(RAD52)::ENST00000542785.1(RAD52)::ENST00000468231.1(RAD52)::ENST00000545967.1(RAD52)::ENST00000544742.1(RAD52)::ENST00000461568.1(RAD52);ENST00000543912.1(RAD52)::ENST00000536177.1(RAD52)::ENST00000542584.1(RAD52);ENST00000539046.1(RAD52)::ENST00000541619.1(RAD52)::ENST00000358495.3(RAD52)	0::2.683785::3.366564::3.366564::3.366564::3.366564::3.366564::3.366564::3.366564::0.682779	0.8775::0.3425::0.0::0.0::0.31::0.0425;0.025::0.1575::0.1275;0.0::0.0775::1.835	0	0	0	0	0	.	.	.	.	.	.	0::0::0::0::0::0::0::0::0::0
chr12	1098779	1100709	2_wgEncodeBroadHistoneK562H3k27acStdRawDataRep0.n1.q10.sorted.rmdup.non_black_narrow_peak_12241_4k_stitched	4269.46	.	Proximal_TE	ENST00000503602.2(RP11-359B12.2)::ENST00000430095.2(RAD52)::ENST00000545318.2(ERC1<CCG>)::ENST00000543290.1(RP11-359B12.2)::ENST00000545629.1(RP11-359B12.2)::ENST00000539259.1(RP11-359B12.2)::ENST00000543086.3(ERC1<CCG>)::ENST00000542302.2(ERC1<CCG>);ENST00000546231.2(ERC1<CCG>)::ENST00000347735.6(ERC1<CCG>);ENST00000397203.2(ERC1<CCG>)::ENST00000592048.1(ERC1<CCG>)::ENST00000440394.3(ERC1<CCG>):…	0::0::0::0::4.022317::0.695848::2.781313::2.781313::2.877767::0.143892::0.143892::0.143892::0.143892::0	0.6925::0.2325::0.13::0.14::0.4325::0.2225::0.4775::0.0;0.0725::0.0;0.3225::0.135::0.0::0.0425::0.4075::0.0	0	0	0	0	0	.	.	.	.	.	.	0::0::0::0::0::0::0::0::0::0::0::0::0::0
chr12	1413129	1415677	2_wgEncodeBroadHistoneK562H3k27acStdRawDataRep0.n1.q10.sorted.rmdup.non_black_narrow_peak_12243_4k_stitched	4448.47	.	Distal_TE	.	.	.	0	0	0	0	0	.	.	.	.	.	.	.
chr12	1433752	1434740	1_wgEncodeBroadHistoneK562H3k27acStdRawDataRep0.n1.q10.sorted.rmdup.non_black_narrow_peak_12246_4k_stitched	798.028	.	Distal_TE	.	.	.	0	0	0	0	0	.	.	.	.	.	.	.
chr12	1572168	1573686	2_wgEncodeBroadHistoneK562H3k27acStdRawDataRep0.n1.q10.sorted.rmdup.non_black_narrow_peak_12253_4k_stitched	1552.91	.	Distal_TE	.	.	.	0	0	0	0	0	.	.	.	.	.	.	.
chr12	1608619	1610347	1_wgEncodeBroadHistoneK562H3k27acStdRawDataRep0.n1.q10.sorted.rmdup.non_black_narrow_peak_12259_4k_stitched	3650.51	.	Distal_TE	.	.	.	0	0	0	0	0	.	.	.	.	.	.	.
chr12	1703646	1704878	1_wgEncodeBroadHistoneK562H3k27acStdRawDataRep0.n1.q10.sorted.rmdup.non_black_narrow_peak_12266_4k_stitched	1089.77	.	Proximal_TE	ENST00000543278.1(FBXL14)::ENST00000339235.3(FBXL14)	0::0.151276	0.1025::1.56	0	0	0	0	0	.	.	.	.	.	.	0::0
chr12	1710669	1715965	3_wgEncodeBroadHistoneK562H3k27acStdRawDataRep0.n1.q10.sorted.rmdup.non_black_narrow_peak_12267_4k_stitched	4695.73	.	Distal_TE	.	.	.	0	0	0	0	0	.	.	.	.	.	.	.
chr12	1723643	1724370	1_wgEncodeBroadHistoneK562H3k27acStdRawDataRep0.n1.q10.sorted.rmdup.non_black_narrow_peak_12273_4k_stitched	408.738	.	Proximal_TE	ENST00000538854.1(WNT5B)::ENST00000310594.3(WNT5B)	0.0::0	0.255::3.455	0	0	0	0	0	.	.	.	.	.	.	0::0
chr12	1728855	1729105	1_wgEncodeBroadHistoneK562H3k27acStdRawDataRep0.n1.q10.sorted.rmdup.non_black_narrow_peak_12274_4k_stitched	195.769	.	Proximal_TE	ENST00000538854.1(WNT5B)::ENST00000310594.3(WNT5B)	0.0::0	0.255::3.455	0	0	0	0	0	.	.	.	.	.	.	0::0
chr12	1771885	1776591	3_wgEncodeBroadHistoneK562H3k27acStdRawDataRep0.n1.q10.sorted.rmdup.non_black_narrow_peak_12276_4k_stitched	2032.98	.	Distal_TE	.	.	.	2	0	0	1	1	.	.	.	ENST00000537545.1(ADIPOR2)::ENST00000357103.4(ADIPOR2)::ENST00000540974.1(ADIPOR2)	0::31.932351::0	0.125::30.8375::0.6275	.
chr12	1799036	1801556	2_wgEncodeBroadHistoneK562H3k27acStdRawDataRep0.n1.q10.sorted.rmdup.non_black_narrow_peak_12281_4k_stitched	4130.29	.	Proximal_TE	ENST00000537545.1(ADIPOR2)::ENST00000357103.4(ADIPOR2)::ENST00000540974.1(ADIPOR2)	0::31.932351::0	0.125::30.8375::0.6275	1	0	0	1	0	.	.	.	.	.	.	0::0.0229121467793::0
chr12	1822754	1824075	1_wgEncodeBroadHistoneK562H3k27acStdRawDataRep0.n1.q10.sorted.rmdup.non_black_narrow_peak_12288_4k_stitched	1056.77	.	Distal_TE	.	.	.	0	0	0	0	0	.	.	.	.	.	.	.
chr12	2026601	2026943	1_wgEncodeBroadHistoneK562H3k27acStdRawDataRep0.n1.q10.sorted.rmdup.non_black_narrow_peak_12291_4k_stitched	159.027	.	Proximal_TE	ENST00000585708.1(CACNA2D4);ENST00000588077.1(CACNA2D4)::ENST00000544163.1(RP5-1096D14.3)::ENST00000586184.1(CACNA2D4)::ENST00000587995.1(CACNA2D4)::ENST00000585732.1(CACNA2D4)::ENST00000444595.2(CACNA2D4)::ENST00000382722.5(CACNA2D4)	0::0::0::0::0::0.047438::0	0.005;0.0::0.0::0.0::0.0::0.0::0.0::0.0	0	0	0	0	0	.	.	.	.	.	.	0::0::0::0::0::0::0
chr12	2113052	2113626	1_wgEncodeBroadHistoneK562H3k27acStdRawDataRep0.n1.q10.sorted.rmdup.non_black_narrow_peak_12292_4k_stitched	573.904	.	Proximal_TE	ENST00000537725.1(DCP1B)::ENST00000541700.1(DCP1B)::ENST00000543381.1(DCP1B);ENST00000397173.4(DCP1B)::ENST00000280665.6(DCP1B)::ENST00000354425.4(RP5-1096D14.6)	1.312945::1.312945::0::0::0.0	0.1225::0.02::0.01;0.01::1.4125::0.0	0	0	0	0	0	.	.	.	.	.	.	0::0::0::0::0
chr12	2901530	2905077	2_wgEncodeBroadHistoneK562H3k27acStdRawDataRep0.n1.q10.sorted.rmdup.non_black_narrow_peak_12295_4k_stitched	1442.31	.	Proximal_TE	ENST00000540428.1(CBX3P4)::ENST00000001008.4(FKBP4)::ENST00000543769.1(FKBP4)::ENST00000540260.1(FKBP4)::ENST00000538622.1(FKBP4)	0::71.812028::0.258591::0::0	0.0475::101.8925::0.0675::0.4425::1.1975	0	0	0	0	0	.	.	.	.	.	.	0::0.0324261812396::0::0::0
chr12	2921760	2922767	1_wgEncodeBroadHistoneK562H3k27acStdRawDataRep0.n1.q10.sorted.rmdup.non_black_narrow_peak_12301_4k_stitched	2788.93	.	Proximal_TE	ENST00000552469.1(RP4-816N1.6)::ENST00000228799.2(ITFG2<OG>)::ENST00000537851.1(ITFG2<OG>);ENST00000419778.2(ITFG2<OG>)::ENST00000542548.1(ITFG2<OG>);ENST00000540929.1(ITFG2<OG>)::ENST00000547794.1(RP4-816N1.6)::ENST00000547834.1(RP4-816N1.6)	0::8.823624::8.823624::0::0::1.220697	0.0::4.5975::0.01;0.01::0.2475;0.2475::0.1825::0.5725	0	0	0	0	0	.	.	.	.	.	.	0::0::0::0::0::0
chr12	2985359	2987762	2_wgEncodeBroadHistoneK562H3k27acStdRawDataRep0.n1.q10.sorted.rmdup.non_black_narrow_peak_12303_4k_stitched	4793.5	.	Proximal_TE	ENST00000537018.1(FOXM1)::ENST00000536063.1(RHNO1)::ENST00000359843.3(FOXM1)::ENST00000342628.2(FOXM1)::ENST00000361953.3(FOXM1)::ENST00000461997.2(RHNO1);ENST00000538636.1(RHNO1)::ENST00000464682.2(RHNO1)::ENST00000489288.2(RHNO1)::ENST00000540184.1(TULP3)::ENST00000535978.1(RHNO1);ENST00000538700.1(RHNO1);ENST00000366285.2(RHNO1)	0::0.0::0::0::2.637405::47.922377::47.922377::47.922377::47.922377::47.922377	0.075::0.045::4.97::0.92::2.125::0.5625;0.17::1.32::16.625::0.01::0.2075;0.33;0.0	1	0	0	0	1	.	.	.	ENST00000544943.1(TULP3)::ENST00000538354.1(TULP3);ENST00000545331.1(TULP3)::ENST00000448120.2(TULP3)::ENST00000397132.2(TULP3)	6.382595::6.382595::6.382595::6.382595	0.0::0.035;0.22::4.16::0.02	0::0::0::0::0::0.0204934743607::0.0204934743607::0.0204934743607::0.0204934743607::0.0204934743607
chr12	2999397	2999800	1_wgEncodeBroadHistoneK562H3k27acStdRawDataRep0.n1.q10.sorted.rmdup.non_black_narrow_peak_12305_4k_stitched	304.797	.	Proximal_TE	ENST00000544943.1(TULP3)::ENST00000538354.1(TULP3);ENST00000545331.1(TULP3)::ENST00000448120.2(TULP3)::ENST00000397132.2(TULP3)	6.382595::6.382595::6.382595::6.382595	0.0::0.035;0.22::4.16::0.02	1	0	0	0	1	.	.	.	ENST00000537018.1(FOXM1)::ENST00000536063.1(RHNO1)::ENST00000359843.3(FOXM1)::ENST00000342628.2(FOXM1)::ENST00000361953.3(FOXM1)::ENST00000461997.2(RHNO1);ENST00000538636.1(RHNO1)::ENST00000464682.2(RHNO1)::ENST00000489288.2(RHNO1)::ENST00000540184.1(TULP3)::ENST00000535978.1(RHNO1);ENST00000538700.1(RHNO1);ENST00000366285.2(RHNO1)	0::0.0::0::0::2.637405::47.922377::47.922377::47.922377::47.922377::47.922377	0.075::0.045::4.97::0.92::2.125::0.5625;0.17::1.32::16.625::0.01::0.2075;0.33;0.0	0::0::0::0
chr12	3067539	3069972	2_wgEncodeBroadHistoneK562H3k27acStdRawDataRep0.n1.q10.sorted.rmdup.non_black_narrow_peak_12308_4k_stitched	1803.87	.	Proximal_TE	ENST00000358409.2(TEAD4)::ENST00000540314.1(TEAD4)::ENST00000536826.1(TEAD4)::ENST00000359864.2(TEAD4)::ENST00000543035.1(TEAD4)::ENST00000397122.2(TEAD4)::ENST00000443986.2(TEAD4)	17.770108::8.687167::8.687167::8.687167::0.0::4.177141::0	0.6025::0.09::0.14::3.8525::0.08::4.82::0.0175	0	0	0	0	0	.	.	.	.	.	.	0::0::0::0::0::0::0
chr12	3107518	3109509	1_wgEncodeBroadHistoneK562H3k27acStdRawDataRep0.n1.q10.sorted.rmdup.non_black_narrow_peak_12311_4k_stitched	3912.64	.	Distal_TE	.	.	.	0	0	0	0	0	.	.	.	.	.	.	.
chr12	3861112	3862995	2_wgEncodeBroadHistoneK562H3k27acStdRawDataRep0.n1.q10.sorted.rmdup.non_black_narrow_peak_12316_4k_stitched	1762.58	.	Proximal_TE	ENST00000252322.1(EFCAB4B)::ENST00000440314.2(EFCAB4B)::ENST00000535507.1(EFCAB4B);ENST00000444507.1(EFCAB4B)	1.75::1.75::0.804845	0.475::1.48::0.0;1.575	0	0	0	0	0	.	.	.	.	.	.	0::0::0
chr12	4261632	4263241	3_wgEncodeBroadHistoneK562H3k27acStdRawDataRep0.n1.q10.sorted.rmdup.non_black_narrow_peak_12321_4k_stitched	1544.4	.	Distal_TE	.	.	.	0	0	0	0	0	.	.	.	.	.	.	.
chr12	4379860	4386179	4_wgEncodeBroadHistoneK562H3k27acStdRawDataRep0.n1.q10.sorted.rmdup.non_black_narrow_peak_12325_4k_stitched	7230.56	.	Proximal_TE	ENST00000261254.3(CCND2<CCG>)::ENST00000537370.1(RP11-264F23.4)::ENST00000539135.1(RP11-264F23.3)	45.309274::0::0	37.51::0.0::0.175	0	0	0	0	0	.	.	.	.	.	.	0.16111200248::0::0
chr12	4647280	4649600	1_wgEncodeBroadHistoneK562H3k27acStdRawDataRep0.n1.q10.sorted.rmdup.non_black_narrow_peak_12333_4k_stitched	8397.05	.	Proximal_TE	ENST00000544697.1(C12orf4)::ENST00000261250.3(C12orf4)::ENST00000541014.1(C12orf4)::ENST00000545746.1(C12orf4);ENST00000542080.1(C12orf4)::ENST00000321524.7(RAD51AP1)::ENST00000536346.1(RAD51AP1)::ENST00000536886.1(RAD51AP1)::ENST00000398012.3(RAD51AP1);ENST00000543041.1(RAD51AP1);ENST00000544110.1(RAD51AP1)::ENST00000352618.4(RAD51AP1);ENST00000442992.2(RAD51AP1);ENST00000228843.9(RAD51AP1);ENST…	10.027376::10.027376::0::0::27.181506::27.181506::27.181506::0::0::0::0	0.095::6.0825::0.51::0.81;0.0::6.5475::9.4525::0.8825::0.0;0.0;2.9725::7.085;0.13;0.0;1.485::0.4775::5.5525	0	0	0	0	0	.	.	.	.	.	.	0.0577250603348::0.0577250603348::0::0::0.149277116327::0.149277116327::0.149277116327::0::0::0::0
chr12	4671431	4671858	1_wgEncodeBroadHistoneK562H3k27acStdRawDataRep0.n1.q10.sorted.rmdup.non_black_narrow_peak_12334_4k_stitched	261.193	.	Proximal_TE	ENST00000542744.1(DYRK4)::ENST00000539701.1(DYRK4)::ENST00000537719.1(DYRK4)::ENST00000539309.1(DYRK4)	0::0::0::0	0.0::0.01::0.0::0.035	0	0	0	0	0	.	.	.	.	.	.	0::0::0::0
chr12	4714035	4714387	1_wgEncodeBroadHistoneK562H3k27acStdRawDataRep0.n1.q10.sorted.rmdup.non_black_narrow_peak_12336_4k_stitched	292.549	.	Proximal_TE	ENST00000538921.1(RP11-234B24.5)::ENST00000545342.1(DYRK4)	0::0.298646	0.0::1.045	0	0	0	0	0	.	.	.	.	.	.	0::0
chr12	4757413	4759116	1_wgEncodeBroadHistoneK562H3k27acStdRawDataRep0.n1.q10.sorted.rmdup.non_black_narrow_peak_12337_4k_stitched	3521.25	.	Proximal_TE	ENST00000536414.1(AKAP3)::ENST00000228850.1(AKAP3)::ENST00000540967.1(AKAP3)::ENST00000544380.1(RP11-500M8.4)::ENST00000544636.1(AKAP3)::ENST00000545990.2(AKAP3);ENST00000541484.1(AKAP3)::ENST00000266544.5(NDUFA9<OG>)::ENST00000542369.1(NDUFA9<OG>)	0::0::0::0::0.384134::0::20.222361::20.222361	0.0::0.0975::0.0::0.0::0.0975::0.0;0.0725::16.82::0.965	0	0	0	0	0	.	.	.	.	.	.	0::0::0::0::0::0::0.0206259380216::0.0206259380216
chr12	5399964	5400328	1_wgEncodeBroadHistoneK562H3k27acStdRawDataRep0.n1.q10.sorted.rmdup.non_black_narrow_peak_12338_4k_stitched	196.175	.	Proximal_TE	ENST00000537192.1(RP11-1038A11.3)	0	0.33	0	0	0	0	0	.	.	.	.	.	.	0
chr12	5833246	5833703	1_wgEncodeBroadHistoneK562H3k27acStdRawDataRep0.n1.q10.sorted.rmdup.non_black_narrow_peak_12340_4k_stitched	265.678	.	Distal_TE	.	.	.	0	0	0	0	0	.	.	.	.	.	.	.
chr12	6444311	6451747	2_wgEncodeBroadHistoneK562H3k27acStdRawDataRep0.n1.q10.sorted.rmdup.non_black_narrow_peak_12346_4k_stitched	17506.4	.	Proximal_SE	ENST00000366159.4(TNFRSF1A)::ENST00000539372.1(TNFRSF1A)::ENST00000538363.1(TNFRSF1A);ENST00000543995.1(TNFRSF1A);ENST00000543048.1(TNFRSF1A)::ENST00000540022.1(TNFRSF1A)::ENST00000535958.1(TNFRSF1A)::ENST00000536194.1(TNFRSF1A)::ENST00000440083.2(TNFRSF1A)::ENST00000162749.2(TNFRSF1A);ENST00000534885.1(TNFRSF1A)	0::11.029826::11.029826::21.03107::21.03107::21.03107::10.001244::9.140751	0.745::0.9325::1.0725;0.0;0.0::0.0075::0.735::0.0::0.8675::6.82;0.045	2	0	0	1	1	.	.	.	ENST00000228918.4(LTBR)::ENST00000536876.1(LTBR)::ENST00000543190.1(LTBR)::ENST00000544454.1(LTBR)::ENST00000541102.1(LTBR)::ENST00000541005.1(LTBR)	2.004256::38.520849::0.0::0::0::0	7.7375::0.0825::0.0::0.3575::1.9125::0.33	0::0::0::0::0::0::0::0
chr12	6472624	6472953	1_wgEncodeBroadHistoneK562H3k27acStdRawDataRep0.n1.q10.sorted.rmdup.non_black_narrow_peak_12351_4k_stitched	171.513	.	Proximal_TE	ENST00000541249.1(SCNN1A)::ENST00000542966.1(SCNN1A)::ENST00000540037.1(SCNN1A)	0::0::0	0.0::0.0::0.0025	0	0	0	0	0	.	.	.	.	.	.	0::0::0
chr12	6476967	6480561	2_wgEncodeBroadHistoneK562H3k27acStdRawDataRep0.n1.q10.sorted.rmdup.non_black_narrow_peak_12353_4k_stitched	3517.14	.	Distal_TE	.	.	.	1	0	1	0	0	ENST00000366159.4(TNFRSF1A)::ENST00000539372.1(TNFRSF1A)::ENST00000538363.1(TNFRSF1A);ENST00000543995.1(TNFRSF1A);ENST00000543048.1(TNFRSF1A)::ENST00000540022.1(TNFRSF1A)::ENST00000535958.1(TNFRSF1A)::ENST00000536194.1(TNFRSF1A)::ENST00000440083.2(TNFRSF1A)::ENST00000162749.2(TNFRSF1A);ENST00000534885.1(TNFRSF1A)	0::11.029826::11.029826::21.03107::21.03107::21.03107::10.001244::9.140751	0.745::0.9325::1.0725;0.0;0.0::0.0075::0.735::0.0::0.8675::6.82;0.045	.	.	.	.
chr12	6492532	6494483	1_wgEncodeBroadHistoneK562H3k27acStdRawDataRep0.n1.q10.sorted.rmdup.non_black_narrow_peak_12356_4k_stitched	4078.63	.	Proximal_TE	ENST00000228918.4(LTBR)::ENST00000536876.1(LTBR)::ENST00000543190.1(LTBR)::ENST00000544454.1(LTBR)::ENST00000541102.1(LTBR)::ENST00000541005.1(LTBR)	2.004256::38.520849::0.0::0::0::0	7.7375::0.0825::0.0::0.3575::1.9125::0.33	1	0	1	0	0	ENST00000366159.4(TNFRSF1A)::ENST00000539372.1(TNFRSF1A)::ENST00000538363.1(TNFRSF1A);ENST00000543995.1(TNFRSF1A);ENST00000543048.1(TNFRSF1A)::ENST00000540022.1(TNFRSF1A)::ENST00000535958.1(TNFRSF1A)::ENST00000536194.1(TNFRSF1A)::ENST00000440083.2(TNFRSF1A)::ENST00000162749.2(TNFRSF1A);ENST00000534885.1(TNFRSF1A)	0::11.029826::11.029826::21.03107::21.03107::21.03107::10.001244::9.140751	0.745::0.9325::1.0725;0.0;0.0::0.0075::0.735::0.0::0.8675::6.82;0.045	.	.	.	0::0.0500991589927::0::0::0::0
chr12	6539198	6540026	1_wgEncodeBroadHistoneK562H3k27acStdRawDataRep0.n1.q10.sorted.rmdup.non_black_narrow_peak_12357_4k_stitched	2027.99	.	Distal_TE	.	.	.	0	0	0	0	0	.	.	.	.	.	.	.
chr12	6560574	6562099	1_wgEncodeBroadHistoneK562H3k27acStdRawDataRep0.n1.q10.sorted.rmdup.non_black_narrow_peak_12358_4k_stitched	1577.35	.	Proximal_TE	ENST00000399492.2(CD27-AS1)::ENST00000545339.1(CD27-AS1)::ENST00000539384.1(TAPBPL)::ENST00000544826.1(TAPBPL)::ENST00000544021.1(TAPBPL)::ENST00000266556.7(TAPBPL)::ENST00000545700.1(TAPBPL)::ENST00000543567.1(TAPBPL)	0.056399::0::0::0.287357::0.287357::0::0::0	0.025::0.0::0.0825::0.0825::0.0125::0.21::0.015::0.0	0	0	0	0	0	.	.	.	.	.	.	0::0::0::0::0::0::0::0
chr12	6579919	6580724	1_wgEncodeBroadHistoneK562H3k27acStdRawDataRep0.n1.q10.sorted.rmdup.non_black_narrow_peak_12360_4k_stitched	1199.52	.	Proximal_TE	ENST00000544432.1(VAMP1<TSG>)::ENST00000535180.1(VAMP1<TSG>)::ENST00000400911.3(VAMP1<TSG>)::ENST00000396308.3(VAMP1<TSG>);ENST00000539047.1(VAMP1<TSG>)::ENST00000361716.3(VAMP1<TSG>)	0.112798::2.79318::2.79318::2.79318::0	0.0::0.0275::0.745::0.0;0.025::0.7825	1	0	0	0	1	.	.	.	ENST00000538814.1(MRPL51)::ENST00000540949.1(MRPL51)::ENST00000541399.1(NCAPD2)::ENST00000315579.5(NCAPD2)::ENST00000539714.1(NCAPD2)::ENST00000536538.1(NCAPD2)::ENST00000229238.3(MRPL51)::ENST00000543959.1(MRPL51)::ENST00000543164.1(MRPL51);ENST00000543703.1(MRPL51)::ENST00000537701.1(MRPL51)::ENST00000382457.4(NCAPD2)::ENST00000545962.1(NCAPD2);ENST00000539084.1(NCAPD2)	0::2.704972::8.480138::8.480138::8.480138::8.480138::0::0::10.342794::0::38.716082::38.716082	2.84::9.495::0.48::19.8625::0.855::0.0::61.785::34.47::19.0775;0.0::25.1825::0.0::5.27;5.27	0::0::0::0::0
chr12	6601845	6604262	2_wgEncodeBroadHistoneK562H3k27acStdRawDataRep0.n1.q10.sorted.rmdup.non_black_narrow_peak_12361_4k_stitched	8419.06	.	Proximal_TE	ENST00000538814.1(MRPL51)::ENST00000540949.1(MRPL51)::ENST00000541399.1(NCAPD2)::ENST00000315579.5(NCAPD2)::ENST00000539714.1(NCAPD2)::ENST00000536538.1(NCAPD2)::ENST00000229238.3(MRPL51)::ENST00000543959.1(MRPL51)::ENST00000543164.1(MRPL51);ENST00000543703.1(MRPL51)::ENST00000537701.1(MRPL51)::ENST00000382457.4(NCAPD2)::ENST00000545962.1(NCAPD2);ENST00000539084.1(NCAPD2)	0::2.704972::8.480138::8.480138::8.480138::8.480138::0::0::10.342794::0::38.716082::38.716082	2.84::9.495::0.48::19.8625::0.855::0.0::61.785::34.47::19.0775;0.0::25.1825::0.0::5.27;5.27	2	0	0	0	2	.	.	.	ENST00000544432.1(VAMP1<TSG>)::ENST00000535180.1(VAMP1<TSG>)::ENST00000400911.3(VAMP1<TSG>)::ENST00000396308.3(VAMP1<TSG>);ENST00000539047.1(VAMP1<TSG>)::ENST00000361716.3(VAMP1<TSG>)&&ENST00000537921.1(RP5-940J5.3)::ENST00000229239.5(GAPDH)::ENST00000396856.1(GAPDH)::ENST00000396861.1(GAPDH)::ENST00000396859.1(GAPDH)::ENST00000396858.1(GAPDH)::ENST00000602946.1(RP5-940J5.9)	0.112798::2.79318::2.79318::2.79318::0&&0::0::1654.103621::1654.103621::0::0.041955::0	0.0::0.0275::0.745::0.0;0.025::0.7825&&0.0925::163.98::311.085::205.585::589.915::0.2675::0.2825	0::0::0::0::0::0::0::0::0.0163046840863::0::0.0541222533212::0.0541222533212
chr12	6641222	6648235	3_wgEncodeBroadHistoneK562H3k27acStdRawDataRep0.n1.q10.sorted.rmdup.non_black_narrow_peak_12365_4k_stitched	11249.6	.	Proximal_TE	ENST00000537921.1(RP5-940J5.3)::ENST00000229239.5(GAPDH)::ENST00000396856.1(GAPDH)::ENST00000396861.1(GAPDH)::ENST00000396859.1(GAPDH)::ENST00000396858.1(GAPDH)::ENST00000602946.1(RP5-940J5.9)	0::0::1654.103621::1654.103621::0::0.041955::0	0.0925::163.98::311.085::205.585::589.915::0.2675::0.2825	10	0	0	0	6	.	.	.	ENST00000545584.1(CHD4<OG><CCG>)::ENST00000544484.1(CHD4<OG><CCG>)::ENST00000357008.2(CHD4<OG><CCG>);ENST00000309577.6(CHD4<OG><CCG>)::ENST00000544040.1(CHD4<OG><CCG>)::ENST00000545942.1(CHD4<OG><CCG>)&&ENST00000535485.1(ZNF384<CCG>)::ENST00000396795.1(ZNF384<CCG>)::ENST00000540915.1(ZNF384<CCG>)::ENST00000542351.1(ZNF384<CCG>)::ENST00000538829.1(ZNF384<CCG>)::ENST00000361959.3(ZNF384<CCG>)::ENST…	1.440081::116.630699::116.630699::21.759129::0&&0::0::0::1.124566::1.486873::7.655396::0::0::0.414598::6.343885::6.343885::1.485296&&0::0::0.669193::0.669193::22.575586::0::0&&0::0::34.29762::34.29762::34.29762::34.29762::34.29762::34.29762::34.29762::34.29762::0::0::0::0&&0::0::0::0::0::0::0::0::0::0::36.335295::36.335295::36.335295&&0::2.704972::8.480138::8.480138::8.480138::8.480138::0::0::10.…	0.0225::0.0::49.065;5.2425::45.1675::0.07&&0.075::2.52::0.21::0.6125::0.3925::0.0::0.0::0.0::1.485::0.96::0.3375::0.0;1.165&&0.74::0.0225::3.7025::5.4125::32.31::0.5::0.0725&&0.615::4.82::0.0::0.195::1.6925::0.44::9.7525::0.0::0.3575::0.0::0.455::14.505::1.575::0.1525&&1.165::1.1425::0.225::4.045::4.555::6.475::6.62::0.11::1.4025::0.59::8.34::15.5025::1.95&&2.84::9.495::0.48::19.8625::0.855::0.0:…	0::0::0.0309244676567::0.0309244676567::0::0::0
chr12	6653733	6655735	3_wgEncodeBroadHistoneK562H3k27acStdRawDataRep0.n1.q10.sorted.rmdup.non_black_narrow_peak_12370_4k_stitched	1756.89	.	Proximal_TE	ENST00000499202.2(RP5-940J5.8)	0	0	0	0	0	0	0	.	.	.	.	.	.	0
chr12	6676469	6677941	1_wgEncodeBroadHistoneK562H3k27acStdRawDataRep0.n1.q10.sorted.rmdup.non_black_narrow_peak_12375_4k_stitched	2829.24	.	Proximal_TE	ENST00000542944.1(NOP2)::ENST00000537442.1(NOP2)::ENST00000538420.1(NOP2)::ENST00000382421.3(NOP2)::ENST00000542015.1(NOP2)::ENST00000545200.1(NOP2)::ENST00000399466.2(NOP2)::ENST00000536124.1(NOP2)::ENST00000540228.1(NOP2)::ENST00000542867.1(NOP2)::ENST00000545492.1(NOP2)::ENST00000322166.5(NOP2)::ENST00000545915.1(NOP2)::ENST00000541778.1(NOP2)	0::0::34.29762::34.29762::34.29762::34.29762::34.29762::34.29762::34.29762::34.29762::0::0::0::0	0.615::4.82::0.0::0.195::1.6925::0.44::9.7525::0.0::0.3575::0.0::0.455::14.505::1.575::0.1525	2	0	0	0	1	.	.	.	ENST00000537921.1(RP5-940J5.3)::ENST00000229239.5(GAPDH)::ENST00000396856.1(GAPDH)::ENST00000396861.1(GAPDH)::ENST00000396859.1(GAPDH)::ENST00000396858.1(GAPDH)::ENST00000602946.1(RP5-940J5.9)	0::0::1654.103621::1654.103621::0::0.041955::0	0.0925::163.98::311.085::205.585::589.915::0.2675::0.2825	0::0::0.0239053628616::0.0239053628616::0.0239053628616::0.0239053628616::0.0239053628616::0.0239053628616::0.0239053628616::0.0239053628616::0::0::0::0
chr12	6715711	6724171	6_wgEncodeBroadHistoneK562H3k27acStdRawDataRep0.n1.q10.sorted.rmdup.non_black_narrow_peak_12379_4k_stitched	12666.6	.	Proximal_TE	ENST00000545584.1(CHD4<OG><CCG>)::ENST00000544484.1(CHD4<OG><CCG>)::ENST00000357008.2(CHD4<OG><CCG>);ENST00000309577.6(CHD4<OG><CCG>)::ENST00000544040.1(CHD4<OG><CCG>)::ENST00000545942.1(CHD4<OG><CCG>)	1.440081::116.630699::116.630699::21.759129::0	0.0225::0.0::49.065;5.2425::45.1675::0.07	8	0	0	0	3	.	.	.	ENST00000535485.1(ZNF384<CCG>)::ENST00000396795.1(ZNF384<CCG>)::ENST00000540915.1(ZNF384<CCG>)::ENST00000542351.1(ZNF384<CCG>)::ENST00000538829.1(ZNF384<CCG>)::ENST00000361959.3(ZNF384<CCG>)::ENST00000436774.2(ZNF384<CCG>)::ENST00000544482.1(ZNF384<CCG>)::ENST00000319770.3(ZNF384<CCG>)::ENST00000355772.4(ZNF384<CCG>)::ENST00000417772.3(ZNF384<CCG>)::ENST00000396799.2(ZNF384<CCG>);ENST00000396801.…	0::0::0::1.124566::1.486873::7.655396::0::0::0.414598::6.343885::6.343885::1.485296&&0::0::1654.103621::1654.103621::0::0.041955::0&&3.998096::3.998096::4.229054::4.229054::4.229054::4.229054::4.229054::4.229054::4.229054::0	0.075::2.52::0.21::0.6125::0.3925::0.0::0.0::0.0::1.485::0.96::0.3375::0.0;1.165&&0.0925::163.98::311.085::205.585::589.915::0.2675::0.2825&&0.0::0.25::0.4725;0.1875;0.065::1.53::1.935::0.0925;0.18::2.18::1.1625::0.4125::0.0	0::0.0386735407542::0.0386735407542::0.0386735407542::0
chr12	6735303	6736012	1_wgEncodeBroadHistoneK562H3k27acStdRawDataRep0.n1.q10.sorted.rmdup.non_black_narrow_peak_12387_4k_stitched	601.931	.	Distal_TE	.	.	.	0	0	0	0	0	.	.	.	.	.	.	.
chr12	6744329	6749435	3_wgEncodeBroadHistoneK562H3k27acStdRawDataRep0.n1.q10.sorted.rmdup.non_black_narrow_peak_12390_4k_stitched	11432.6	.	Proximal_TE	ENST00000540335.1(LPAR5)::ENST00000329858.4(LPAR5)::ENST00000540513.1(ACRBP)	9.670677::0::0	0.0125::0.3925::2.7625	1	0	0	0	1	.	.	.	ENST00000467678.1(ING4)::ENST00000493873.1(ING4)::ENST00000412586.2(ING4);ENST00000423703.2(ING4);ENST00000444704.2(ING4)::ENST00000469749.1(ING4)::ENST00000437149.2(ING4)::ENST00000488381.1(ING4);ENST00000479301.1(ING4)::ENST00000396807.4(ING4)::ENST00000446105.2(ING4)::ENST00000341550.4(ING4)::ENST00000589924.1(RP4-761J14.8)	3.998096::3.998096::4.229054::4.229054::4.229054::4.229054::4.229054::4.229054::4.229054::0	0.0::0.25::0.4725;0.1875;0.065::1.53::1.935::0.0925;0.18::2.18::1.1625::0.4125::0.0	0::0::0
chr12	6771513	6773240	2_wgEncodeBroadHistoneK562H3k27acStdRawDataRep0.n1.q10.sorted.rmdup.non_black_narrow_peak_12398_4k_stitched	2757.47	.	Proximal_TE	ENST00000467678.1(ING4)::ENST00000493873.1(ING4)::ENST00000412586.2(ING4);ENST00000423703.2(ING4);ENST00000444704.2(ING4)::ENST00000469749.1(ING4)::ENST00000437149.2(ING4)::ENST00000488381.1(ING4);ENST00000479301.1(ING4)::ENST00000396807.4(ING4)::ENST00000446105.2(ING4)::ENST00000341550.4(ING4)::ENST00000589924.1(RP4-761J14.8)	3.998096::3.998096::4.229054::4.229054::4.229054::4.229054::4.229054::4.229054::4.229054::0	0.0::0.25::0.4725;0.1875;0.065::1.53::1.935::0.0925;0.18::2.18::1.1625::0.4125::0.0	5	0	0	0	3	.	.	.	ENST00000535485.1(ZNF384<CCG>)::ENST00000396795.1(ZNF384<CCG>)::ENST00000540915.1(ZNF384<CCG>)::ENST00000542351.1(ZNF384<CCG>)::ENST00000538829.1(ZNF384<CCG>)::ENST00000361959.3(ZNF384<CCG>)::ENST00000436774.2(ZNF384<CCG>)::ENST00000544482.1(ZNF384<CCG>)::ENST00000319770.3(ZNF384<CCG>)::ENST00000355772.4(ZNF384<CCG>)::ENST00000417772.3(ZNF384<CCG>)::ENST00000396799.2(ZNF384<CCG>);ENST00000396801.…	0::0::0::1.124566::1.486873::7.655396::0::0::0.414598::6.343885::6.343885::1.485296&&1.440081::116.630699::116.630699::21.759129::0&&9.670677::0::0	0.075::2.52::0.21::0.6125::0.3925::0.0::0.0::0.0::1.485::0.96::0.3375::0.0;1.165&&0.0225::0.0::49.065;5.2425::45.1675::0.07&&0.0125::0.3925::2.7625	0::0::0::0::0::0::0::0::0::0
chr12	6797308	6799698	2_wgEncodeBroadHistoneK562H3k27acStdRawDataRep0.n1.q10.sorted.rmdup.non_black_narrow_peak_12403_4k_stitched	5906.9	.	Proximal_TE	ENST00000535485.1(ZNF384<CCG>)::ENST00000396795.1(ZNF384<CCG>)::ENST00000540915.1(ZNF384<CCG>)::ENST00000542351.1(ZNF384<CCG>)::ENST00000538829.1(ZNF384<CCG>)::ENST00000361959.3(ZNF384<CCG>)::ENST00000436774.2(ZNF384<CCG>)::ENST00000544482.1(ZNF384<CCG>)::ENST00000319770.3(ZNF384<CCG>)::ENST00000355772.4(ZNF384<CCG>)::ENST00000417772.3(ZNF384<CCG>)::ENST00000396799.2(ZNF384<CCG>);ENST00000396801.…	0::0::0::1.124566::1.486873::7.655396::0::0::0.414598::6.343885::6.343885::1.485296	0.075::2.52::0.21::0.6125::0.3925::0.0::0.0::0.0::1.485::0.96::0.3375::0.0;1.165	6	0	0	0	4	.	.	.	ENST00000545584.1(CHD4<OG><CCG>)::ENST00000544484.1(CHD4<OG><CCG>)::ENST00000357008.2(CHD4<OG><CCG>);ENST00000309577.6(CHD4<OG><CCG>)::ENST00000544040.1(CHD4<OG><CCG>)::ENST00000545942.1(CHD4<OG><CCG>)&&ENST00000537921.1(RP5-940J5.3)::ENST00000229239.5(GAPDH)::ENST00000396856.1(GAPDH)::ENST00000396861.1(GAPDH)::ENST00000396859.1(GAPDH)::ENST00000396858.1(GAPDH)::ENST00000602946.1(RP5-940J5.9)&&EN…	1.440081::116.630699::116.630699::21.759129::0&&0::0::1654.103621::1654.103621::0::0.041955::0&&3.998096::3.998096::4.229054::4.229054::4.229054::4.229054::4.229054::4.229054::4.229054::0&&0::0::3.67577::5.629036::2.505019::2.505019::2.505019::2.505019::2.505019::3.147097::3.147097::2.90295::0.642078::3.063164::3.063164::3.063164::3.063164::3.063164::3.063164::0	0.0225::0.0::49.065;5.2425::45.1675::0.07&&0.0925::163.98::311.085::205.585::589.915::0.2675::0.2825&&0.0::0.25::0.4725;0.1875;0.065::1.53::1.935::0.0925;0.18::2.18::1.1625::0.4125::0.0&&0.0::0.0175::0.555::0.0::0.8025::0.4475::0.0::0.7025::0.1625::0.0::0.1025::0.0::0.0325::2.2425::0.0::0.145::0.0::4.61::0.0;0.1825::1.0425	0::0::0::0::0::0::0::0::0::0::0::0
chr12	6832405	6835161	2_wgEncodeBroadHistoneK562H3k27acStdRawDataRep0.n1.q10.sorted.rmdup.non_black_narrow_peak_12407_4k_stitched	6035.17	.	Proximal_TE	ENST00000602759.1(RP4-761J14.9)::ENST00000543155.1(COPS7A)::ENST00000455113.2(COPS7A)::ENST00000542150.1(COPS7A)::ENST00000229251.3(COPS7A)::ENST00000539735.1(COPS7A)::ENST00000543170.1(COPS7A)::ENST00000538410.1(COPS7A)::ENST00000540408.1(COPS7A)::ENST00000537022.1(COPS7A)::ENST00000543939.1(COPS7A)::ENST00000538375.1(COPS7A)::ENST00000544725.1(COPS7A)::ENST00000534947.1(COPS7A)::ENST00000536872…	0::0::3.67577::5.629036::2.505019::2.505019::2.505019::2.505019::2.505019::3.147097::3.147097::2.90295::0.642078::3.063164::3.063164::3.063164::3.063164::3.063164::3.063164::0	0.0::0.0175::0.555::0.0::0.8025::0.4475::0.0::0.7025::0.1625::0.0::0.1025::0.0::0.0325::2.2425::0.0::0.145::0.0::4.61::0.0;0.1825::1.0425	2	0	0	0	2	.	.	.	ENST00000535485.1(ZNF384<CCG>)::ENST00000396795.1(ZNF384<CCG>)::ENST00000540915.1(ZNF384<CCG>)::ENST00000542351.1(ZNF384<CCG>)::ENST00000538829.1(ZNF384<CCG>)::ENST00000361959.3(ZNF384<CCG>)::ENST00000436774.2(ZNF384<CCG>)::ENST00000544482.1(ZNF384<CCG>)::ENST00000319770.3(ZNF384<CCG>)::ENST00000355772.4(ZNF384<CCG>)::ENST00000417772.3(ZNF384<CCG>)::ENST00000396799.2(ZNF384<CCG>);ENST00000396801.…	0::0::0::1.124566::1.486873::7.655396::0::0::0.414598::6.343885::6.343885::1.485296&&0::201.060338::201.060338::201.060338::0::0::0	0.075::2.52::0.21::0.6125::0.3925::0.0::0.0::0.0::1.485::0.96::0.3375::0.0;1.165&&7.5825::0.6375::0.0::7.0675::38.3775::0.0::4.0675	0::0::0::0::0::0::0::0::0::0::0::0::0::0::0::0::0::0::0::0
chr12	6861173	6862952	1_wgEncodeBroadHistoneK562H3k27acStdRawDataRep0.n1.q10.sorted.rmdup.non_black_narrow_peak_12413_4k_stitched	4523.33	.	Proximal_TE	ENST00000564181.1(MLF2)::ENST00000536207.1(MLF2)::ENST00000540710.1(MLF2)::ENST00000435120.1(MLF2);ENST00000542154.1(MLF2)::ENST00000537126.1(MLF2)::ENST00000203630.5(MLF2)	0::0::0::0::35.470355::0	0.0325::0.245::0.0::41.17;0.0::3.975::1.4525	4	0	0	0	2	.	.	.	ENST00000229270.4(TPI1)::ENST00000396705.5(TPI1)::ENST00000488464.2(TPI1)::ENST00000535434.1(TPI1)::ENST00000493987.1(TPI1)::ENST00000462761.1(TPI1)::ENST00000495834.1(TPI1)::ENST00000523102.1(SPSB2<TSG>)::ENST00000519357.1(SPSB2<TSG>);ENST00000524270.1(SPSB2<TSG>)::ENST00000412023.1(RPL13P5)::ENST00000451612.1(RPL13P5)::ENST00000433346.1(LRRC23)::ENST00000274820.7(RPL13P5)::ENST00000421824.1(RPL…	0::38.646908::0.76606::0.808015::0.808015::0.041955::0::2.148894::0::0::3.385287::4.396447::4.298416::4.298416::0&&0::1.435634::1.393679::0::0	4.835::413.42::0.0225::1.6775::0.5875::0.0::2.555::0.0::1.025;1.735::0.5875::0.52::0.5425::0.035::2.635::0.0&&0.16::0.1025;0.2325::0.0::0.0::0.205	0::0::0::0::0.0312788140238::0
chr12	6872680	6878248	2_wgEncodeBroadHistoneK562H3k27acStdRawDataRep0.n1.q10.sorted.rmdup.non_black_narrow_peak_12416_4k_stitched	6641.07	.	Proximal_TE	ENST00000540667.1(PTMS)::ENST00000389462.4(PTMS)::ENST00000540874.1(PTMS)::ENST00000309083.6(PTMS)::ENST00000540828.2(PTMS)::ENST00000539187.1(MLF2)::ENST00000538057.1(PTMS)	0::201.060338::201.060338::201.060338::0::0::0	7.5825::0.6375::0.0::7.0675::38.3775::0.0::4.0675	2	0	0	0	2	.	.	.	ENST00000542222.1(C12orf57)::ENST00000545581.1(C12orf57)::ENST00000544681.1(C12orf57)::ENST00000537087.1(C12orf57)::ENST00000229281.5(C12orf57)::ENST00000540506.2(C12orf57)::ENST00000607421.1(U47924.31)&&ENST00000602759.1(RP4-761J14.9)::ENST00000543155.1(COPS7A)::ENST00000455113.2(COPS7A)::ENST00000542150.1(COPS7A)::ENST00000229251.3(COPS7A)::ENST00000539735.1(COPS7A)::ENST00000543170.1(COPS7A)::…	0::0::0.669193::0.669193::22.575586::0::0&&0::0::3.67577::5.629036::2.505019::2.505019::2.505019::2.505019::2.505019::3.147097::3.147097::2.90295::0.642078::3.063164::3.063164::3.063164::3.063164::3.063164::3.063164::0	0.74::0.0225::3.7025::5.4125::32.31::0.5::0.0725&&0.0::0.0175::0.555::0.0::0.8025::0.4475::0.0::0.7025::0.1625::0.0::0.1025::0.0::0.0325::2.2425::0.0::0.145::0.0::4.61::0.0;0.1825::1.0425	0::0.0472744211166::0.0472744211166::0.0472744211166::0::0::0
chr12	6937763	6938891	1_wgEncodeBroadHistoneK562H3k27acStdRawDataRep0.n1.q10.sorted.rmdup.non_black_narrow_peak_12421_4k_stitched	1658.4	.	Proximal_TE	ENST00000542330.1(GPR162)::ENST00000251761.8(LEPREL2);ENST00000396725.2(LEPREL2)::ENST00000606935.1(LEPREL2)::ENST00000544813.1(LEPREL2)::ENST00000538102.1(LEPREL2)	0::1.435634::1.393679::0::0	0.16::0.1025;0.2325::0.0::0.0::0.205	3	0	0	0	2	.	.	.	ENST00000564181.1(MLF2)::ENST00000536207.1(MLF2)::ENST00000540710.1(MLF2)::ENST00000435120.1(MLF2);ENST00000542154.1(MLF2)::ENST00000537126.1(MLF2)::ENST00000203630.5(MLF2)&&ENST00000542222.1(C12orf57)::ENST00000545581.1(C12orf57)::ENST00000544681.1(C12orf57)::ENST00000537087.1(C12orf57)::ENST00000229281.5(C12orf57)::ENST00000540506.2(C12orf57)::ENST00000607421.1(U47924.31)	0::0::0::0::35.470355::0&&0::0::0.669193::0.669193::22.575586::0::0	0.0325::0.245::0.0::41.17;0.0::3.975::1.4525&&0.74::0.0225::3.7025::5.4125::32.31::0.5::0.0725	0::0::0::0::0
chr12	6958902	6962670	3_wgEncodeBroadHistoneK562H3k27acStdRawDataRep0.n1.q10.sorted.rmdup.non_black_narrow_peak_12426_4k_stitched	7588.7	.	Proximal_TE	ENST00000603043.1(CDCA3)::ENST00000604599.1(CDCA3)::ENST00000544610.1(CDCA3)::ENST00000535871.1(CDCA3)::ENST00000540683.1(CDCA3)::ENST00000229265.6(CDCA3)::ENST00000535406.1(CDCA3)::ENST00000422785.3(CDCA3)::ENST00000545368.1(CDCA3)::ENST00000538862.2(CDCA3)::ENST00000229268.8(USP5)::ENST00000389231.5(USP5)::ENST00000542087.1(USP5)	0::0::0::0::0::0::0::0::0::0::36.335295::36.335295::36.335295	1.165::1.1425::0.225::4.045::4.555::6.475::6.62::0.11::1.4025::0.59::8.34::15.5025::1.95	6	0	1	0	3	ENST00000607161.1(EMG1<TSG>)::ENST00000537269.1(U47924.27)::ENST00000606539.1(U47924.29)::ENST00000536316.2(PHB2)::ENST00000544134.1(PHB2)::ENST00000542912.1(PHB2)::ENST00000440277.1(PHB2)::ENST00000545167.1(PHB2)::ENST00000544888.1(PHB2)::ENST00000546111.1(PHB2)::ENST00000399433.2(PHB2)::ENST00000261406.6(EMG1<TSG>)::ENST00000535923.1(PHB2)::ENST00000546220.1(EMG1<TSG>)::ENST00000564245.1(EMG1<T…	0::0::0::222.97171::222.97171::222.97171::222.97171::222.97171::214.391641::0::0::0.68721::0::33.509198::33.509198::33.509198::0::0	13.29::0.0375::0.0::0.365::0.2375::0.0::1.275::0.305::0.0::0.1275::1.01::12.25::121.1925::12.9875::1.0275::0.89::0.1475::7.105	ENST00000542222.1(C12orf57)::ENST00000545581.1(C12orf57)::ENST00000544681.1(C12orf57)::ENST00000537087.1(C12orf57)::ENST00000229281.5(C12orf57)::ENST00000540506.2(C12orf57)::ENST00000607421.1(U47924.31)&&ENST00000437851.1(SPSB2<TSG>)&&ENST00000537921.1(RP5-940J5.3)::ENST00000229239.5(GAPDH)::ENST00000396856.1(GAPDH)::ENST00000396861.1(GAPDH)::ENST00000396859.1(GAPDH)::ENST00000396858.1(GAPDH)::EN…	0::0::0.669193::0.669193::22.575586::0::0&&0&&0::0::1654.103621::1654.103621::0::0.041955::0	0.74::0.0225::3.7025::5.4125::32.31::0.5::0.0725&&0.0&&0.0925::163.98::311.085::205.585::589.915::0.2675::0.2825	0::0::0::0::0::0::0::0::0::0::0.0218972594735::0.0218972594735::0.0218972594735
chr12	6976682	6983283	3_wgEncodeBroadHistoneK562H3k27acStdRawDataRep0.n1.q10.sorted.rmdup.non_black_narrow_peak_12430_4k_stitched	5358.06	.	Proximal_TE	ENST00000229270.4(TPI1)::ENST00000396705.5(TPI1)::ENST00000488464.2(TPI1)::ENST00000535434.1(TPI1)::ENST00000493987.1(TPI1)::ENST00000462761.1(TPI1)::ENST00000495834.1(TPI1)::ENST00000523102.1(SPSB2<TSG>)::ENST00000519357.1(SPSB2<TSG>);ENST00000524270.1(SPSB2<TSG>)::ENST00000412023.1(RPL13P5)::ENST00000451612.1(RPL13P5)::ENST00000433346.1(LRRC23)::ENST00000274820.7(RPL13P5)::ENST00000421824.1(RPL…	0::38.646908::0.76606::0.808015::0.808015::0.041955::0::2.148894::0::0::3.385287::4.396447::4.298416::4.298416::0	4.835::413.42::0.0225::1.6775::0.5875::0.0::2.555::0.0::1.025;1.735::0.5875::0.52::0.5425::0.035::2.635::0.0	11	0	1	0	5	ENST00000607161.1(EMG1<TSG>)::ENST00000537269.1(U47924.27)::ENST00000606539.1(U47924.29)::ENST00000536316.2(PHB2)::ENST00000544134.1(PHB2)::ENST00000542912.1(PHB2)::ENST00000440277.1(PHB2)::ENST00000545167.1(PHB2)::ENST00000544888.1(PHB2)::ENST00000546111.1(PHB2)::ENST00000399433.2(PHB2)::ENST00000261406.6(EMG1<TSG>)::ENST00000535923.1(PHB2)::ENST00000546220.1(EMG1<TSG>)::ENST00000564245.1(EMG1<T…	0::0::0::222.97171::222.97171::222.97171::222.97171::222.97171::214.391641::0::0::0.68721::0::33.509198::33.509198::33.509198::0::0	13.29::0.0375::0.0::0.365::0.2375::0.0::1.275::0.305::0.0::0.1275::1.01::12.25::121.1925::12.9875::1.0275::0.89::0.1475::7.105	ENST00000437851.1(SPSB2<TSG>)&&ENST00000007969.8(LRRC23)::ENST00000451681.1(LRRC23)::ENST00000428946.1(LRRC23)::ENST00000323702.5(LRRC23)::ENST00000457146.1(LRRC23)::ENST00000431207.1(LRRC23)::ENST00000443597.2(LRRC23)::ENST00000415834.1(LRRC23)::ENST00000436789.1(LRRC23)::ENST00000429740.1(LRRC23)&&ENST00000542222.1(C12orf57)::ENST00000545581.1(C12orf57)::ENST00000544681.1(C12orf57)::ENST0000053…	0&&0::1.485619::1.485619::1.485619::0.041955::0.041955::0.041955::0.0::0.0::0&&0::0::0.669193::0.669193::22.575586::0::0&&0::0::0::0::35.470355::0&&0.355045	0.0&&0.095::0.7::0.3325::0.1575::0.0425::0.06::0.0::0.0::0.1125::0.04&&0.74::0.0225::3.7025::5.4125::32.31::0.5::0.0725&&0.0325::0.245::0.0::41.17;0.0::3.975::1.4525&&0.765	0::0.0485203980634::0::0::0::0::0::0::0::0::0::0::0::0::0
chr12	6999438	7001159	2_wgEncodeBroadHistoneK562H3k27acStdRawDataRep0.n1.q10.sorted.rmdup.non_black_narrow_peak_12438_4k_stitched	3929.25	.	Proximal_TE	ENST00000437851.1(SPSB2<TSG>)	0	0	4	0	0	0	3	.	.	.	ENST00000542222.1(C12orf57)::ENST00000545581.1(C12orf57)::ENST00000544681.1(C12orf57)::ENST00000537087.1(C12orf57)::ENST00000229281.5(C12orf57)::ENST00000540506.2(C12orf57)::ENST00000607421.1(U47924.31)&&ENST00000603043.1(CDCA3)::ENST00000604599.1(CDCA3)::ENST00000544610.1(CDCA3)::ENST00000535871.1(CDCA3)::ENST00000540683.1(CDCA3)::ENST00000229265.6(CDCA3)::ENST00000535406.1(CDCA3)::ENST000004227…	0::0::0.669193::0.669193::22.575586::0::0&&0::0::0::0::0::0::0::0::0::0::36.335295::36.335295::36.335295&&0::38.646908::0.76606::0.808015::0.808015::0.041955::0::2.148894::0::0::3.385287::4.396447::4.298416::4.298416::0	0.74::0.0225::3.7025::5.4125::32.31::0.5::0.0725&&1.165::1.1425::0.225::4.045::4.555::6.475::6.62::0.11::1.4025::0.59::8.34::15.5025::1.95&&4.835::413.42::0.0225::1.6775::0.5875::0.0::2.555::0.0::1.025;1.735::0.5875::0.52::0.5425::0.035::2.635::0.0	0
chr12	7013400	7013932	1_wgEncodeBroadHistoneK562H3k27acStdRawDataRep0.n1.q10.sorted.rmdup.non_black_narrow_peak_12440_4k_stitched	878.895	.	Proximal_TE	ENST00000007969.8(LRRC23)::ENST00000451681.1(LRRC23)::ENST00000428946.1(LRRC23)::ENST00000323702.5(LRRC23)::ENST00000457146.1(LRRC23)::ENST00000431207.1(LRRC23)::ENST00000443597.2(LRRC23)::ENST00000415834.1(LRRC23)::ENST00000436789.1(LRRC23)::ENST00000429740.1(LRRC23)	0::1.485619::1.485619::1.485619::0.041955::0.041955::0.041955::0.0::0.0::0	0.095::0.7::0.3325::0.1575::0.0425::0.06::0.0::0.0::0.1125::0.04	1	0	0	0	1	.	.	.	ENST00000229270.4(TPI1)::ENST00000396705.5(TPI1)::ENST00000488464.2(TPI1)::ENST00000535434.1(TPI1)::ENST00000493987.1(TPI1)::ENST00000462761.1(TPI1)::ENST00000495834.1(TPI1)::ENST00000523102.1(SPSB2<TSG>)::ENST00000519357.1(SPSB2<TSG>);ENST00000524270.1(SPSB2<TSG>)::ENST00000412023.1(RPL13P5)::ENST00000451612.1(RPL13P5)::ENST00000433346.1(LRRC23)::ENST00000274820.7(RPL13P5)::ENST00000421824.1(RPL…	0::38.646908::0.76606::0.808015::0.808015::0.041955::0::2.148894::0::0::3.385287::4.396447::4.298416::4.298416::0	4.835::413.42::0.0225::1.6775::0.5875::0.0::2.555::0.0::1.025;1.735::0.5875::0.52::0.5425::0.035::2.635::0.0	0::0::0::0::0::0::0::0::0::0
chr12	7036600	7040489	3_wgEncodeBroadHistoneK562H3k27acStdRawDataRep0.n1.q10.sorted.rmdup.non_black_narrow_peak_12447_4k_stitched	4170.72	.	Proximal_TE	ENST00000396684.2(ATN1)	0.355045	0.765	4	0	0	0	2	.	.	.	ENST00000229270.4(TPI1)::ENST00000396705.5(TPI1)::ENST00000488464.2(TPI1)::ENST00000535434.1(TPI1)::ENST00000493987.1(TPI1)::ENST00000462761.1(TPI1)::ENST00000495834.1(TPI1)::ENST00000523102.1(SPSB2<TSG>)::ENST00000519357.1(SPSB2<TSG>);ENST00000524270.1(SPSB2<TSG>)::ENST00000412023.1(RPL13P5)::ENST00000451612.1(RPL13P5)::ENST00000433346.1(LRRC23)::ENST00000274820.7(RPL13P5)::ENST00000421824.1(RPL…	0::38.646908::0.76606::0.808015::0.808015::0.041955::0::2.148894::0::0::3.385287::4.396447::4.298416::4.298416::0&&18.381192::18.381192::18.528562	4.835::413.42::0.0225::1.6775::0.5875::0.0::2.555::0.0::1.025;1.735::0.5875::0.52::0.5425::0.035::2.635::0.0&&0.0;0.0;0.02;0.12;0.1375::0.695::11.085	0
chr12	7046690	7055544	3_wgEncodeBroadHistoneK562H3k27acStdRawDataRep0.n1.q10.sorted.rmdup.non_black_narrow_peak_12451_4k_stitched	10395.2	.	Proximal_TE	ENST00000542222.1(C12orf57)::ENST00000545581.1(C12orf57)::ENST00000544681.1(C12orf57)::ENST00000537087.1(C12orf57)::ENST00000229281.5(C12orf57)::ENST00000540506.2(C12orf57)::ENST00000607421.1(U47924.31)	0::0::0.669193::0.669193::22.575586::0::0	0.74::0.0225::3.7025::5.4125::32.31::0.5::0.0725	14	0	0	0	9	.	.	.	ENST00000437851.1(SPSB2<TSG>)&&ENST00000543045.1(RBP5)::ENST00000542370.1(RBP5)::ENST00000266560.3(RBP5)::ENST00000541953.1(CLSTN3)::ENST00000266546.6(CLSTN3)::ENST00000544657.1(RP11-273B20.1)::ENST00000541667.1(CLSTN3)&&ENST00000229270.4(TPI1)::ENST00000396705.5(TPI1)::ENST00000488464.2(TPI1)::ENST00000535434.1(TPI1)::ENST00000493987.1(TPI1)::ENST00000462761.1(TPI1)::ENST00000495834.1(TPI1)::ENS…	0&&16.521432::16.521432::0::0::0::0::0.0&&0::38.646908::0.76606::0.808015::0.808015::0.041955::0::2.148894::0::0::3.385287::4.396447::4.298416::4.298416::0&&18.381192::18.381192::18.528562&&0::201.060338::201.060338::201.060338::0::0::0&&0::0::1654.103621::1654.103621::0::0.041955::0&&0::0.0::4.321835::6.951947::6.951947::0::0&&0::1.435634::1.393679::0::0&&0::0::0::0::0::0::0::0::0::0::36.335295:…	0.0&&0.0::0.4175::6.005::0.035::1.365::0.1075::0.7&&4.835::413.42::0.0225::1.6775::0.5875::0.0::2.555::0.0::1.025;1.735::0.5875::0.52::0.5425::0.035::2.635::0.0&&0.0;0.0;0.02;0.12;0.1375::0.695::11.085&&7.5825::0.6375::0.0::7.0675::38.3775::0.0::4.0675&&0.0925::163.98::311.085::205.585::589.915::0.2675::0.2825&&0.1575::0.7575::0.2025;1.2675::0.0225;0.0925::0.8075::0.0::1.5375&&0.16::0.1025;0.2325…	0::0::0::0::0.051076277997::0::0
chr12	7069988	7081210	5_wgEncodeBroadHistoneK562H3k27acStdRawDataRep0.n1.q10.sorted.rmdup.non_black_narrow_peak_12454_4k_stitched	24475.3	.	Proximal_SE	ENST00000607161.1(EMG1<TSG>)::ENST00000537269.1(U47924.27)::ENST00000606539.1(U47924.29)::ENST00000536316.2(PHB2)::ENST00000544134.1(PHB2)::ENST00000542912.1(PHB2)::ENST00000440277.1(PHB2)::ENST00000545167.1(PHB2)::ENST00000544888.1(PHB2)::ENST00000546111.1(PHB2)::ENST00000399433.2(PHB2)::ENST00000261406.6(EMG1<TSG>)::ENST00000535923.1(PHB2)::ENST00000546220.1(EMG1<TSG>)::ENST00000564245.1(EMG1<T…	0::0::0::222.97171::222.97171::222.97171::222.97171::222.97171::214.391641::0::0::0.68721::0::33.509198::33.509198::33.509198::0::0	13.29::0.0375::0.0::0.365::0.2375::0.0::1.275::0.305::0.0::0.1275::1.01::12.25::121.1925::12.9875::1.0275::0.89::0.1475::7.105	4	0	0	0	4	.	.	.	ENST00000603043.1(CDCA3)::ENST00000604599.1(CDCA3)::ENST00000544610.1(CDCA3)::ENST00000535871.1(CDCA3)::ENST00000540683.1(CDCA3)::ENST00000229265.6(CDCA3)::ENST00000535406.1(CDCA3)::ENST00000422785.3(CDCA3)::ENST00000545368.1(CDCA3)::ENST00000538862.2(CDCA3)::ENST00000229268.8(USP5)::ENST00000389231.5(USP5)::ENST00000542087.1(USP5)&&ENST00000229270.4(TPI1)::ENST00000396705.5(TPI1)::ENST0000048846…	0::0::0::0::0::0::0::0::0::0::36.335295::36.335295::36.335295&&0::38.646908::0.76606::0.808015::0.808015::0.041955::0::2.148894::0::0::3.385287::4.396447::4.298416::4.298416::0&&18.381192::18.381192::18.528562&&0::0.0::4.321835::6.951947::6.951947::0::0	1.165::1.1425::0.225::4.045::4.555::6.475::6.62::0.11::1.4025::0.59::8.34::15.5025::1.95&&4.835::413.42::0.0225::1.6775::0.5875::0.0::2.555::0.0::1.025;1.735::0.5875::0.52::0.5425::0.035::2.635::0.0&&0.0;0.0;0.02;0.12;0.1375::0.695::11.085&&0.1575::0.7575::0.2025;1.2675::0.0225;0.0925::0.8075::0.0::1.5375	0::0::0::0.0282422743217::0.0282422743217::0.0282422743217::0.0282422743217::0.0282422743217::0.0282422743217::0::0::0::0::0.0136931231942::0.0136931231942::0.0136931231942::0::0
chr12	7125123	7126187	1_wgEncodeBroadHistoneK562H3k27acStdRawDataRep0.n1.q10.sorted.rmdup.non_black_narrow_peak_12462_4k_stitched	1684.06	.	Proximal_TE	ENST00000540090.1(LPCAT3);ENST00000536797.1(LPCAT3);ENST00000538910.1(LPCAT3);ENST00000543794.1(LPCAT3);ENST00000536971.1(LPCAT3)::ENST00000535479.1(LPCAT3)::ENST00000261407.4(LPCAT3)	18.381192::18.381192::18.528562	0.0;0.0;0.02;0.12;0.1375::0.695::11.085	4	0	1	0	2	ENST00000607161.1(EMG1<TSG>)::ENST00000537269.1(U47924.27)::ENST00000606539.1(U47924.29)::ENST00000536316.2(PHB2)::ENST00000544134.1(PHB2)::ENST00000542912.1(PHB2)::ENST00000440277.1(PHB2)::ENST00000545167.1(PHB2)::ENST00000544888.1(PHB2)::ENST00000546111.1(PHB2)::ENST00000399433.2(PHB2)::ENST00000261406.6(EMG1<TSG>)::ENST00000535923.1(PHB2)::ENST00000546220.1(EMG1<TSG>)::ENST00000564245.1(EMG1<T…	0::0::0::222.97171::222.97171::222.97171::222.97171::222.97171::214.391641::0::0::0.68721::0::33.509198::33.509198::33.509198::0::0	13.29::0.0375::0.0::0.365::0.2375::0.0::1.275::0.305::0.0::0.1275::1.01::12.25::121.1925::12.9875::1.0275::0.89::0.1475::7.105	ENST00000542222.1(C12orf57)::ENST00000545581.1(C12orf57)::ENST00000544681.1(C12orf57)::ENST00000537087.1(C12orf57)::ENST00000229281.5(C12orf57)::ENST00000540506.2(C12orf57)::ENST00000607421.1(U47924.31)&&ENST00000396684.2(ATN1)	0::0::0.669193::0.669193::22.575586::0::0&&0.355045	0.74::0.0225::3.7025::5.4125::32.31::0.5::0.0725&&0.765	0.0576288053666::0.0576288053666::0.0576288053666
chr12	7260238	7262476	2_wgEncodeBroadHistoneK562H3k27acStdRawDataRep0.n1.q10.sorted.rmdup.non_black_narrow_peak_12465_4k_stitched	5450.16	.	Proximal_TE	ENST00000435921.2(C1RL-AS1)::ENST00000541775.1(C1RL-AS1)::ENST00000382215.3(C1RL-AS1);ENST00000536679.1(C1RL-AS1)::ENST00000545280.1(C1RL);ENST00000543933.1(C1RL)::ENST00000545337.1(C1RL)::ENST00000544702.1(C1RL)::ENST00000266542.4(C1RL)	0::0.0::4.321835::6.951947::6.951947::0::0	0.1575::0.7575::0.2025;1.2675::0.0225;0.0925::0.8075::0.0::1.5375	2	0	1	0	1	ENST00000607161.1(EMG1<TSG>)::ENST00000537269.1(U47924.27)::ENST00000606539.1(U47924.29)::ENST00000536316.2(PHB2)::ENST00000544134.1(PHB2)::ENST00000542912.1(PHB2)::ENST00000440277.1(PHB2)::ENST00000545167.1(PHB2)::ENST00000544888.1(PHB2)::ENST00000546111.1(PHB2)::ENST00000399433.2(PHB2)::ENST00000261406.6(EMG1<TSG>)::ENST00000535923.1(PHB2)::ENST00000546220.1(EMG1<TSG>)::ENST00000564245.1(EMG1<T…	0::0::0::222.97171::222.97171::222.97171::222.97171::222.97171::214.391641::0::0::0.68721::0::33.509198::33.509198::33.509198::0::0	13.29::0.0375::0.0::0.365::0.2375::0.0::1.275::0.305::0.0::0.1275::1.01::12.25::121.1925::12.9875::1.0275::0.89::0.1475::7.105	ENST00000542222.1(C12orf57)::ENST00000545581.1(C12orf57)::ENST00000544681.1(C12orf57)::ENST00000537087.1(C12orf57)::ENST00000229281.5(C12orf57)::ENST00000540506.2(C12orf57)::ENST00000607421.1(U47924.31)	0::0::0.669193::0.669193::22.575586::0::0	0.74::0.0225::3.7025::5.4125::32.31::0.5::0.0725	0::0::0::0::0::0::0
chr12	7275186	7283320	6_wgEncodeBroadHistoneK562H3k27acStdRawDataRep0.n1.q10.sorted.rmdup.non_black_narrow_peak_12469_4k_stitched	8544.44	.	Proximal_TE	ENST00000543045.1(RBP5)::ENST00000542370.1(RBP5)::ENST00000266560.3(RBP5)::ENST00000541953.1(CLSTN3)::ENST00000266546.6(CLSTN3)::ENST00000544657.1(RP11-273B20.1)::ENST00000541667.1(CLSTN3)	16.521432::16.521432::0::0::0::0::0.0	0.0::0.4175::6.005::0.035::1.365::0.1075::0.7	2	0	0	0	1	.	.	.	ENST00000542222.1(C12orf57)::ENST00000545581.1(C12orf57)::ENST00000544681.1(C12orf57)::ENST00000537087.1(C12orf57)::ENST00000229281.5(C12orf57)::ENST00000540506.2(C12orf57)::ENST00000607421.1(U47924.31)	0::0::0.669193::0.669193::22.575586::0::0	0.74::0.0225::3.7025::5.4125::32.31::0.5::0.0725	0.895399869674::0.895399869674::0::0::0::0::0
chr12	7341352	7342997	2_wgEncodeBroadHistoneK562H3k27acStdRawDataRep0.n1.q10.sorted.rmdup.non_black_narrow_peak_12477_4k_stitched	1431.05	.	Proximal_TE	ENST00000536883.1(PEX5)::ENST00000542539.1(PEX5)::ENST00000545794.1(RP11-273B20.3)::ENST00000543061.1(RP11-273B20.3)::ENST00000455147.2(PEX5)::ENST00000540398.1(PEX5)::ENST00000266563.5(PEX5)::ENST00000543974.1(PEX5)::ENST00000545220.1(PEX5)::ENST00000434354.2(PEX5)::ENST00000544456.1(PEX5)::ENST00000545574.1(PEX5)::ENST00000420616.2(PEX5)::ENST00000412720.2(PEX5)::ENST00000396637.3(PEX5)::ENST00…	0::0::0::0::0.0::0.0::0.0::0.0::6.195996::6.195996::6.195996::6.195996::6.195996::0::0.094877::0::0::0	0.0::0.0::0.0::0.0::0.0::0.0::4.4::0.0::0.06::0.605::0.0075::0.0::0.265::0.1725::0.0825::0.305::0.0;1.3275::0.0225	0	0	0	0	0	.	.	.	.	.	.	0::0::0::0::0::0::0::0::0::0::0::0::0::0::0::0::0::0
chr12	7394954	7395386	1_wgEncodeBroadHistoneK562H3k27acStdRawDataRep0.n1.q10.sorted.rmdup.non_black_narrow_peak_12480_4k_stitched	332.19	.	Distal_TE	.	.	.	0	0	0	0	0	.	.	.	.	.	.	.
chr12	7444736	7448417	4_wgEncodeBroadHistoneK562H3k27acStdRawDataRep0.n1.q10.sorted.rmdup.non_black_narrow_peak_12481_4k_stitched	3211.34	.	Distal_TE	.	.	.	0	0	0	0	0	.	.	.	.	.	.	.
chr12	7591272	7592939	2_wgEncodeBroadHistoneK562H3k27acStdRawDataRep0.n1.q10.sorted.rmdup.non_black_narrow_peak_12486_4k_stitched	1238.48	.	Proximal_TE	ENST00000538078.1(RP11-157G21.2)	0	1.36	0	0	0	0	0	.	.	.	.	.	.	0
chr12	8086022	8091218	4_wgEncodeBroadHistoneK562H3k27acStdRawDataRep0.n1.q10.sorted.rmdup.non_black_narrow_peak_12489_4k_stitched	3823.39	.	Proximal_TE	ENST00000544291.1(SLC2A3)::ENST00000544936.1(SLC2A3)::ENST00000075120.7(SLC2A3)	65.575262::65.575262::0.0	0.0::1.065::47.695	3	0	0	2	0	.	.	.	.	.	.	0.263851766124::0.263851766124::0
chr12	8111402	8116690	3_wgEncodeBroadHistoneK562H3k27acStdRawDataRep0.n1.q10.sorted.rmdup.non_black_narrow_peak_12496_4k_stitched	5577.81	.	Distal_TE	.	.	.	1	0	0	0	1	.	.	.	ENST00000544291.1(SLC2A3)::ENST00000544936.1(SLC2A3)::ENST00000075120.7(SLC2A3)	65.575262::65.575262::0.0	0.0::1.065::47.695	.
chr12	8122310	8124242	2_wgEncodeBroadHistoneK562H3k27acStdRawDataRep0.n1.q10.sorted.rmdup.non_black_narrow_peak_12503_4k_stitched	1883.3	.	Distal_TE	.	.	.	2	0	0	0	1	.	.	.	ENST00000544291.1(SLC2A3)::ENST00000544936.1(SLC2A3)::ENST00000075120.7(SLC2A3)	65.575262::65.575262::0.0	0.0::1.065::47.695	0.361221
chr12	8178623	8186428	3_wgEncodeBroadHistoneK562H3k27acStdRawDataRep0.n1.q10.sorted.rmdup.non_black_narrow_peak_12506_4k_stitched	10218.4	.	Proximal_TE	ENST00000162391.3(FOXJ2)::ENST00000428177.2(FOXJ2)	2.354231::0	1.2075::0.18	0	0	0	0	0	.	.	.	.	.	.	0::0
chr12	8218531	8219778	2_wgEncodeBroadHistoneK562H3k27acStdRawDataRep0.n1.q10.sorted.rmdup.non_black_narrow_peak_12514_4k_stitched	1583.01	.	Proximal_TE	ENST00000546241.1(C3AR1)::ENST00000307637.4(C3AR1)	1.088222::0	0.0::2.02	0	0	0	0	0	.	.	.	.	.	.	0::0
chr12	8233058	8235843	1_wgEncodeBroadHistoneK562H3k27acStdRawDataRep0.n1.q10.sorted.rmdup.non_black_narrow_peak_12516_4k_stitched	7695.88	.	Proximal_TE	ENST00000339754.5(NECAP1)::ENST00000450991.2(NECAP1)::ENST00000541948.1(NECAP1)::ENST00000540083.1(NECAP1)	1.997422::17.027034::17.027034::0	8.4675::1.4575::0.295::0.055	0	0	0	0	0	.	.	.	.	.	.	0::0.037112988435::0.037112988435::0
chr12	8395731	8395986	1_wgEncodeBroadHistoneK562H3k27acStdRawDataRep0.n1.q10.sorted.rmdup.non_black_narrow_peak_12520_4k_stitched	283.163	.	Proximal_TE	ENST00000427893.2(FAM86FP);ENST00000338711.5(FAM86FP)	0	0.0175;0.0	0	0	0	0	0	.	.	.	.	.	.	0
chr12	8849775	8851760	2_wgEncodeBroadHistoneK562H3k27acStdRawDataRep0.n1.q10.sorted.rmdup.non_black_narrow_peak_12521_4k_stitched	1627.95	.	Proximal_TE	ENST00000541044.1(RIMKLB)::ENST00000539923.1(RIMKLB)::ENST00000537189.1(RIMKLB)::ENST00000535829.1(RIMKLB)::ENST00000357529.3(RIMKLB)::ENST00000299673.5(RIMKLB)::ENST00000538135.1(RIMKLB)	0::0.103837::0.103837::7.249856::7.249856::0.139987::0	0.12::2.375::0.0::1.22::0.485::0.0::4.095	0	0	0	0	0	.	.	.	.	.	.	0::0::0::0::0::0::0
chr12	8969190	8969989	1_wgEncodeBroadHistoneK562H3k27acStdRawDataRep0.n1.q10.sorted.rmdup.non_black_narrow_peak_12525_4k_stitched	583.946	.	Proximal_TE	ENST00000394240.3(A2ML1-AS2)	0	0	0	0	0	0	0	.	.	.	.	.	.	0
chr12	9038962	9039969	1_wgEncodeBroadHistoneK562H3k27acStdRawDataRep0.n1.q10.sorted.rmdup.non_black_narrow_peak_12528_4k_stitched	2495.9	.	Distal_TE	.	.	.	0	0	0	0	0	.	.	.	.	.	.	.
chr12	9101005	9103635	1_wgEncodeBroadHistoneK562H3k27acStdRawDataRep0.n1.q10.sorted.rmdup.non_black_narrow_peak_12534_4k_stitched	7518.83	.	Proximal_TE	ENST00000543159.1(M6PR)::ENST00000541507.1(M6PR)::ENST00000543845.1(M6PR)::ENST00000544245.1(M6PR)::ENST00000000412.3(M6PR)::ENST00000539240.1(KLRG1<TSG>)::ENST00000544226.1(KLRG1<TSG>)::ENST00000538029.1(KLRG1<TSG>)	0::28.404035::28.404035::0::1.442087::1.161467::0::0	2.0275::16.795::0.165::1.25::38.3875::0.235::0.0675::0.7675	0	0	0	0	0	.	.	.	.	.	.	0::0.0308537132466::0.0308537132466::0::0::0::0::0
chr12	9435993	9437187	2_wgEncodeBroadHistoneK562H3k27acStdRawDataRep0.n1.q10.sorted.rmdup.non_black_narrow_peak_12535_4k_stitched	1186.44	.	Proximal_TE	ENST00000415169.2(RP11-22B23.1)::ENST00000341155.7(RP11-22B23.1)	1.763618::1.763618	0.5975::1.5375	0	0	0	0	0	.	.	.	.	.	.	0::0
chr12	9600407	9602162	2_wgEncodeBroadHistoneK562H3k27acStdRawDataRep0.n1.q10.sorted.rmdup.non_black_narrow_peak_12538_4k_stitched	1108.78	.	Proximal_TE	ENST00000290818.6(DDX12P)::ENST00000432996.2(DDX12P)	1.508505::1.508505	2.455::0.035	0	0	0	0	0	.	.	.	.	.	.	0::0
[truncated: 16,314 more rows]

## Sheet: Enhancers of TSG and OG -k562
#chrom	start	end	name	score	strand	type	spanned_genes	spanned_CAGE_exprs	spanned_RNASEQ_exprs	number_interactions	number_interacting_DSE	number_interacting_PSE	number_interacting_DTE	number_interacting_PTE	partner_PSE_genes	partner_PSE_CAGE_exprs	partner_PSE_RNASEQ_exprs	partner_PTE_genes	partner_PTE_CAGE_exprs	partner_PTE_RNASEQ_exprs	max_cage_score
[truncated: 78 more rows]

[truncated: 2 more sheets: All enhancers - Mcf7, Enhancers of TSG and OG -mcf7]
