# Supplementary material for: Super-Enhancers and Broad H3K4me3 Domains Form Complex Gene Regulatory Circuits Involving Chromatin Interactions
Source: Sci Rep. 2017 May 19;7:2186. doi: 10.1038/s41598-017-02257-3 (PMC5438348; doi:10.1038/s41598-017-02257-3)
Supplement: Supplementary file 3 — Supplementary Table 2 [file 41598_2017_2257_MOESM3_ESM.xls]

## Sheet: K562 OG TSG CCG
Proximal to PSE			Distal to PSE			Distal to DSE					Proximal to PBD			Distal to PBD			Distal to DBD
Oncogene	Tumor suppressors	COSMIC Census Cancer Gene	Oncogene	Tumor suppressors	COSMIC Census Cancer Gene	Oncogene	Tumor suppressors	COSMIC Census Cancer Gene			Oncogene	Tumor suppressors	COSMIC Census Cancer Gene	Oncogene	Tumor suppressors	COSMIC Census Cancer Gene	Oncogene	Tumor suppressors	COSMIC Census Cancer Gene
BCLAF1	ARID1A	ARID1A	CCND3	AAMP	AFF4	IFITM1	ARID1A	ARID1A			ARF4	ARID1A	AFF1	ANAPC1	AAMP	AFF1	EZH2	nil	AFF1
CCND3	ARID4B	ATM	CDC73	ACIN1	ARID1A	JUN	HERC1	EZR			BCLAF1	ARID1B	ARHGEF12	BRSK1	ARHGEF25	ARID2	HIST1H2BF		EZH2
CDC73	ATM	BCOR	CIZ1	AFF4	ATF1	LRP12	IRF2BP2	GATA2			BZW2	ARID2	ARID1A	CCND3	ARID2	ATF1	MYC		HIST1H4I
EIF2S2	BCOR	C15orf65	FAM173B	ARHGEF25	ATR	LZTR1	TBL1XR1	HSP90AA1			CCND3	ARID4B	ARID1B	CDC73	ATR	ATR	STAT3		MYC
ETV1	CCND3	CALR	FAM8A1	ARID1A	BRCA1	MYC	THRAP3	JUN			CDC73	ASUN	ARID2	CHD4	BCORL1	BCORL1			STAT3
FAM173B	CCPG1	CBFA2T3	GNAS	ATR	CALR	PIK3CB		LMO2			CSNK1E	ATM	ATM	CSNK1E	BRSK1	CALR			STAT5B
FHL3	CDKN1B	CCND3	HIST1H2BF	BAX	CBL	STAT3		LZTR1			CUL1	BCOR	BCOR	EZH2	CCDC88A	CBL
HIST1H2BF	CDKN2C	CDC73	HIST1H3B	BIRC6	CCND3	XPR1		MUTYH			ETV1	CCDC144NL	BMPR1A	FAM173B	CCND3	CCND3
HIST1H3B	CHD2	CDKN1B	HRAS	BRCA1	CDC73			MYC			FHL3	CCDC18	BTG1	FAM184A	CDKN1A	CDC73
IFITM1	CIC	CDKN2C	IFITM1	CCDC88A	CDK4			PICALM			GEN1	CCDC88A	C15orf65	FAM8A1	CHD3	CDK4
IGF2BP1	DDX3X	CIC	IGF2BP1	CCND3	CLIP1			PIM1			GNAS	CCND3	CBFA2T3	FBXO22	CNOT3	CHD4
INTS7	DYRK1A	CLIP1	LZTR1	CHD2	CLTCL1			STAT3			HIST1H2BF	CCPG1	CCND2	HIST1H2BF	CTCF	CLIP1
KIF5A	EMG1	CLTC	MAP2K1	CHD3	CNOT3			STAT5B			HIST1H3B	CDC27	CCND3	HIST1H3B	DENND6A	CLTC
LZTR1	FUBP1	CREB3L2	MAPK1	CNOT3	CREB3L1			TBL1XR1			IFITM1	CDK12	CDC73	HRAS	DUSP16	CNOT3
MAPK1	GSE1	DAXX	MCM7	CSNK2A1	DAXX			THRAP3			IGF2BP1	CDKN1B	CDK12	IGF2BP1	ELF1	CTCF
MLLT11	HAUS8	DDIT3	MYC	CTDNEP1	DDX10			TRIM24			INTS7	CDKN2C	CDK4	IKZF5	GAPVD1	DAXX
NFE2L2	HNRNPD	DDX3X	MYD88	DUSP16	DDX6			TRIM27			KCNMB3	CHD2	CDK6	INTS7	GPS2	DDIT3
PCBP1	INO80	EPS15	NBPF1	GAPVD1	EZR			XPC			KIF5A	CIC	CDKN1B	KCNMB3	HNRNPD	DDX10
POLR2A	IRF2BP2	ETV1	NFE2L2	GPS2	FANCC						MAPK1	CPEB2	CDKN2C	LZTR1	IVNS1ABP	DDX6
PPT2	KANSL1	EWSR1	POLR2A	IRF2BP2	FUS						MBOAT2	DDX3X	CIC	MAP2K1	JMJD1C	EIF4A2
RBM39	KMT2E	FUBP1	PPP6C	KIAA0430	GNAS						MECOM	DYRK1A	CLTC	NFE2L2	KBTBD7	ETV5
STRIP2	LARP1	GATA1	PRPF8	KIAA0907	H3F3A						MLLT11	ELF1	CNBP	NUBP2	KIAA0430	EZH2
TUBA1B	LDB1	GATA2	REXO2	KMT2D	H3F3B						MYC	FANCM	CREB1	PIK3CA	KIAA0907	FANCC
TXNRD1	LUC7L2	H3F3B	SAP30	MAZ	HIST1H3B						NFE2L2	FUBP1	CREB3L2	POLR2A	KMT2D	FUS
U2AF1	MBD6	HIST1H3B	SBNO1	MBNL1	HIST1H4I						PAN3	GSE1	DDIT3	PPP6C	LMBRD2	GOPC
	MBNL1	HIST1H4I	THRA	NAA25	HMGA1						PANK3	HNRNPD	DDX3X	PSMC3IP	MAZ	H3F3A
	MLH1	HMGA1	ZNRF2	NFE2L3	HRAS						PCBP1	ID3	EIF3E	PSPH	MBD6	HIST1H3B
	NAA15	HNRNPA2B1		NIT1	HSP90AB1						PSPH	ING1	EIF4A2	RNF2	MBNL1	HIST1H4I
	NFE2	LMNA		NUP98	KMT2D						SAMSN1	IRF2BP2	EPS15	SAMSN1	NFE2	HRAS
	PRPF40A	LYL1		PHACTR4	LASP1						SMARCA2	IVNS1ABP	ETV1	SBNO1	NFE2L3	HSP90AA1
	PTCH1	LZTR1		PTCH1	LYL1						SOCS2	JMJD1C	FBXO11	SF3B1	NUP98	HSP90AB1
	RAPGEF6	MALAT1		PUS7	LZTR1						SOS1	KANSL1	FOXL2	SPATS2	PBRM1	KMT2D
	RBM15	MAPK1		RERE	MAP2K1						STRIP2	KMT2A	FOXP1	TRA2B	PHACTR4	LASP1
	RNF217	MDM4		RUFY2	MAPK1						TPST2	KMT2C	FUBP1	TRIM23	PTCH1	LCP1
	RPL22	MLH1		RXRB	MUTYH						TRA2B	KMT2D	GATA1	TUBA1B	PTEN	LZTR1
	RXRB	MLLT10		SBNO1	MYC						USP25	KMT2E	GATA2		PUS7	MAP2K1
	SIN3A	MLLT11		SENP3	MYCL						XPOT	LARP1	GMPS		RERE	MDM4
	SPEN	MLLT6		SMC4	MYD88							LDB1	GNAS		RUFY2	MUC1
	SPRED2	NFE2L2		SPEN	NACA							MAP4K3	HIF1A		RUNX1	NAB2
	SRSF1	NUP214		SPSB2	NFE2L2							MAZ	HIST1H3B		RXRB	NACA
	STAG2	PDE4DIP		TBL1XR1	NTRK1							MBD6	HIST1H4I		SBNO1	NBN
	TBL1XR1	PICALM		THRAP3	NUP98							MBNL1	HNRNPA2B1		SENP3	NFE2L2
	THUMPD3	PIM1		THUMPD3	PIM1							MLH1	HSP90AA1		SPRED2	NTRK1
	TNRC18	PRCC		TMEM63A	PPP6C							NAA15	HSP90AB1		TFAM	NUP98
	TP53	PTCH1		TOP2B	PRCC							NDUFC2	IKZF1		TNRC6B	PBRM1
	TRIM59	RBM15		TP53	PTCH1							NFE2	JAK2		TP53	PCM1
	ZFP36L1	RHOH			RPL10							NIPBL	KMT2A		TRIM59	PIK3CA
	ZFP36L2	RNF213			SDHB							PAN3	KMT2C			PLCG1
		RPL22			SEPT5							PRPF40A	KMT2D			PPP6C
		SEPT5			SET							PTCH1	LASP1			PRCC
		SH2B3			SPEN							PTEN	LCP1			PTCH1
		SMAD3			SRSF3							RAD21	LMNA			PTEN
		SPEN			TAL1							RAPGEF6	LMO2			RECQL4
		SRSF2			TBL1XR1							RBBP6	LSM14A			RPL10
		STAG2			TET1							RBM15	LYL1			RUNX1
		STAT5B			TFRC							RBM26	MALAT1			SEPT9
		TAL1			THRAP3							RNF217	MAML2			SF3B1
		TBL1XR1			TP53							RPL22	MAPK1			SRSF2
		TNFAIP3			TPM3							RUNX1	MECOM			SRSF3
		TP53			USP8							SIN3A	MITF			TET1
		TRAF7			WAS							SMAD2	MLH1			TFRC
		TRIM27			WHSC1L1							SMC4	MLLT11			TP53
		U2AF1			XPO1							SPEN	MLLT6			TRAF7
		XPO1										SPRED1	MSN			TSC2
												ST8SIA6	MYB			TTL
												STAG2	MYC			WHSC1L1
												STK11	NACA			XPC
												TBL1XR1	NCOA4			XPO1
												TCF4	NFE2L2			ZNF384
												TMPO	PCM1
												TNRC18	PDE4DIP
												TNRC6B	PER1
												TP53	PICALM
												USP9X	PIM1
												ZFP36L1	PRCC
												ZFP36L2	PTCH1
													PTEN
													RAD21
													RBM15
													REL
													RHOH
													RNF213
													RPL22
													RUNX1
													SEPT9
													SH2B3
													SMAD2
													SMAD3
													SPEN
													SRSF2
													SRSF3
													STAG2
													STAT5B
													STK11
													TAL1
													TBL1XR1
													TFRC
													TNFAIP3
													TOP1
													TP53
													TPM3
													TRAF7
													WHSC1L1
													XPO1

## Sheet: MCF7 OG TSG CCG
Proximal to PSE			Distal to PSE			Distal to DSE					Proximal to PBD			Distal to PBD			Distal to DBD
Oncogene	Tumor suppressors	COSMIC Census Cancer Gene	Oncogene	Tumor suppressors	COSMIC Census Cancer Gene	Oncogene	Tumor suppressors	COSMIC Census Cancer Gene			Oncogene	Tumor suppressors	COSMIC Census Cancer Gene	Oncogene	Tumor suppressors	COSMIC Census Cancer Gene	Oncogene	Tumor suppressors	COSMIC Census Cancer Gene
KRT15	APPBP2	COX6C	MYC	APPBP2	CDKN1B	MYC	GATA3	ESR1			AR	ADAMTS19	ACKR3	ERBB3	AAMP	BCOR	nil	GATA3	ESR1
SIAH2	FOXA1	ESR1		CDKN1B	CHEK2		GSE1	GATA3			ARF4	AJUBA	AR	GNAS	ANKRD46	BRIP1		GSE1	GATA3
	GATA3	FOXA1		CHD2	CLTC		ZFHX3	HIF1A			BCLAF1	ARID1A	ARHGEF12	HIST1H3B	APPBP2	CDKN1B
	PPM1D	GATA3		CSDE1	DDX6			MYC			BZW2	ARID1B	ARID1A	MCUR1	BAZ2B	CHEK2
	TNRC18	H3F3B		IRF2BP2	ESR1			ZFHX3			CAST	ARID2	ARID1B	MYC	BCOR	CIC
		MALAT1		PPM1D	HIF1A						CUL3	ARID4B	ARID2	NFE2L2	BRE	CLTC
		RARA			MALAT1						ENAH	ARID5B	ATP1A1	NRAS	C2CD5	CNOT3
		TRIM33			MYC						EPHA6	ASUN	ATRX	NUBP2	CDKN1A	DAXX
											EPHA7	ATRX	BCL3	PCBP1	CDKN1B	DDX6
											ERBB3	BAZ2B	BCL6	POLR2A	CHD3	DNAJB1
											FGD6	BCOR	BCOR	PPT2	CIC	ERBB3
											GLRA3	BCORL1	BCORL1	PSMA3	CNOT3	FANCA
											GNAS	BMPR2	BTG1	PSMC3IP	CSDE1	FOXP1
											HIST1H2BF	BRMS1	CCDC6	SAP30	CTDNEP1	GNAS
											HIST1H3B	CDH1	CCND1	TUBA1B	DENND6A	HIST1H3B
											HIST2H2BF	CDK12	CDH1		DPY19L4	KMT2D
											INTS7	CDKN1B	CDK12		DUSP16	MALAT1
											JUN	CDKN2C	CDK6		FANCM	MLLT6
											KCNMB3	CHD2	CDKN1B		GAPVD1	MUC1
											KLF4	CHD3	CDKN2C		HNRNPD	MYC
											KRT15	CPEB2	CHEK2		INPP4B	NAB2
											LNX2	CSDE1	CLTC		KIAA0907	NACA
											MYC	CTNND1	COX6C		KMT2D	NBN
											MYD88	CUL3	CUX1		LARP1	NFE2L2
											NFE2L2	CUX1	DDB2		MGAT2	NFKB2
											PCBP1	DDX3X	DDIT3		MOAP1	NRAS
											PLK2	DUSP16	DDX3X		PLEKHA6	NUMA1
											POLR2A	DYRK1A	DDX5		PRKRA	PDGFB
											RBM39	EIF2AK3	DNAJB1		RBBP6	RARA
											RPL39	ELF1	EIF4A2		RPL18	RECQL4
											SAP30	ELF3	EP300		SPEN	RPL10
											SHB	EMG1	ERBB3		SPSB2	SMAD3
											SIAH2	EP300	ESR1		STK11	SOX2
											SIPA1L1	ERRFI1	ETNK1		THUMPD3	SPEN
											SMARCA2	FANCM	EWSR1		TNRC18	SRGAP3
											TRA2B	FAT1	EXT1		ZMYM2	STK11
											TUBA1B	FOSL2	EZR		ZNF768	TPM3
											UBQLN2	FOXA1	FANCA			TRIM27
											ZBTB7A	FUBP1	FAT1			TRIM33
												GATA3	FBXO11			USP8
												GGNBP2	FOXA1			ZCCHC8
												GSE1	FOXO3			ZMYM2
												HECTD1	FOXP1
												HNRNPD	FUBP1
												HS6ST1	FUS
												ING1	GATA3
												INPP4B	GNAS
												IRF2BP2	H3F3A
												JMJD1C	H3F3B
												KANSL1	HIF1A
												KDM6A	HIST1H3B
												KIAA0907	HNRNPA2B1
												KMT2A	HOOK3
												KMT2C	HOXC13
												KMT2D	HSP90AA1
												KMT2E	JAK2
												LARP1	JUN
												MAP3K1	KAT6B
												MAP4K3	KDM6A
												MAZ	KLF4
												MBD6	KLF6
												MKI67	KMT2A
												MLH1	KMT2C
												MYBL1	KMT2D
												MYO6	LASP1
												NCOR1	LSM14A
												NIPBL	MAFB
												NPM1	MALAT1
												PAWR	MAP3K1
												PBRM1	MDM2
												PCDH7	MLH1
												PIK3R1	MLLT3
												PPM1D	MLLT6
												PRPF40A	MNX1
												PTEN	MUC1
												PTPRK	MYB
												RAPGEF6	MYC
												RBBP6	MYD88
												RBM15	NAB2
												RNF43	NACA
												RPL18	NCOA2
												RUNX1	NCOR1
												SFPQ	NFE2L2
												SIN3A	NFIB
												SMAD7	NPM1
												SMARCA4	NUMA1
												SMC4	PATZ1
												SPEN	PBRM1
												SRSF1	PBX1
												STAG2	PDE4DIP
												STIP1	PDGFB
												TBL1XR1	PICALM
												TBX3	PIK3R1
												TCF7L2	PRCC
												TET2	PTEN
												TMPO	PTPRK
												TNRC18	RARA
												TP53	RBM15
												TRIP12	RNF43
												USP9X	RUNX1
												WAC	SBDS
												WBP1	SDC4
												WWP1	SEPT9
												YTHDC1	SFPQ
												ZFHX3	SMAD3
												ZFP36L1	SMARCA4
												ZFP36L2	SOX2
												ZMYM2	SPEN
													SRSF2
													SRSF3
													SS18L1
													STAG2
													SUFU
													TBL1XR1
													TBX3
													TCF7L2
													TET2
													TP53
													TPR
													TRAF7
													TRIM33
													XPO1
													ZFHX3
													ZMYM2
													ZNF384
