# Supplementary material for: Super-Enhancers and Broad H3K4me3 Domains Form Complex Gene Regulatory Circuits Involving Chromatin Interactions
Source: Sci Rep. 2017 May 19;7:2186. doi: 10.1038/s41598-017-02257-3 (PMC5438348; doi:10.1038/s41598-017-02257-3)
Supplement: Supplementary file 4 — Supplementary Table 3 [file 41598_2017_2257_MOESM4_ESM.xls]

## Sheet: K562 H3k4me3 Domains
#chrom	start	end	name	score	strand	type	spanned_genes	spanned_CAGE_exprs	spanned_RNASEQ_exprs	number_interactions	number_interacting_DBD	number_interacting_PBD	number_interacting_DTD	number_interacting_PTD	partner_PBD_genes	partner_PBD_CAGE_exprs	partner_PBD_RNASEQ_exprs	partner_PTD_genes	partner_PTD_CAGE_exprs	partner_PTD_RNASEQ_exprs	max_cage_score
chrX	69945	70611	wgEncodeBroadHistoneK562H3k4me3StdRawDataRep0.n1.q10.sorted.rmdup.non_black_broad_peak_32099	3.43616	.	Distal_TD	.	.	.	0	0	0	0	0	.	.	.	.	.	.	.
chrX	192996	193826	wgEncodeBroadHistoneK562H3k4me3StdRawDataRep0.n1.q10.sorted.rmdup.non_black_broad_peak_32101	3.00445	.	Proximal_TD	ENST00000399012.1(PLCXD1)::ENST00000484611.2(PLCXD1)::ENST00000430923.2(PLCXD1)	1.000802::1.000802::1.000802	1.39::0.1725::0.12	0	0	0	0	0	.	.	.	.	.	.	0::0::0
chrX	195464	196362	wgEncodeBroadHistoneK562H3k4me3StdRawDataRep0.n1.q10.sorted.rmdup.non_black_broad_peak_32102	3.09603	.	Proximal_TD	ENST00000399012.1(PLCXD1)::ENST00000484611.2(PLCXD1)::ENST00000430923.2(PLCXD1)::ENST00000445062.1(PLCXD1)::ENST00000381657.2(PLCXD1)::ENST00000429181.1(PLCXD1)::ENST00000381663.3(PLCXD1)::ENST00000443019.1(PLCXD1)	1.000802::1.000802::1.000802::0::0::0::0.0::0	1.39::0.1725::0.12::0.0::4.5475::0.0::2.965::0.0	0	0	0	0	0	.	.	.	.	.	.	0::0::0::0::0::0::0::0
chrX	198017	200978	wgEncodeBroadHistoneK562H3k4me3StdRawDataRep0.n1.q10.sorted.rmdup.non_black_broad_peak_32103	2.50463	.	Proximal_TD	ENST00000445062.1(PLCXD1)::ENST00000381657.2(PLCXD1)::ENST00000429181.1(PLCXD1)::ENST00000381663.3(PLCXD1)::ENST00000443019.1(PLCXD1)::ENST00000415337.1(PLCXD1)::ENST00000447472.1(PLCXD1)::ENST00000448477.1(PLCXD1)	0::0::0::0.0::0::0::0::0	0.0::4.5475::0.0::2.965::0.0::0.05::1.8875::0.7825	0	0	0	0	0	.	.	.	.	.	.	0::0::0::0::0::0::0::0
chrX	281330	281903	wgEncodeBroadHistoneK562H3k4me3StdRawDataRep0.n1.q10.sorted.rmdup.non_black_broad_peak_32104	7.20063	.	Proximal_TD	ENST00000391707.2(LINC00685)	0	0.16	0	0	0	0	0	.	.	.	.	.	.	0
chrX	346523	348715	wgEncodeBroadHistoneK562H3k4me3StdRawDataRep0.n1.q10.sorted.rmdup.non_black_broad_peak_32105	5.20805	.	Proximal_TD	ENST00000390665.3(PPP2R3B)	0	1.3025	0	0	0	0	0	.	.	.	.	.	.	0
chrX	950294	952273	wgEncodeBroadHistoneK562H3k4me3StdRawDataRep0.n1.q10.sorted.rmdup.non_black_broad_peak_32107	3.79228	.	Proximal_TD	ENST00000420865.1(RP11-309M23.1)	0	0.1425	0	0	0	0	0	.	.	.	.	.	.	0
chrX	1020733	1021261	wgEncodeBroadHistoneK562H3k4me3StdRawDataRep0.n1.q10.sorted.rmdup.non_black_broad_peak_32108	2.30974	.	Distal_TD	.	.	.	0	0	0	0	0	.	.	.	.	.	.	.
chrX	1509434	1513132	wgEncodeBroadHistoneK562H3k4me3StdRawDataRep0.n1.q10.sorted.rmdup.non_black_broad_peak_32109	3.17606	.	Proximal_TD	ENST00000484026.1(SLC25A6)::ENST00000475167.1(SLC25A6)::ENST00000381401.5(SLC25A6)	238.761097::238.761097::0	0.7625::3.32::66.965	0	0	0	0	0	.	.	.	.	.	.	0.253821471903::0.253821471903::0
chrX	1571149	1572642	wgEncodeBroadHistoneK562H3k4me3StdRawDataRep0.n1.q10.sorted.rmdup.non_black_broad_peak_32110	6.27513	.	Proximal_TD	ENST00000474865.1(ASMTL)::ENST00000381317.3(ASMTL)::ENST00000416733.2(ASMTL)::ENST00000381333.4(ASMTL)::ENST00000534940.1(ASMTL)	7.760796::7.760796::7.760796::2.513513::0.0	0.2175::2.59::0.34::0.1::0.285	0	0	0	0	0	.	.	.	.	.	.	0::0::0::0::0
chrX	1710025	1712128	wgEncodeBroadHistoneK562H3k4me3StdRawDataRep0.n1.q10.sorted.rmdup.non_black_broad_peak_32112	4.72986	.	Proximal_TD	ENST00000313871.3(AKAP17A)::ENST00000474361.1(AKAP17A)::ENST00000381261.3(AKAP17A)	6.081518::6.571066::6.571066	4.1025::0.44::1.275	0	0	0	0	0	.	.	.	.	.	.	0::0::0
chrX	2150890	2151427	wgEncodeBroadHistoneK562H3k4me3StdRawDataRep0.n1.q10.sorted.rmdup.non_black_broad_peak_32113	2.4788	.	Distal_TD	.	.	.	0	0	0	0	0	.	.	.	.	.	.	.
chrX	2170556	2171164	wgEncodeBroadHistoneK562H3k4me3StdRawDataRep0.n1.q10.sorted.rmdup.non_black_broad_peak_32114	3.50861	.	Distal_TD	.	.	.	0	0	0	0	0	.	.	.	.	.	.	.
chrX	2235560	2238429	wgEncodeBroadHistoneK562H3k4me3StdRawDataRep0.n1.q10.sorted.rmdup.non_black_broad_peak_32115	3.19336	.	Distal_TD	.	.	.	0	0	0	0	0	.	.	.	.	.	.	.
chrX	2243388	2243849	wgEncodeBroadHistoneK562H3k4me3StdRawDataRep0.n1.q10.sorted.rmdup.non_black_broad_peak_32116	2.17452	.	Distal_TD	.	.	.	0	0	0	0	0	.	.	.	.	.	.	.
chrX	2288747	2289547	wgEncodeBroadHistoneK562H3k4me3StdRawDataRep0.n1.q10.sorted.rmdup.non_black_broad_peak_32119	4.5258	.	Distal_TD	.	.	.	0	0	0	0	0	.	.	.	.	.	.	.
chrX	2369290	2371030	wgEncodeBroadHistoneK562H3k4me3StdRawDataRep0.n1.q10.sorted.rmdup.non_black_broad_peak_32120	6.94242	.	Distal_TD	.	.	.	0	0	0	0	0	.	.	.	.	.	.	.
chrX	2374760	2375981	wgEncodeBroadHistoneK562H3k4me3StdRawDataRep0.n1.q10.sorted.rmdup.non_black_broad_peak_32121	4.22225	.	Distal_TD	.	.	.	0	0	0	0	0	.	.	.	.	.	.	.
chrX	2381162	2383734	wgEncodeBroadHistoneK562H3k4me3StdRawDataRep0.n1.q10.sorted.rmdup.non_black_broad_peak_32122	3.11765	.	Distal_TD	.	.	.	0	0	0	0	0	.	.	.	.	.	.	.
chrX	2392154	2393882	wgEncodeBroadHistoneK562H3k4me3StdRawDataRep0.n1.q10.sorted.rmdup.non_black_broad_peak_32123	3.62824	.	Distal_TD	.	.	.	0	0	0	0	0	.	.	.	.	.	.	.
chrX	2416163	2421154	wgEncodeBroadHistoneK562H3k4me3StdRawDataRep0.n1.q10.sorted.rmdup.non_black_broad_peak_32124	3.27782	.	Proximal_TD	ENST00000381218.3(ZBED1)::ENST00000444280.1(DHRSX)::ENST00000461691.1(ZBED1)::ENST00000430536.2(DHRSX)::ENST00000381223.4(ZBED1);ENST00000381222.2(ZBED1)::ENST00000412516.2(DHRSX)::ENST00000334651.5(DHRSX)::ENST00000441131.2(DHRSX)	1.858187::0::6.121956::0::0::0::0::0	0.015::0.09::0.0::0.0975::6.0175;0.92::0.035::1.925::0.17	0	0	0	0	0	.	.	.	.	.	.	0::0::0::0::0::0::0::0
chrX	2526301	2528643	wgEncodeBroadHistoneK562H3k4me3StdRawDataRep0.n1.q10.sorted.rmdup.non_black_broad_peak_32126	2.82754	.	Proximal_TD	ENST00000431582.1(CD99P1)::ENST00000435581.2(CD99P1)::ENST00000430562.1(CD99P1)::ENST00000527459.1(CD99P1)	10.134306::10.134306::10.134306::0	0.1975::0.31::0.77::0.755	0	0	0	0	0	.	.	.	.	.	.	0.331349327089::0.331349327089::0.331349327089::0
chrX	2547160	2550780	wgEncodeBroadHistoneK562H3k4me3StdRawDataRep0.n1.q10.sorted.rmdup.non_black_broad_peak_32127	3.36064	.	Distal_TD	.	.	.	0	0	0	0	0	.	.	.	.	.	.	.
chrX	2609105	2610407	wgEncodeBroadHistoneK562H3k4me3StdRawDataRep0.n1.q10.sorted.rmdup.non_black_broad_peak_32128	3.59617	.	Proximal_TD	ENST00000381192.3(CD99)::ENST00000381187.3(CD99)::ENST00000381184.1(CD99)::ENST00000482405.2(CD99)::ENST00000381180.3(CD99)	7.395682::25.479075::25.479075::22.493257::15.405699	15.0925::0.1625::0.0::0.36::0.1375	0	0	0	0	0	.	.	.	.	.	.	0::0.280351260009::0.280351260009::0.280351260009::0.280351260009
chrX	2807272	2810240	wgEncodeBroadHistoneK562H3k4me3StdRawDataRep0.n1.q10.sorted.rmdup.non_black_broad_peak_32134	2.74816	.	Distal_TD	.	.	.	0	0	0	0	0	.	.	.	.	.	.	.
chrX	3629459	3632322	wgEncodeBroadHistoneK562H3k4me3StdRawDataRep0.n1.q10.sorted.rmdup.non_black_broad_peak_32142	3.47959	.	Proximal_TD	ENST00000262848.5(PRKX)	12.101	10.8175	0	0	0	0	0	.	.	.	.	.	.	0.158586
chrX	3731668	3735084	wgEncodeBroadHistoneK562H3k4me3StdRawDataRep0.n1.q10.sorted.rmdup.non_black_broad_peak_32143	2.99698	.	Distal_TD	.	.	.	0	0	0	0	0	.	.	.	.	.	.	0.0935918
chrX	7064901	7066767	wgEncodeBroadHistoneK562H3k4me3StdRawDataRep0.n1.q10.sorted.rmdup.non_black_broad_peak_32146	2.60247	.	Proximal_TD	ENST00000486446.2(HDHD1)::ENST00000498474.2(HDHD1)::ENST00000412827.2(HDHD1)::ENST00000424830.2(HDHD1)::ENST00000540122.1(HDHD1);ENST00000381077.5(HDHD1)	19.577848::19.577848::19.577848::19.577848::0	0.0::0.325::0.02::0.2175::0.145;12.545	0	0	0	0	0	.	.	.	.	.	.	0.0221865837248::0.0221865837248::0.0221865837248::0.0221865837248::0
chrX	7894193	7896372	wgEncodeBroadHistoneK562H3k4me3StdRawDataRep0.n1.q10.sorted.rmdup.non_black_broad_peak_32148	2.83356	.	Proximal_TD	ENST00000381042.4(PNPLA4)::ENST00000537427.1(PNPLA4);ENST00000444736.1(PNPLA4);ENST00000442940.1(PNPLA4)	1.617818::4.447928	1.495::0.1475;1.25;10.695	0	0	0	0	0	.	.	.	.	.	.	0::0
chrX	9309773	9311455	wgEncodeBroadHistoneK562H3k4me3StdRawDataRep0.n1.q10.sorted.rmdup.non_black_broad_peak_32150	3.06786	.	Distal_TD	.	.	.	1	0	0	1	0	.	.	.	.	.	.	.
chrX	9319989	9321500	wgEncodeBroadHistoneK562H3k4me3StdRawDataRep0.n1.q10.sorted.rmdup.non_black_broad_peak_32151	2.48275	.	Distal_TD	.	.	.	2	0	1	1	0	ENST00000407597.2(TBL1X);ENST00000424279.1(TBL1X)::ENST00000536365.1(TBL1X)::ENST00000441088.1(TBL1X)::ENST00000380961.1(TBL1X)::ENST00000415293.1(TBL1X)::ENST00000217964.7(TBL1X)::ENST00000422314.1(TBL1X)	1.981814::1.981814::1.981814::1.981814::1.981814::6.481403::0.896568	0.655;6.455::0.0::0.0::0.02::0.0::0.4075::0.0575	.	.	.	.
chrX	9430459	9436037	wgEncodeBroadHistoneK562H3k4me3StdRawDataRep0.n1.q10.sorted.rmdup.non_black_broad_peak_32152	3.63633	.	Proximal_BD	ENST00000407597.2(TBL1X);ENST00000424279.1(TBL1X)::ENST00000536365.1(TBL1X)::ENST00000441088.1(TBL1X)::ENST00000380961.1(TBL1X)::ENST00000415293.1(TBL1X)::ENST00000217964.7(TBL1X)::ENST00000422314.1(TBL1X)	1.981814::1.981814::1.981814::1.981814::1.981814::6.481403::0.896568	0.655;6.455::0.0::0.0::0.02::0.0::0.4075::0.0575	1	0	0	1	0	.	.	.	.	.	.	0::0::0::0::0::0::0
chrX	10102271	10103197	wgEncodeBroadHistoneK562H3k4me3StdRawDataRep0.n1.q10.sorted.rmdup.non_black_broad_peak_32157	2.76726	.	Distal_TD	.	.	.	0	0	0	0	0	.	.	.	.	.	.	.
chrX	11128184	11130800	wgEncodeBroadHistoneK562H3k4me3StdRawDataRep0.n1.q10.sorted.rmdup.non_black_broad_peak_32164	4.53905	.	Proximal_TD	ENST00000608176.1(RP11-120D5.1)::ENST00000433747.2(RP11-120D5.1)::ENST00000608576.1(RP11-120D5.1)::ENST00000608916.1(RP11-120D5.1)::ENST00000321143.4(HCCS)::ENST00000380763.3(HCCS)::ENST00000380762.4(HCCS)	1.932911::1.932911::1.932911::1.932911::36.552277::0::0	0.5::0.315::0.25::1.155::7.2325::9.0525::22.9675	0	0	0	0	0	.	.	.	.	.	.	0::0::0::0::0.0163844859603::0::0
chrX	11283220	11284718	wgEncodeBroadHistoneK562H3k4me3StdRawDataRep0.n1.q10.sorted.rmdup.non_black_broad_peak_32166	2.42816	.	Proximal_TD	ENST00000303025.6(ARHGAP6)::ENST00000534860.1(ARHGAP6)	0.44211::0.44211	0.7325::0.8875	0	0	0	0	0	.	.	.	.	.	.	0::0
chrX	11369469	11370940	wgEncodeBroadHistoneK562H3k4me3StdRawDataRep0.n1.q10.sorted.rmdup.non_black_broad_peak_32169	2.8301	.	Proximal_TD	ENST00000413512.3(ARHGAP6)	0	1.4875	0	0	0	0	0	.	.	.	.	.	.	0
chrX	11386004	11387481	wgEncodeBroadHistoneK562H3k4me3StdRawDataRep0.n1.q10.sorted.rmdup.non_black_broad_peak_32171	2.47028	.	Distal_TD	.	.	.	0	0	0	0	0	.	.	.	.	.	.	.
chrX	11392280	11393745	wgEncodeBroadHistoneK562H3k4me3StdRawDataRep0.n1.q10.sorted.rmdup.non_black_broad_peak_32172	2.75968	.	Distal_TD	.	.	.	1	0	1	0	0	ENST00000380736.1(ARHGAP6)	78.2455	13.31	.	.	.	.
chrX	11404286	11404631	wgEncodeBroadHistoneK562H3k4me3StdRawDataRep0.n1.q10.sorted.rmdup.non_black_broad_peak_32174	3.02877	.	Distal_TD	.	.	.	0	0	0	0	0	.	.	.	.	.	.	.
chrX	11424490	11428989	wgEncodeBroadHistoneK562H3k4me3StdRawDataRep0.n1.q10.sorted.rmdup.non_black_broad_peak_32178	1.88038	.	Distal_TD	.	.	.	0	0	0	0	0	.	.	.	.	.	.	.
chrX	11430746	11432197	wgEncodeBroadHistoneK562H3k4me3StdRawDataRep0.n1.q10.sorted.rmdup.non_black_broad_peak_32179	3.56159	.	Distal_TD	.	.	.	0	0	0	0	0	.	.	.	.	.	.	.
chrX	11441309	11446627	wgEncodeBroadHistoneK562H3k4me3StdRawDataRep0.n1.q10.sorted.rmdup.non_black_broad_peak_32181	2.54635	.	Proximal_BD	ENST00000380736.1(ARHGAP6)	78.2455	13.31	1	0	0	1	0	.	.	.	.	.	.	0.256271
chrX	11455830	11457036	wgEncodeBroadHistoneK562H3k4me3StdRawDataRep0.n1.q10.sorted.rmdup.non_black_broad_peak_32182	3.2601	.	Distal_TD	.	.	.	0	0	0	0	0	.	.	.	.	.	.	.
chrX	11478772	11480549	wgEncodeBroadHistoneK562H3k4me3StdRawDataRep0.n1.q10.sorted.rmdup.non_black_broad_peak_32183	4.29567	.	Distal_TD	.	.	.	0	0	0	0	0	.	.	.	.	.	.	.
chrX	11482644	11483615	wgEncodeBroadHistoneK562H3k4me3StdRawDataRep0.n1.q10.sorted.rmdup.non_black_broad_peak_32184	3.40254	.	Distal_TD	.	.	.	0	0	0	0	0	.	.	.	.	.	.	.
chrX	11775408	11778718	wgEncodeBroadHistoneK562H3k4me3StdRawDataRep0.n1.q10.sorted.rmdup.non_black_broad_peak_32186	3.9431	.	Proximal_TD	ENST00000312196.4(MSL3)::ENST00000337339.2(MSL3)::ENST00000468149.1(MSL3)::ENST00000361672.2(MSL3)::ENST00000476743.1(MSL3)::ENST00000421368.2(MSL3)::ENST00000398527.2(MSL3)::ENST00000380693.3(MSL3)::ENST00000380692.2(MSL3)::ENST00000473806.1(MSL3)::ENST00000483645.1(MSL3)	8.936112::8.936112::0::0.280725::0::0::0::0::0.954438::0.0::0	7.8475::3.32::0.3425::0.0::0.0::0.3575::0.2075::1.9875::0.6175::0.0::0.0	0	0	0	0	0	.	.	.	.	.	.	0::0::0::0::0::0::0::0::0::0::0
chrX	12808910	12811221	wgEncodeBroadHistoneK562H3k4me3StdRawDataRep0.n1.q10.sorted.rmdup.non_black_broad_peak_32189	3.83966	.	Proximal_TD	ENST00000380663.3(PRPS2)::ENST00000380668.5(PRPS2)::ENST00000398491.2(PRPS2)::ENST00000489404.1(PRPS2)	70.804657::70.804657::0::0	0.0::40.745::2.355::0.955	0	0	0	0	0	.	.	.	.	.	.	0.017826548628::0.017826548628::0::0
chrX	12974054	12975164	wgEncodeBroadHistoneK562H3k4me3StdRawDataRep0.n1.q10.sorted.rmdup.non_black_broad_peak_32192	2.76751	.	Distal_TD	.	.	.	1	0	0	1	0	.	.	.	.	.	.	.
chrX	12982566	12983936	wgEncodeBroadHistoneK562H3k4me3StdRawDataRep0.n1.q10.sorted.rmdup.non_black_broad_peak_32194	5.98599	.	Distal_TD	.	.	.	0	0	0	0	0	.	.	.	.	.	.	.
chrX	12992248	12997125	wgEncodeBroadHistoneK562H3k4me3StdRawDataRep0.n1.q10.sorted.rmdup.non_black_broad_peak_32197	6.21995	.	Proximal_TD	ENST00000451311.2(TMSB4X)::ENST00000380636.1(TMSB4X)::ENST00000380635.1(TMSB4X)::ENST00000380633.1(TMSB4X)	4.940608::4.940608::0.334795::0	898.57::4.72::0.7825::0.0	1	0	0	1	0	.	.	.	.	.	.	0::0::0::0
chrX	13032046	13032604	wgEncodeBroadHistoneK562H3k4me3StdRawDataRep0.n1.q10.sorted.rmdup.non_black_broad_peak_32199	5.03464	.	Distal_TD	.	.	.	0	0	0	0	0	.	.	.	.	.	.	.
chrX	13309395	13312461	wgEncodeBroadHistoneK562H3k4me3StdRawDataRep0.n1.q10.sorted.rmdup.non_black_broad_peak_32207	3.16799	.	Distal_TD	.	.	.	2	0	0	1	1	.	.	.	ENST00000451311.2(TMSB4X)::ENST00000380636.1(TMSB4X)::ENST00000380635.1(TMSB4X)::ENST00000380633.1(TMSB4X)	4.940608::4.940608::0.334795::0	898.57::4.72::0.7825::0.0	.
chrX	13670334	13672829	wgEncodeBroadHistoneK562H3k4me3StdRawDataRep0.n1.q10.sorted.rmdup.non_black_broad_peak_32210	2.64661	.	Proximal_TD	ENST00000545566.1(TCEANC)::ENST00000544987.1(TCEANC)::ENST00000314720.4(TCEANC)::ENST00000490617.1(TCEANC)::ENST00000380600.1(TCEANC)	1.667464::1.667464::0::0::0	0.3625::0.02::0.085::0.0::0.96	5	0	0	0	3	.	.	.	ENST00000477386.1(GEMIN8)::ENST00000332885.3(GEMIN8)::ENST00000380523.4(GEMIN8)::ENST00000398355.3(GEMIN8)&&ENST00000380579.1(TRAPPC2)::ENST00000458511.2(TRAPPC2);ENST00000519885.1(TRAPPC2)::ENST00000358231.5(TRAPPC2)::ENST00000518847.1(TRAPPC2)::ENST00000453655.2(TRAPPC2);ENST00000359680.5(TRAPPC2)::ENST00000380550.3(OFD1)::ENST00000398395.3(OFD1)::ENST00000340096.6(OFD1);ENST00000380567.1(OFD1)…	0::0::5.86438::5.86438&&7.597089::7.597089::7.597089::7.597089::7.597089::8.726829::12.324131::12.225777::20.490938::20.490938::0&&15.967097::0.340601	1.53::0.96::1.3625::3.5375&&0.3975::0.1925;2.16::0.385::0.6325::2.4025;5.935::1.705::0.0::8.5675;0.3575::0.5625::1.3075::0.7925&&7.535::3.82	0::0::0::0::0
chrX	13687458	13687858	wgEncodeBroadHistoneK562H3k4me3StdRawDataRep0.n1.q10.sorted.rmdup.non_black_broad_peak_32211	6.13368	.	Proximal_TD	ENST00000463321.1(TCEANC)	0	0.18	1	0	0	0	1	.	.	.	ENST00000464506.1(RAB9A)::ENST00000243325.5(RAB9A)	15.967097::0.340601	7.535::3.82	0
chrX	13706613	13710938	wgEncodeBroadHistoneK562H3k4me3StdRawDataRep0.n1.q10.sorted.rmdup.non_black_broad_peak_32212	3.60589	.	Proximal_TD	ENST00000464506.1(RAB9A)::ENST00000243325.5(RAB9A)	15.967097::0.340601	7.535::3.82	4	0	0	0	3	.	.	.	ENST00000463321.1(TCEANC)&&ENST00000545566.1(TCEANC)::ENST00000544987.1(TCEANC)::ENST00000314720.4(TCEANC)::ENST00000490617.1(TCEANC)::ENST00000380600.1(TCEANC)&&ENST00000380579.1(TRAPPC2)::ENST00000458511.2(TRAPPC2);ENST00000519885.1(TRAPPC2)::ENST00000358231.5(TRAPPC2)::ENST00000518847.1(TRAPPC2)::ENST00000453655.2(TRAPPC2);ENST00000359680.5(TRAPPC2)::ENST00000380550.3(OFD1)::ENST00000398395.3(…	0&&1.667464::1.667464::0::0::0&&7.597089::7.597089::7.597089::7.597089::7.597089::8.726829::12.324131::12.225777::20.490938::20.490938::0	0.18&&0.3625::0.02::0.085::0.0::0.96&&0.3975::0.1925;2.16::0.385::0.6325::2.4025;5.935::1.705::0.0::8.5675;0.3575::0.5625::1.3075::0.7925	0.0392366992274::0
chrX	13751141	13754894	wgEncodeBroadHistoneK562H3k4me3StdRawDataRep0.n1.q10.sorted.rmdup.non_black_broad_peak_32213	3.28116	.	Proximal_TD	ENST00000380579.1(TRAPPC2)::ENST00000458511.2(TRAPPC2);ENST00000519885.1(TRAPPC2)::ENST00000358231.5(TRAPPC2)::ENST00000518847.1(TRAPPC2)::ENST00000453655.2(TRAPPC2);ENST00000359680.5(TRAPPC2)::ENST00000380550.3(OFD1)::ENST00000398395.3(OFD1)::ENST00000340096.6(OFD1);ENST00000380567.1(OFD1)::ENST00000485052.1(OFD1)::ENST00000490265.1(OFD1)::ENST00000466534.1(OFD1)	7.597089::7.597089::7.597089::7.597089::7.597089::8.726829::12.324131::12.225777::20.490938::20.490938::0	0.3975::0.1925;2.16::0.385::0.6325::2.4025;5.935::1.705::0.0::8.5675;0.3575::0.5625::1.3075::0.7925	2	0	0	0	2	.	.	.	ENST00000545566.1(TCEANC)::ENST00000544987.1(TCEANC)::ENST00000314720.4(TCEANC)::ENST00000490617.1(TCEANC)::ENST00000380600.1(TCEANC)&&ENST00000464506.1(RAB9A)::ENST00000243325.5(RAB9A)	1.667464::1.667464::0::0::0&&15.967097::0.340601	0.3625::0.02::0.085::0.0::0.96&&7.535::3.82	0::0::0::0::0::0::0::0::0::0::0
chrX	14046015	14048780	wgEncodeBroadHistoneK562H3k4me3StdRawDataRep0.n1.q10.sorted.rmdup.non_black_broad_peak_32214	2.0571	.	Proximal_TD	ENST00000477386.1(GEMIN8)::ENST00000332885.3(GEMIN8)::ENST00000380523.4(GEMIN8)::ENST00000398355.3(GEMIN8)	0::0::5.86438::5.86438	1.53::0.96::1.3625::3.5375	2	0	0	0	1	.	.	.	ENST00000545566.1(TCEANC)::ENST00000544987.1(TCEANC)::ENST00000314720.4(TCEANC)::ENST00000490617.1(TCEANC)::ENST00000380600.1(TCEANC)	1.667464::1.667464::0::0::0	0.3625::0.02::0.085::0.0::0.96	0::0::0::0
chrX	14082747	14083884	wgEncodeBroadHistoneK562H3k4me3StdRawDataRep0.n1.q10.sorted.rmdup.non_black_broad_peak_32215	1.90882	.	Distal_TD	.	.	.	0	0	0	0	0	.	.	.	.	.	.	.
chrX	14889454	14892558	wgEncodeBroadHistoneK562H3k4me3StdRawDataRep0.n1.q10.sorted.rmdup.non_black_broad_peak_32217	6.10278	.	Proximal_TD	ENST00000452869.1(FANCB)::ENST00000398334.1(FANCB)::ENST00000324138.3(FANCB)::ENST00000380492.3(MOSPD2)::ENST00000482354.1(MOSPD2)::ENST00000497603.2(MOSPD2)	13.722203::13.722203::13.722203::10.497889::1.75::0	0.0::8.825::1.435::3.455::0.865::0.7975	0	0	0	0	0	.	.	.	.	.	.	0.0948732714731::0.0948732714731::0.0948732714731::0::0::0
chrX	15166743	15167673	wgEncodeBroadHistoneK562H3k4me3StdRawDataRep0.n1.q10.sorted.rmdup.non_black_broad_peak_32218	11.5879	.	Distal_TD	.	.	.	0	0	0	0	0	.	.	.	.	.	.	.
chrX	15254404	15254673	wgEncodeBroadHistoneK562H3k4me3StdRawDataRep0.n1.q10.sorted.rmdup.non_black_broad_peak_32220	9.86358	.	Distal_TD	.	.	.	0	0	0	0	0	.	.	.	.	.	.	.
chrX	15352659	15354641	wgEncodeBroadHistoneK562H3k4me3StdRawDataRep0.n1.q10.sorted.rmdup.non_black_broad_peak_32222	4.92016	.	Proximal_TD	ENST00000482148.1(PIGA)::ENST00000333590.4(PIGA)::ENST00000474662.1(PIGA)::ENST00000428964.1(PIGA)::ENST00000542278.1(PIGA)	0::7.765376::7.765376::7.765376::7.765376	0.0::11.0675::1.73::1.2025::0.7475	0	0	0	0	0	.	.	.	.	.	.	0::0::0::0::0
chrX	15510529	15512229	wgEncodeBroadHistoneK562H3k4me3StdRawDataRep0.n1.q10.sorted.rmdup.non_black_broad_peak_32223	2.24543	.	Proximal_TD	ENST00000476381.1(PIR)::ENST00000471725.1(PIR)::ENST00000380420.5(PIR)::ENST00000380421.3(PIR)	0::2.301228::2.343183::0	0.0175::0.0325::5.825::0.4125	0	0	0	0	0	.	.	.	.	.	.	0::0::0::0
chrX	15567418	15572492	wgEncodeBroadHistoneK562H3k4me3StdRawDataRep0.n1.q10.sorted.rmdup.non_black_broad_peak_32226	1.8487	.	Distal_TD	.	.	.	0	0	0	0	0	.	.	.	.	.	.	.
chrX	15598215	15598807	wgEncodeBroadHistoneK562H3k4me3StdRawDataRep0.n1.q10.sorted.rmdup.non_black_broad_peak_32229	1.96069	.	Distal_TD	.	.	.	0	0	0	0	0	.	.	.	.	.	.	.
chrX	15692020	15694829	wgEncodeBroadHistoneK562H3k4me3StdRawDataRep0.n1.q10.sorted.rmdup.non_black_broad_peak_32230	2.30336	.	Proximal_TD	ENST00000380336.1(CA5BP1)::ENST00000448692.1(CA5BP1)::ENST00000380334.2(CA5BP1)::ENST00000380333.1(CA5BP1)::ENST00000380331.1(CA5BP1)	0::0::0::0::0	4.4475::2.2375::1.2875::1.4425::0.5875	0	0	0	0	0	.	.	.	.	.	.	0::0::0::0::0
chrX	15755434	15756741	wgEncodeBroadHistoneK562H3k4me3StdRawDataRep0.n1.q10.sorted.rmdup.non_black_broad_peak_32231	1.91761	.	Proximal_TD	ENST00000318636.3(CA5B)	0.285779	0.5075	0	0	0	0	0	.	.	.	.	.	.	0
chrX	15807878	15809565	wgEncodeBroadHistoneK562H3k4me3StdRawDataRep0.n1.q10.sorted.rmdup.non_black_broad_peak_32232	2.24948	.	Proximal_TD	ENST00000380308.3(ZRSR2<CCG>);ENST00000307771.7(ZRSR2<CCG>)::ENST00000468028.1(ZRSR2<CCG>)	3.090255::0	0.4675;6.05::0.0	0	0	0	0	0	.	.	.	.	.	.	0::0
chrX	15871423	15874642	wgEncodeBroadHistoneK562H3k4me3StdRawDataRep0.n1.q10.sorted.rmdup.non_black_broad_peak_32233	1.84965	.	Proximal_TD	ENST00000380291.1(AP1S2)::ENST00000421527.2(AP1S2);ENST00000545766.1(AP1S2)::ENST00000329235.2(AP1S2)	13.607639::13.607639::0	5.155::0.0;0.295::16.085	0	0	0	0	0	.	.	.	.	.	.	0.0883167348935::0.0883167348935::0
chrX	16647277	16648176	wgEncodeBroadHistoneK562H3k4me3StdRawDataRep0.n1.q10.sorted.rmdup.non_black_broad_peak_32236	2.09997	.	Distal_TD	.	.	.	0	0	0	0	0	.	.	.	.	.	.	.
chrX	16729187	16731528	wgEncodeBroadHistoneK562H3k4me3StdRawDataRep0.n1.q10.sorted.rmdup.non_black_broad_peak_32238	2.33466	.	Proximal_TD	ENST00000443824.1(CTPS2)::ENST00000359276.4(CTPS2)::ENST00000380241.3(CTPS2)	0::0::0.620372	2.405::2.565::6.145	1	0	0	1	0	.	.	.	.	.	.	0::0::0
chrX	16736903	16741071	wgEncodeBroadHistoneK562H3k4me3StdRawDataRep0.n1.q10.sorted.rmdup.non_black_broad_peak_32239	3.22379	.	Proximal_TD	ENST00000380155.3(SYAP1)::ENST00000495743.1(SYAP1)	113.251834::0	18.6475::3.52	6	0	0	1	2	.	.	.	ENST00000380155.3(SYAP1)::ENST00000495743.1(SYAP1)&&ENST00000380122.5(TXLNG)::ENST00000398155.4(TXLNG)	113.251834::0&&29.898943::29.898943	18.6475::3.52&&20.79::0.8575	0.0157313520788::0
chrX	16790009	16790480	wgEncodeBroadHistoneK562H3k4me3StdRawDataRep0.n1.q10.sorted.rmdup.non_black_broad_peak_32240	3.71794	.	Distal_TD	.	.	.	4	0	0	0	2	.	.	.	ENST00000380155.3(SYAP1)::ENST00000495743.1(SYAP1)&&ENST00000443824.1(CTPS2)::ENST00000359276.4(CTPS2)::ENST00000380241.3(CTPS2)	113.251834::0&&0::0::0.620372	18.6475::3.52&&2.405::2.565::6.145	.
chrX	16803453	16806323	wgEncodeBroadHistoneK562H3k4me3StdRawDataRep0.n1.q10.sorted.rmdup.non_black_broad_peak_32241	6.22632	.	Proximal_TD	ENST00000380122.5(TXLNG)::ENST00000398155.4(TXLNG)	29.898943::29.898943	20.79::0.8575	2	0	0	0	2	.	.	.	ENST00000380155.3(SYAP1)::ENST00000495743.1(SYAP1)&&ENST00000380084.4(RBBP7)::ENST00000493145.1(RBBP7)::ENST00000468092.1(RBBP7)::ENST00000404022.1(RBBP7)::ENST00000380087.2(RBBP7)	113.251834::0&&1.555086::0::84.705613::84.705613::0	18.6475::3.52&&9.175::0.2525::0.19::5.865::64.89	0.0784191253535::0.0784191253535
chrX	16886389	16889916	wgEncodeBroadHistoneK562H3k4me3StdRawDataRep0.n1.q10.sorted.rmdup.non_black_broad_peak_32242	6.06301	.	Proximal_TD	ENST00000380084.4(RBBP7)::ENST00000493145.1(RBBP7)::ENST00000468092.1(RBBP7)::ENST00000404022.1(RBBP7)::ENST00000380087.2(RBBP7)	1.555086::0::84.705613::84.705613::0	9.175::0.2525::0.19::5.865::64.89	2	0	0	1	1	.	.	.	ENST00000380122.5(TXLNG)::ENST00000398155.4(TXLNG)	29.898943::29.898943	20.79::0.8575	0::0::0.0261354263972::0.0261354263972::0
chrX	16900407	16901596	wgEncodeBroadHistoneK562H3k4me3StdRawDataRep0.n1.q10.sorted.rmdup.non_black_broad_peak_32243	2.94438	.	Distal_TD	.	.	.	1	0	0	0	1	.	.	.	ENST00000380084.4(RBBP7)::ENST00000493145.1(RBBP7)::ENST00000468092.1(RBBP7)::ENST00000404022.1(RBBP7)::ENST00000380087.2(RBBP7)	1.555086::0::84.705613::84.705613::0	9.175::0.2525::0.19::5.865::64.89	.
chrX	16964344	16965567	wgEncodeBroadHistoneK562H3k4me3StdRawDataRep0.n1.q10.sorted.rmdup.non_black_broad_peak_32245	4.46401	.	Proximal_TD	ENST00000357277.3(REPS2)::ENST00000303843.7(REPS2)::ENST00000481792.1(REPS2)	0.0::0::0	0.0::0.0025::0.0	0	0	0	0	0	.	.	.	.	.	.	0::0::0
chrX	18191188	18192662	wgEncodeBroadHistoneK562H3k4me3StdRawDataRep0.n1.q10.sorted.rmdup.non_black_broad_peak_32247	3.37072	.	Distal_TD	.	.	.	0	0	0	0	0	.	.	.	.	.	.	.
chrX	18370769	18373398	wgEncodeBroadHistoneK562H3k4me3StdRawDataRep0.n1.q10.sorted.rmdup.non_black_broad_peak_32250	2.85136	.	Proximal_TD	ENST00000251900.4(SCML2)	0	11.3925	0	0	0	0	0	.	.	.	.	.	.	0
chrX	18442950	18444471	wgEncodeBroadHistoneK562H3k4me3StdRawDataRep0.n1.q10.sorted.rmdup.non_black_broad_peak_32251	2.07373	.	Proximal_TD	ENST00000379996.3(CDKL5)	0.426089	0.02	0	0	0	0	0	.	.	.	.	.	.	0
chrX	18692202	18693940	wgEncodeBroadHistoneK562H3k4me3StdRawDataRep0.n1.q10.sorted.rmdup.non_black_broad_peak_32252	2.1588	.	Proximal_TD	ENST00000379984.3(RS1)::ENST00000486029.1(PPEF1)	0.0::0	0.0::0.0	0	0	0	0	0	.	.	.	.	.	.	0::0
chrX	18904385	18905033	wgEncodeBroadHistoneK562H3k4me3StdRawDataRep0.n1.q10.sorted.rmdup.non_black_broad_peak_32254	1.94066	.	Proximal_TD	ENST00000452900.1(PHKA2-AS1)	0	0.0425	0	0	0	0	0	.	.	.	.	.	.	0
chrX	19001129	19004080	wgEncodeBroadHistoneK562H3k4me3StdRawDataRep0.n1.q10.sorted.rmdup.non_black_broad_peak_32255	5.52048	.	Proximal_TD	ENST00000379942.4(PHKA2)	0.899294	5.605	0	0	0	0	0	.	.	.	.	.	.	0
chrX	19361053	19363328	wgEncodeBroadHistoneK562H3k4me3StdRawDataRep0.n1.q10.sorted.rmdup.non_black_broad_peak_32256	6.35063	.	Proximal_TD	ENST00000540249.1(PDHA1<OG>);ENST00000545074.1(PDHA1<OG>);ENST00000379806.5(PDHA1<OG>)::ENST00000423505.1(PDHA1<OG>)::ENST00000417819.1(PDHA1<OG>)::ENST00000422285.2(PDHA1<OG>)::ENST00000492364.1(PDHA1<OG>)::ENST00000355808.5(PDHA1<OG>)::ENST00000379805.3(PDHA1<OG>)	117.01976::117.01976::117.01976::117.01976::117.01976::0::0	2.2275;0.16;0.0::2.515::0.0825::30.74::5.93::2.32::28.5	0	0	0	0	0	.	.	.	.	.	.	0.0119602608567::0.0119602608567::0.0119602608567::0.0119602608567::0.0119602608567::0::0
chrX	19905190	19905721	wgEncodeBroadHistoneK562H3k4me3StdRawDataRep0.n1.q10.sorted.rmdup.non_black_broad_peak_32258	5.18699	.	Proximal_TD	ENST00000379697.3(SH3KBP1)::ENST00000397821.3(SH3KBP1)	0.0::0.464365	0.03::0.1925	0	0	0	0	0	.	.	.	.	.	.	0::0
chrX	20008296	20008948	wgEncodeBroadHistoneK562H3k4me3StdRawDataRep0.n1.q10.sorted.rmdup.non_black_broad_peak_32259	3.35688	.	Distal_TD	.	.	.	0	0	0	0	0	.	.	.	.	.	.	.
chrX	20157477	20161348	wgEncodeBroadHistoneK562H3k4me3StdRawDataRep0.n1.q10.sorted.rmdup.non_black_broad_peak_32260	4.97468	.	Proximal_TD	ENST00000424026.1(EIF1AX-AS1)::ENST00000379593.1(EIF1AX<OG>)::ENST00000379607.5(EIF1AX<OG>)	0::46.522015::46.522015	0.0::8.0875::53.7425	2	0	0	0	1	.	.	.	ENST00000438357.1(RPS6KA3)::ENST00000379565.3(RPS6KA3)::ENST00000492128.1(RPS6KA3)::ENST00000544447.1(RPS6KA3)	0.400154::20.728948::0::0	0.605::22.5325::0.8325::0.16	0::0.0214979556065::0.0214979556065
chrX	20282316	20285809	wgEncodeBroadHistoneK562H3k4me3StdRawDataRep0.n1.q10.sorted.rmdup.non_black_broad_peak_32264	2.24216	.	Proximal_TD	ENST00000438357.1(RPS6KA3)::ENST00000379565.3(RPS6KA3)::ENST00000492128.1(RPS6KA3)::ENST00000544447.1(RPS6KA3)	0.400154::20.728948::0::0	0.605::22.5325::0.8325::0.16	2	0	0	0	1	.	.	.	ENST00000424026.1(EIF1AX-AS1)::ENST00000379593.1(EIF1AX<OG>)::ENST00000379607.5(EIF1AX<OG>)	0::46.522015::46.522015	0.0::8.0875::53.7425	0::0.10426070985::0::0
chrX	21856994	21859144	wgEncodeBroadHistoneK562H3k4me3StdRawDataRep0.n1.q10.sorted.rmdup.non_black_broad_peak_32265	2.84707	.	Proximal_TD	ENST00000379484.5(MBTPS2);ENST00000465888.1(MBTPS2)::ENST00000365779.2(MBTPS2)	14.718093::2.0537	1.7175;0.0::0.28	1	0	0	0	1	.	.	.	ENST00000603134.1(LL0XNC01-39B3.1)::ENST00000404933.2(SMS)::ENST00000379404.1(SMS)::ENST00000415881.2(SMS)::ENST00000478094.1(SMS)	0::2.182218::166.031799::166.031799::0	0.0125::121.29::2.6825::0.4275::0.0	0.0232714943732::0
chrX	21958210	21960946	wgEncodeBroadHistoneK562H3k4me3StdRawDataRep0.n1.q10.sorted.rmdup.non_black_broad_peak_32267	2.44689	.	Proximal_TD	ENST00000603134.1(LL0XNC01-39B3.1)::ENST00000404933.2(SMS)::ENST00000379404.1(SMS)::ENST00000415881.2(SMS)::ENST00000478094.1(SMS)	0::2.182218::166.031799::166.031799::0	0.0125::121.29::2.6825::0.4275::0.0	1	0	0	0	1	.	.	.	ENST00000379484.5(MBTPS2);ENST00000465888.1(MBTPS2)::ENST00000365779.2(MBTPS2)	14.718093::2.0537	1.7175;0.0::0.28	0::0::0.0229856704016::0.0229856704016::0
chrX	23685014	23687977	wgEncodeBroadHistoneK562H3k4me3StdRawDataRep0.n1.q10.sorted.rmdup.non_black_broad_peak_32272	7.2285	.	Proximal_TD	ENST00000379341.4(PRDX4)::ENST00000495599.1(PRDX4)::ENST00000379331.3(PRDX4)	109.675671::133.836133::24.160462	78.905::0.0::2.1275	0	0	0	0	0	.	.	.	.	.	.	0.0376405124341::0.0546873793662::0.0546873793662
chrX	23758729	23761884	wgEncodeBroadHistoneK562H3k4me3StdRawDataRep0.n1.q10.sorted.rmdup.non_black_broad_peak_32274	4.68057	.	Proximal_TD	ENST00000492081.1(ACOT9)::ENST00000379303.5(ACOT9)::ENST00000336430.7(ACOT9)::ENST00000494361.1(ACOT9)	21.473007::0::0::0	3.3675::7.045::10.79::0.7675	1	0	0	0	1	.	.	.	ENST00000366134.2(RP13-314C10.5)::ENST00000379254.1(SAT1);ENST00000379270.4(SAT1);ENST00000379251.3(SAT1);ENST00000379253.3(SAT1)::ENST00000489394.1(SAT1)::ENST00000463236.1(SAT1)::ENST00000487713.1(SAT1)::ENST00000474223.1(SAT1)::ENST00000462639.1(SAT1)	0.0::70.930886::70.930886::0::0::0::0	0.1475::0.1975;17.76;1.3875;8.6625::2.845::0.0::0.3175::6.015::0.7775	0.0212196548473::0::0::0
chrX	23799227	23803260	wgEncodeBroadHistoneK562H3k4me3StdRawDataRep0.n1.q10.sorted.rmdup.non_black_broad_peak_32276	2.93287	.	Proximal_TD	ENST00000366134.2(RP13-314C10.5)::ENST00000379254.1(SAT1);ENST00000379270.4(SAT1);ENST00000379251.3(SAT1);ENST00000379253.3(SAT1)::ENST00000489394.1(SAT1)::ENST00000463236.1(SAT1)::ENST00000487713.1(SAT1)::ENST00000474223.1(SAT1)::ENST00000462639.1(SAT1)	0.0::70.930886::70.930886::0::0::0::0	0.1475::0.1975;17.76;1.3875;8.6625::2.845::0.0::0.3175::6.015::0.7775	1	0	0	0	1	.	.	.	ENST00000492081.1(ACOT9)::ENST00000379303.5(ACOT9)::ENST00000336430.7(ACOT9)::ENST00000494361.1(ACOT9)	21.473007::0::0::0	3.3675::7.045::10.79::0.7675	0::0.167901367632::0.167901367632::0::0::0::0
chrX	23924774	23926846	wgEncodeBroadHistoneK562H3k4me3StdRawDataRep0.n1.q10.sorted.rmdup.non_black_broad_peak_32280	2.56368	.	Proximal_TD	ENST00000379211.3(CXorf58<TSG>)::ENST00000490078.1(APOO)::ENST00000379226.4(APOO)::ENST00000379220.3(APOO)	0::33.894334::33.894334::0	0.055::0.6::14.2925::0.2125	3	0	0	0	2	.	.	.	ENST00000253039.4(EIF2S3)::ENST00000487075.1(EIF2S3)&&ENST00000328046.8(KLHL15)	2.080364::69.563825&&0	241.6625::1.8025&&7.75	0::0.0313790286928::0.0313790286928::0
chrX	23970532	23972595	wgEncodeBroadHistoneK562H3k4me3StdRawDataRep0.n1.q10.sorted.rmdup.non_black_broad_peak_32281	5.04263	.	Distal_TD	.	.	.	0	0	0	0	0	.	.	.	.	.	.	.
chrX	24041443	24045055	wgEncodeBroadHistoneK562H3k4me3StdRawDataRep0.n1.q10.sorted.rmdup.non_black_broad_peak_32283	2.69264	.	Proximal_TD	ENST00000328046.8(KLHL15)	0	7.75	4	0	0	0	3	.	.	.	ENST00000379211.3(CXorf58<TSG>)::ENST00000490078.1(APOO)::ENST00000379226.4(APOO)::ENST00000379220.3(APOO)&&ENST00000253039.4(EIF2S3)::ENST00000487075.1(EIF2S3)&&ENST00000497813.1(ZFX)::ENST00000428571.1(ZFX)::ENST00000539115.1(ZFX)::ENST00000427551.1(ZFX-AS1)::ENST00000379188.3(ZFX)::ENST00000419690.1(ZFX)::ENST00000379177.1(ZFX)::ENST00000304543.5(ZFX)::ENST00000459724.1(ZFX)::ENST00000480195.1…	0::33.894334::33.894334::0&&2.080364::69.563825&&0::0::0.571559::0.391194::8.121977::8.121977::7.550418::0::0::0::0	0.055::0.6::14.2925::0.2125&&241.6625::1.8025&&0.3925::0.185::0.7::0.0::6.0425::0.36::0.83::2.3075::0.0::0.09::0.855	0
chrX	24071871	24075111	wgEncodeBroadHistoneK562H3k4me3StdRawDataRep0.n1.q10.sorted.rmdup.non_black_broad_peak_32284	6.11299	.	Proximal_TD	ENST00000253039.4(EIF2S3)::ENST00000487075.1(EIF2S3)	2.080364::69.563825	241.6625::1.8025	3	0	0	0	3	.	.	.	ENST00000379211.3(CXorf58<TSG>)::ENST00000490078.1(APOO)::ENST00000379226.4(APOO)::ENST00000379220.3(APOO)&&ENST00000328046.8(KLHL15)&&ENST00000497813.1(ZFX)::ENST00000428571.1(ZFX)::ENST00000539115.1(ZFX)::ENST00000427551.1(ZFX-AS1)::ENST00000379188.3(ZFX)::ENST00000419690.1(ZFX)::ENST00000379177.1(ZFX)::ENST00000304543.5(ZFX)::ENST00000459724.1(ZFX)::ENST00000480195.1(ZFX)::ENST00000540034.1(ZF…	0::33.894334::33.894334::0&&0&&0::0::0.571559::0.391194::8.121977::8.121977::7.550418::0::0::0::0	0.055::0.6::14.2925::0.2125&&7.75&&0.3925::0.185::0.7::0.0::6.0425::0.36::0.83::2.3075::0.0::0.09::0.855	0::0.0259361440548
chrX	24102739	24103018	wgEncodeBroadHistoneK562H3k4me3StdRawDataRep0.n1.q10.sorted.rmdup.non_black_broad_peak_32286	1.61918	.	Distal_TD	.	.	.	0	0	0	0	0	.	.	.	.	.	.	.
chrX	24166717	24170295	wgEncodeBroadHistoneK562H3k4me3StdRawDataRep0.n1.q10.sorted.rmdup.non_black_broad_peak_32287	3.63031	.	Proximal_TD	ENST00000497813.1(ZFX)::ENST00000428571.1(ZFX)::ENST00000539115.1(ZFX)::ENST00000427551.1(ZFX-AS1)::ENST00000379188.3(ZFX)::ENST00000419690.1(ZFX)::ENST00000379177.1(ZFX)::ENST00000304543.5(ZFX)::ENST00000459724.1(ZFX)::ENST00000480195.1(ZFX)::ENST00000540034.1(ZFX)	0::0::0.571559::0.391194::8.121977::8.121977::7.550418::0::0::0::0	0.3925::0.185::0.7::0.0::6.0425::0.36::0.83::2.3075::0.0::0.09::0.855	2	0	0	0	2	.	.	.	ENST00000253039.4(EIF2S3)::ENST00000487075.1(EIF2S3)&&ENST00000328046.8(KLHL15)	2.080364::69.563825&&0	241.6625::1.8025&&7.75	0::0::0::0::0::0::0::0::0::0::0
chrX	24482709	24484003	wgEncodeBroadHistoneK562H3k4me3StdRawDataRep0.n1.q10.sorted.rmdup.non_black_broad_peak_32290	8.51655	.	Proximal_TD	ENST00000379162.4(PDK3)::ENST00000441463.2(PDK3)	2.055383::0	0.17::0.485	0	0	0	0	0	.	.	.	.	.	.	0::0
chrX	24665575	24665994	wgEncodeBroadHistoneK562H3k4me3StdRawDataRep0.n1.q10.sorted.rmdup.non_black_broad_peak_32291	7.50403	.	Proximal_TD	ENST00000496020.1(PCYT1B)::ENST00000356768.4(PCYT1B)::ENST00000379144.2(PCYT1B)::ENST00000432626.1(PCYT1B-AS1)	0.0::0::0.0::0	0.0025::0.01::0.0125::0.0	0	0	0	0	0	.	.	.	.	.	.	0::0::0::0
chrX	24711255	24713350	wgEncodeBroadHistoneK562H3k4me3StdRawDataRep0.n1.q10.sorted.rmdup.non_black_broad_peak_32292	4.32108	.	Proximal_TD	ENST00000379068.3(POLA1)::ENST00000379059.3(POLA1)	25.691222::0	25.055::2.475	0	0	0	0	0	.	.	.	.	.	.	0.080339980791::0
chrX	25031059	25031457	wgEncodeBroadHistoneK562H3k4me3StdRawDataRep0.n1.q10.sorted.rmdup.non_black_broad_peak_32293	2.17955	.	Proximal_TD	ENST00000379044.4(ARX)	0	0.0025	0	0	0	0	0	.	.	.	.	.	.	0
chrX	30233155	30235545	wgEncodeBroadHistoneK562H3k4me3StdRawDataRep0.n1.q10.sorted.rmdup.non_black_broad_peak_32294	2.37542	.	Proximal_TD	ENST00000378988.4(MAGEB2)	42.1976	50.4675	1	0	0	0	1	.	.	.	ENST00000378981.3(MAGEB1)::ENST00000397550.1(MAGEB1)::ENST00000397548.2(MAGEB1)	0::0::13.72113	2.1975::0.0::23.395	0.969621
chrX	30264735	30266369	wgEncodeBroadHistoneK562H3k4me3StdRawDataRep0.n1.q10.sorted.rmdup.non_black_broad_peak_32295	5.34908	.	Proximal_TD	ENST00000378981.3(MAGEB1)::ENST00000397550.1(MAGEB1)::ENST00000397548.2(MAGEB1)	0::0::13.72113	2.1975::0.0::23.395	1	0	0	0	1	.	.	.	ENST00000378988.4(MAGEB2)	42.1976	50.4675	0::0::1.0
chrX	30670509	30672613	wgEncodeBroadHistoneK562H3k4me3StdRawDataRep0.n1.q10.sorted.rmdup.non_black_broad_peak_32297	8.53386	.	Proximal_TD	ENST00000378943.3(GK);ENST00000378946.3(GK)::ENST00000378945.3(GK)::ENST00000427190.1(GK);ENST00000481024.1(GK)::ENST00000479048.1(GK)::ENST00000487652.1(GK)::ENST00000471362.1(GK)::ENST00000378941.3(GK)	1.185194::0::0::0::0::0::0	5.1975;0.1125::1.5625::0.0325;0.0325::0.35::0.1925::0.0::0.09	0	0	0	0	0	.	.	.	.	.	.	0::0::0::0::0::0::0
chrX	30905019	30908300	wgEncodeBroadHistoneK562H3k4me3StdRawDataRep0.n1.q10.sorted.rmdup.non_black_broad_peak_32299	5.72454	.	Distal_TD	.	.	.	0	0	0	0	0	.	.	.	.	.	.	.
chrX	31284477	31285009	wgEncodeBroadHistoneK562H3k4me3StdRawDataRep0.n1.q10.sorted.rmdup.non_black_broad_peak_32304	2.61261	.	Proximal_TD	ENST00000378702.4(DMD)::ENST00000361471.4(DMD)::ENST00000378680.2(DMD)::ENST00000378723.3(DMD)	0.0::0.047438::0.047438::0.047438	0.3375::0.0::0.0075::0.22	0	0	0	0	0	.	.	.	.	.	.	0::0::0::0
chrX	31879290	31881842	wgEncodeBroadHistoneK562H3k4me3StdRawDataRep0.n1.q10.sorted.rmdup.non_black_broad_peak_32306	2.54163	.	Distal_TD	.	.	.	0	0	0	0	0	.	.	.	.	.	.	.
chrX	37207980	37209944	wgEncodeBroadHistoneK562H3k4me3StdRawDataRep0.n1.q10.sorted.rmdup.non_black_broad_peak_32310	4.66083	.	Proximal_TD	ENST00000378628.4(PRRG1)::ENST00000491253.1(PRRG1)::ENST00000542554.1(PRRG1);ENST00000543642.1(PRRG1);ENST00000466533.1(PRRG1)::ENST00000465127.1(TM4SF2)::ENST00000484460.1(PRRG1)::ENST00000449135.2(PRRG1)::ENST00000463135.1(PRRG1)	7.624489::7.624489::7.05293::7.05293::0::0::0	1.745::0.2475::0.0;0.255;0.0::0.05::0.0::0.635::0.34	0	0	0	0	0	.	.	.	.	.	.	0::0::0::0::0::0::0
chrX	37430908	37432836	wgEncodeBroadHistoneK562H3k4me3StdRawDataRep0.n1.q10.sorted.rmdup.non_black_broad_peak_32311	4.77424	.	Proximal_TD	ENST00000378621.3(LANCL3)::ENST00000378619.3(LANCL3)	0::0.520336	0.235::0.1975	0	0	0	0	0	.	.	.	.	.	.	0::0
chrX	37511795	37513023	wgEncodeBroadHistoneK562H3k4me3StdRawDataRep0.n1.q10.sorted.rmdup.non_black_broad_peak_32312	3.07076	.	Distal_TD	.	.	.	1	0	0	0	1	.	.	.	ENST00000378616.3(XK)	18.7981	9.27	.
chrX	37544233	37548887	wgEncodeBroadHistoneK562H3k4me3StdRawDataRep0.n1.q10.sorted.rmdup.non_black_broad_peak_32313	2.53654	.	Proximal_TD	ENST00000378616.3(XK)	18.7981	9.27	1	0	0	1	0	.	.	.	.	.	.	0.762565
chrX	37575701	37576988	wgEncodeBroadHistoneK562H3k4me3StdRawDataRep0.n1.q10.sorted.rmdup.non_black_broad_peak_32314	4.68225	.	Distal_TD	.	.	.	0	0	0	0	0	.	.	.	.	.	.	.
chrX	37706141	37707237	wgEncodeBroadHistoneK562H3k4me3StdRawDataRep0.n1.q10.sorted.rmdup.non_black_broad_peak_32315	5.07382	.	Proximal_TD	ENST00000432389.2(DYNLT3)::ENST00000378581.3(DYNLT3)::ENST00000378578.4(DYNLT3)	0::4.199567::0	0.0::0.2525::5.15	0	0	0	0	0	.	.	.	.	.	.	0::0::0
chrX	38185698	38187279	wgEncodeBroadHistoneK562H3k4me3StdRawDataRep0.n1.q10.sorted.rmdup.non_black_broad_peak_32317	5.81771	.	Proximal_TD	ENST00000482855.1(RPGR)::ENST00000474584.1(RPGR)::ENST00000309513.3(RPGR);ENST00000342811.3(RPGR);ENST00000339363.3(RPGR);ENST00000338898.3(RPGR)::ENST00000378505.2(RPGR)::ENST00000318842.7(RPGR)	0.151276::4.585934::4.7099::4.7099::2.4288	0.235::0.2525::0.1625;0.0;0.27;0.0525::0.0675::1.9075	0	0	0	0	0	.	.	.	.	.	.	0::0::0::0::0
chrX	38420044	38421135	wgEncodeBroadHistoneK562H3k4me3StdRawDataRep0.n1.q10.sorted.rmdup.non_black_broad_peak_32318	11.4678	.	Proximal_TD	ENST00000378482.2(TSPAN7)::ENST00000422612.2(TSPAN7);ENST00000471410.1(TSPAN7)::ENST00000545599.1(TSPAN7);ENST00000475216.1(TSPAN7);ENST00000286824.6(TSPAN7);ENST00000480976.1(TSPAN7)	0::0.0::0.0	0.0::0.0;0.0::0.0;0.0;0.0;0.0	0	0	0	0	0	.	.	.	.	.	.	0::0::0
chrX	38500598	38500940	wgEncodeBroadHistoneK562H3k4me3StdRawDataRep0.n1.q10.sorted.rmdup.non_black_broad_peak_32322	8.88866	.	Distal_TD	.	.	.	0	0	0	0	0	.	.	.	.	.	.	.
chrX	38629674	38630757	wgEncodeBroadHistoneK562H3k4me3StdRawDataRep0.n1.q10.sorted.rmdup.non_black_broad_peak_32324	4.27451	.	Proximal_TD	ENST00000432359.1(RP4-646N3.1)	0	0.285	1	0	1	0	0	ENST00000457894.1(MID1IP1)::ENST00000378474.3(MID1IP1)::ENST00000336949.6(MID1IP1)::ENST00000436893.1(MID1IP1-AS1)	8.716974::8.716974::0::0	6.865::4.0525::3.055::0.315	.	.	.	0
chrX	38660116	38667015	wgEncodeBroadHistoneK562H3k4me3StdRawDataRep0.n1.q10.sorted.rmdup.non_black_broad_peak_32325	4.92124	.	Proximal_BD	ENST00000457894.1(MID1IP1)::ENST00000378474.3(MID1IP1)::ENST00000336949.6(MID1IP1)::ENST00000436893.1(MID1IP1-AS1)	8.716974::8.716974::0::0	6.865::4.0525::3.055::0.315	1	0	0	0	1	.	.	.	ENST00000432359.1(RP4-646N3.1)	0	0.285	0::0::0::0
chrX	39299207	39299739	wgEncodeBroadHistoneK562H3k4me3StdRawDataRep0.n1.q10.sorted.rmdup.non_black_broad_peak_32328	5.46723	.	Distal_TD	.	.	.	0	0	0	0	0	.	.	.	.	.	.	.
chrX	39350375	39350835	wgEncodeBroadHistoneK562H3k4me3StdRawDataRep0.n1.q10.sorted.rmdup.non_black_broad_peak_32330	2.64982	.	Distal_TD	.	.	.	0	0	0	0	0	.	.	.	.	.	.	.
chrX	39547895	39548749	wgEncodeBroadHistoneK562H3k4me3StdRawDataRep0.n1.q10.sorted.rmdup.non_black_broad_peak_32332	5.09645	.	Distal_TD	.	.	.	0	0	0	0	0	.	.	.	.	.	.	.
chrX	39589768	39590141	wgEncodeBroadHistoneK562H3k4me3StdRawDataRep0.n1.q10.sorted.rmdup.non_black_broad_peak_32333	4.21909	.	Distal_TD	.	.	.	0	0	0	0	0	.	.	.	.	.	.	.
chrX	39714086	39715224	wgEncodeBroadHistoneK562H3k4me3StdRawDataRep0.n1.q10.sorted.rmdup.non_black_broad_peak_32337	1.88141	.	Distal_TD	.	.	.	0	0	0	0	0	.	.	.	.	.	.	.
chrX	39872317	39874772	wgEncodeBroadHistoneK562H3k4me3StdRawDataRep0.n1.q10.sorted.rmdup.non_black_broad_peak_32338	2.00458	.	Distal_TD	.	.	.	2	0	1	1	0	ENST00000378444.4(BCOR<TSG><CCG>);ENST00000397354.3(BCOR<TSG><CCG>)	0	5.755;2.54	.	.	.	0.155257
chrX	39941950	39944274	wgEncodeBroadHistoneK562H3k4me3StdRawDataRep0.n1.q10.sorted.rmdup.non_black_broad_peak_32339	3.30165	.	Distal_TD	.	.	.	2	0	0	2	0	.	.	.	.	.	.	.
chrX	39949357	39960239	wgEncodeBroadHistoneK562H3k4me3StdRawDataRep0.n1.q10.sorted.rmdup.non_black_broad_peak_32340	3.14739	.	Proximal_BD	ENST00000378444.4(BCOR<TSG><CCG>);ENST00000397354.3(BCOR<TSG><CCG>)	0	5.755;2.54	2	0	0	2	0	.	.	.	.	.	.	0
chrX	39961428	39969927	wgEncodeBroadHistoneK562H3k4me3StdRawDataRep0.n1.q10.sorted.rmdup.non_black_broad_peak_32341	7.54145	.	Distal_BD	.	.	.	1	0	0	1	0	.	.	.	.	.	.	0.153632
chrX	39976336	39977229	wgEncodeBroadHistoneK562H3k4me3StdRawDataRep0.n1.q10.sorted.rmdup.non_black_broad_peak_32342	2.3133	.	Distal_TD	.	.	.	0	0	0	0	0	.	.	.	.	.	.	.
chrX	40007326	40015379	wgEncodeBroadHistoneK562H3k4me3StdRawDataRep0.n1.q10.sorted.rmdup.non_black_broad_peak_32344	6.98269	.	Distal_BD	.	.	.	1	0	0	1	0	.	.	.	.	.	.	.
chrX	40028325	40028827	wgEncodeBroadHistoneK562H3k4me3StdRawDataRep0.n1.q10.sorted.rmdup.non_black_broad_peak_32345	2.1017	.	Distal_TD	.	.	.	1	0	0	1	0	.	.	.	.	.	.	.
chrX	40030447	40037033	wgEncodeBroadHistoneK562H3k4me3StdRawDataRep0.n1.q10.sorted.rmdup.non_black_broad_peak_32346	5.17747	.	Proximal_BD	ENST00000406200.2(BCOR<TSG><CCG>)::ENST00000342274.4(BCOR<TSG><CCG>);ENST00000378455.4(BCOR<TSG><CCG>)	0::0	0.0::0.0;1.87	1	0	0	1	0	.	.	.	.	.	.	0::0
chrX	40125958	40127179	wgEncodeBroadHistoneK562H3k4me3StdRawDataRep0.n1.q10.sorted.rmdup.non_black_broad_peak_32347	1.76236	.	Distal_TD	.	.	.	3	2	2	2	0	ENST00000378444.4(BCOR<TSG><CCG>);ENST00000397354.3(BCOR<TSG><CCG>)&&ENST00000406200.2(BCOR<TSG><CCG>)::ENST00000342274.4(BCOR<TSG><CCG>);ENST00000378455.4(BCOR<TSG><CCG>)	0&&0::0	5.755;2.54&&0.0::0.0;1.87	.	.	.	.
chrX	40293864	40294431	wgEncodeBroadHistoneK562H3k4me3StdRawDataRep0.n1.q10.sorted.rmdup.non_black_broad_peak_32348	1.89301	.	Distal_TD	.	.	.	0	0	0	0	0	.	.	.	.	.	.	.
chrX	40403324	40404105	wgEncodeBroadHistoneK562H3k4me3StdRawDataRep0.n1.q10.sorted.rmdup.non_black_broad_peak_32351	2.27665	.	Distal_TD	.	.	.	0	0	0	0	0	.	.	.	.	.	.	.
chrX	40430077	40431040	wgEncodeBroadHistoneK562H3k4me3StdRawDataRep0.n1.q10.sorted.rmdup.non_black_broad_peak_32352	2.53292	.	Distal_TD	.	.	.	0	0	0	0	0	.	.	.	.	.	.	.
chrX	40439336	40441044	wgEncodeBroadHistoneK562H3k4me3StdRawDataRep0.n1.q10.sorted.rmdup.non_black_broad_peak_32353	5.05237	.	Proximal_TD	ENST00000535539.1(ATP6AP2)::ENST00000378438.4(ATP6AP2)::ENST00000535777.1(ATP6AP2);ENST00000486558.1(ATP6AP2)	30.172936::30.172936::0	0.0225::25.4175::0.2275;0.06	0	0	0	0	0	.	.	.	.	.	.	0.0455811509729::0.0455811509729::0
chrX	40503877	40507257	wgEncodeBroadHistoneK562H3k4me3StdRawDataRep0.n1.q10.sorted.rmdup.non_black_broad_peak_32354	5.77099	.	Proximal_TD	ENST00000378421.1(CXorf38)::ENST00000440784.2(CXorf38)::ENST00000327877.5(CXorf38)::ENST00000378426.1(CXorf38)::ENST00000378418.2(CXorf38)	9.56003::9.56003::9.56003::9.56003::0	0.315::0.525::3.8775::0.4225::0.025	0	0	0	0	0	.	.	.	.	.	.	0::0::0::0::0
chrX	40592867	40595866	wgEncodeBroadHistoneK562H3k4me3StdRawDataRep0.n1.q10.sorted.rmdup.non_black_broad_peak_32355	5.66575	.	Proximal_TD	ENST00000495865.1(MED14)::ENST00000456333.1(MED14-AS1)::ENST00000324817.1(MED14)::ENST00000482034.1(MED14)	0::0::3.958251::19.278704	1.77::0.12::5.4225::0.945	0	0	0	0	0	.	.	.	.	.	.	0::0::0::0.0148955694785
chrX	40653565	40653984	wgEncodeBroadHistoneK562H3k4me3StdRawDataRep0.n1.q10.sorted.rmdup.non_black_broad_peak_32356	4.23359	.	Distal_TD	.	.	.	0	0	0	0	0	.	.	.	.	.	.	.
chrX	40664509	40664859	wgEncodeBroadHistoneK562H3k4me3StdRawDataRep0.n1.q10.sorted.rmdup.non_black_broad_peak_32357	3.27765	.	Distal_TD	.	.	.	0	0	0	0	0	.	.	.	.	.	.	.
chrX	40792547	40793149	wgEncodeBroadHistoneK562H3k4me3StdRawDataRep0.n1.q10.sorted.rmdup.non_black_broad_peak_32358	7.07171	.	Proximal_TD	ENST00000406190.3(RPS2P55)::ENST00000397318.4(RPS2P55)	0::0	0.7325::0.0	0	0	0	0	0	.	.	.	.	.	.	0::0
chrX	40856114	40856960	wgEncodeBroadHistoneK562H3k4me3StdRawDataRep0.n1.q10.sorted.rmdup.non_black_broad_peak_32361	7.20062	.	Distal_TD	.	.	.	1	0	1	0	0	ENST00000378308.2(USP9X<TSG>);ENST00000324545.8(USP9X<TSG>)	2.1118	14.1725;9.0575	.	.	.	.
chrX	40869098	40871100	wgEncodeBroadHistoneK562H3k4me3StdRawDataRep0.n1.q10.sorted.rmdup.non_black_broad_peak_32362	6.70877	.	Distal_TD	.	.	.	1	0	1	0	0	ENST00000378308.2(USP9X<TSG>);ENST00000324545.8(USP9X<TSG>)	2.1118	14.1725;9.0575	.	.	.	.
chrX	40905415	40907615	wgEncodeBroadHistoneK562H3k4me3StdRawDataRep0.n1.q10.sorted.rmdup.non_black_broad_peak_32365	2.51037	.	Distal_TD	.	.	.	1	0	1	0	0	ENST00000378308.2(USP9X<TSG>);ENST00000324545.8(USP9X<TSG>)	2.1118	14.1725;9.0575	.	.	.	.
chrX	40943085	40948715	wgEncodeBroadHistoneK562H3k4me3StdRawDataRep0.n1.q10.sorted.rmdup.non_black_broad_peak_32367	4.26513	.	Proximal_BD	ENST00000378308.2(USP9X<TSG>);ENST00000324545.8(USP9X<TSG>)	2.1118	14.1725;9.0575	3	0	0	3	0	.	.	.	.	.	.	0
chrX	41112674	41113145	wgEncodeBroadHistoneK562H3k4me3StdRawDataRep0.n1.q10.sorted.rmdup.non_black_broad_peak_32369	3.09437	.	Distal_TD	.	.	.	0	0	0	0	0	.	.	.	.	.	.	.
chrX	41135220	41135696	wgEncodeBroadHistoneK562H3k4me3StdRawDataRep0.n1.q10.sorted.rmdup.non_black_broad_peak_32370	3.09457	.	Proximal_TD	ENST00000452501.1(RP5-1172N10.2)	0	0.01	0	0	0	0	0	.	.	.	.	.	.	0
chrX	41189728	41196787	wgEncodeBroadHistoneK562H3k4me3StdRawDataRep0.n1.q10.sorted.rmdup.non_black_broad_peak_32371	3.56832	.	Proximal_BD	ENST00000478993.1(DDX3X<TSG><CCG>);ENST00000399959.2(DDX3X<TSG><CCG>)::ENST00000457138.2(DDX3X<TSG><CCG>);ENST00000441189.2(DDX3X<TSG><CCG>)::ENST00000480592.1(DDX3X<TSG><CCG>)::ENST00000542215.1(DDX3X<TSG><CCG>)	0::155.203544::155.203544::0	0.0;54.6925::8.0975;9.8375::4.485::0.375	1	0	0	1	0	.	.	.	.	.	.	0::0.0791980755239::0.0791980755239::0
chrX	41301211	41302344	wgEncodeBroadHistoneK562H3k4me3StdRawDataRep0.n1.q10.sorted.rmdup.non_black_broad_peak_32373	5.88617	.	Distal_TD	.	.	.	1	0	1	0	0	ENST00000478993.1(DDX3X<TSG><CCG>);ENST00000399959.2(DDX3X<TSG><CCG>)::ENST00000457138.2(DDX3X<TSG><CCG>);ENST00000441189.2(DDX3X<TSG><CCG>)::ENST00000480592.1(DDX3X<TSG><CCG>)::ENST00000542215.1(DDX3X<TSG><CCG>)	0::155.203544::155.203544::0	0.0;54.6925::8.0975;9.8375::4.485::0.375	.	.	.	.
chrX	41480316	41480934	wgEncodeBroadHistoneK562H3k4me3StdRawDataRep0.n1.q10.sorted.rmdup.non_black_broad_peak_32375	2.16121	.	Distal_TD	.	.	.	0	0	0	0	0	.	.	.	.	.	.	.
chrX	41781983	41783789	wgEncodeBroadHistoneK562H3k4me3StdRawDataRep0.n1.q10.sorted.rmdup.non_black_broad_peak_32376	2.9026	.	Proximal_TD	ENST00000477823.1(CASK)::ENST00000442742.2(CASK)::ENST00000421587.2(CASK)::ENST00000468986.2(CASK);ENST00000378166.4(CASK)::ENST00000318588.9(CASK);ENST00000361962.4(CASK)::ENST00000378158.1(CASK)::ENST00000378154.1(CASK);ENST00000378163.1(CASK)	0.0::0.0::0.0::0.0::0.0::0::0.854612	0.13::0.34::0.4425::0.85;0.8::0.0;0.0::0.1025::0.125;0.0	0	0	0	0	0	.	.	.	.	.	.	0::0::0::0::0::0::0
chrX	43137991	43139834	wgEncodeBroadHistoneK562H3k4me3StdRawDataRep0.n1.q10.sorted.rmdup.non_black_broad_peak_32377	2.43435	.	Proximal_TD	ENST00000445028.1(IMPDH1P4)	0	0.26	0	0	0	0	0	.	.	.	.	.	.	0
chrX	43513850	43514123	wgEncodeBroadHistoneK562H3k4me3StdRawDataRep0.n1.q10.sorted.rmdup.non_black_broad_peak_32379	1.795	.	Proximal_TD	ENST00000338702.3(MAOA)::ENST00000542639.1(MAOA)::ENST00000497485.1(MAOA)	0::0::0	1.2975::0.0325::0.0	0	0	0	0	0	.	.	.	.	.	.	0::0::0
chrX	44112014	44112976	wgEncodeBroadHistoneK562H3k4me3StdRawDataRep0.n1.q10.sorted.rmdup.non_black_broad_peak_32380	2.04021	.	Distal_TD	.	.	.	0	0	0	0	0	.	.	.	.	.	.	.
chrX	44173881	44174251	wgEncodeBroadHistoneK562H3k4me3StdRawDataRep0.n1.q10.sorted.rmdup.non_black_broad_peak_32381	2.41352	.	Distal_TD	.	.	.	0	0	0	0	0	.	.	.	.	.	.	.
chrX	44202190	44204458	wgEncodeBroadHistoneK562H3k4me3StdRawDataRep0.n1.q10.sorted.rmdup.non_black_broad_peak_32382	4.37485	.	Proximal_TD	ENST00000420999.1(EFHC2)	0	1.815	0	0	0	0	0	.	.	.	.	.	.	0
chrX	44343331	44344133	wgEncodeBroadHistoneK562H3k4me3StdRawDataRep0.n1.q10.sorted.rmdup.non_black_broad_peak_32383	4.65688	.	Distal_TD	.	.	.	0	0	0	0	0	.	.	.	.	.	.	.
chrX	44399919	44402790	wgEncodeBroadHistoneK562H3k4me3StdRawDataRep0.n1.q10.sorted.rmdup.non_black_broad_peak_32384	3.09026	.	Proximal_TD	ENST00000483115.1(FUNDC1)::ENST00000378045.4(FUNDC1)	0::2.721893	0.22::16.6375	0	0	0	0	0	.	.	.	.	.	.	0::0
chrX	44702336	44704050	wgEncodeBroadHistoneK562H3k4me3StdRawDataRep0.n1.q10.sorted.rmdup.non_black_broad_peak_32386	4.85766	.	Proximal_TD	ENST00000339042.4(DUSP21)	2.97589	0.5025	1	0	0	0	1	.	.	.	ENST00000377967.4(KDM6A<TSG><CCG>)::ENST00000536777.1(KDM6A<TSG><CCG>);ENST00000382899.4(KDM6A<TSG><CCG>)::ENST00000543216.1(KDM6A<TSG><CCG>)::ENST00000475233.1(KDM6A<TSG><CCG>)	0::0::0.236441::0	3.1525::0.0;2.0625::1.34::0.115	0
chrX	44730376	44735586	wgEncodeBroadHistoneK562H3k4me3StdRawDataRep0.n1.q10.sorted.rmdup.non_black_broad_peak_32387	4.28452	.	Proximal_TD	ENST00000377967.4(KDM6A<TSG><CCG>)::ENST00000536777.1(KDM6A<TSG><CCG>);ENST00000382899.4(KDM6A<TSG><CCG>)::ENST00000543216.1(KDM6A<TSG><CCG>)::ENST00000475233.1(KDM6A<TSG><CCG>)	0::0::0.236441::0	3.1525::0.0;2.0625::1.34::0.115	1	0	0	0	1	.	.	.	ENST00000339042.4(DUSP21)	2.97589	0.5025	0::0::0::0
chrX	44830950	44831543	wgEncodeBroadHistoneK562H3k4me3StdRawDataRep0.n1.q10.sorted.rmdup.non_black_broad_peak_32394	11.5142	.	Distal_TD	.	.	.	0	0	0	0	0	.	.	.	.	.	.	.
chrX	45046094	45046937	wgEncodeBroadHistoneK562H3k4me3StdRawDataRep0.n1.q10.sorted.rmdup.non_black_broad_peak_32397	5.31798	.	Distal_TD	.	.	.	0	0	0	0	0	.	.	.	.	.	.	.
chrX	46305789	46307414	wgEncodeBroadHistoneK562H3k4me3StdRawDataRep0.n1.q10.sorted.rmdup.non_black_broad_peak_32399	3.88902	.	Proximal_TD	ENST00000344302.4(KRBOX4)::ENST00000360017.5(KRBOX4)::ENST00000298190.6(KRBOX4)::ENST00000377919.2(KRBOX4)::ENST00000478600.1(KRBOX4);ENST00000476762.1(KRBOX4)::ENST00000487081.1(KRBOX4)	0::0::6.880813::6.880813::6.880813::0	0.2525::1.665::2.58::0.785::0.045;0.2725::0.025	0	0	0	0	0	.	.	.	.	.	.	0::0::0::0::0::0
chrX	46404108	46406294	wgEncodeBroadHistoneK562H3k4me3StdRawDataRep0.n1.q10.sorted.rmdup.non_black_broad_peak_32400	6.40466	.	Proximal_TD	ENST00000414387.2(ZNF674)::ENST00000521626.1(ZNF674)::ENST00000518708.1(ZNF674)::ENST00000523374.1(ZNF674)::ENST00000522017.1(ZNF674)::ENST00000421685.2(ZNF674-AS1)::ENST00000609887.1(ZNF674-AS1)	0::2.415603::2.415603::0::0::2.559794::2.559794	0.155::0.2625::0.275::1.0975::0.11::4.5875::0.0	0	0	0	0	0	.	.	.	.	.	.	0::0::0::0::0::0::0
chrX	46696333	46698146	wgEncodeBroadHistoneK562H3k4me3StdRawDataRep0.n1.q10.sorted.rmdup.non_black_broad_peak_32402	2.5685	.	Proximal_TD	ENST00000218340.3(RP2)	1.57058	3.67	0	0	0	0	0	.	.	.	.	.	.	0
chrX	46771327	46773336	wgEncodeBroadHistoneK562H3k4me3StdRawDataRep0.n1.q10.sorted.rmdup.non_black_broad_peak_32404	3.62944	.	Proximal_TD	ENST00000424392.1(PHF16)::ENST00000397189.1(PHF16)::ENST00000218343.4(PHF16)::ENST00000455411.1(PHF16)	1.363861::1.363861::1.501317::0	0.1525::3.9875::0.3575::0.0	0	0	0	0	0	.	.	.	.	.	.	0::0::0::0
chrX	46988681	46989687	wgEncodeBroadHistoneK562H3k4me3StdRawDataRep0.n1.q10.sorted.rmdup.non_black_broad_peak_32407	2.61961	.	Distal_TD	.	.	.	1	0	0	0	1	.	.	.	ENST00000377604.3(RBM10<TSG><CCG>)::ENST00000276062.8(NDUFB11)::ENST00000329236.7(RBM10<TSG><CCG>)::ENST00000345781.6(RBM10<TSG><CCG>)::ENST00000377811.3(NDUFB11)	0::0.337124::42.091291::27.502182::0.47195	2.82::40.45::6.615::5.4275::23.1575	.
chrX	47002769	47006226	wgEncodeBroadHistoneK562H3k4me3StdRawDataRep0.n1.q10.sorted.rmdup.non_black_broad_peak_32408	7.5986	.	Proximal_TD	ENST00000377604.3(RBM10<TSG><CCG>)::ENST00000276062.8(NDUFB11)::ENST00000329236.7(RBM10<TSG><CCG>)::ENST00000345781.6(RBM10<TSG><CCG>)::ENST00000377811.3(NDUFB11)	0::0.337124::42.091291::27.502182::0.47195	2.82::40.45::6.615::5.4275::23.1575	3	0	0	1	1	.	.	.	ENST00000517997.1(CDK16)::ENST00000517479.1(CDK16)::ENST00000457458.2(CDK16)::ENST00000522883.1(CDK16)::ENST00000520295.1(CDK16)::ENST00000357227.4(CDK16)::ENST00000519758.1(CDK16)::ENST00000520893.1(CDK16)::ENST00000517426.1(CDK16)::ENST00000518391.1(CDK16)	0::0::1.734602::0.431249::0.056399::38.585111::38.585111::38.585111::38.585111::0	0.0::0.0225::3.32::0.0::0.0::2.0725::0.405::0.155::0.0::1.0375	0::0::0.0328057710475::0.0163856903984::0
chrX	47049914	47051615	wgEncodeBroadHistoneK562H3k4me3StdRawDataRep0.n1.q10.sorted.rmdup.non_black_broad_peak_32409	3.86875	.	Proximal_TD	ENST00000377351.4(UBA1)::ENST00000412206.1(UBA1)::ENST00000427561.1(UBA1)::ENST00000442035.1(UBA1)::ENST00000457753.1(UBA1)::ENST00000335972.6(UBA1)	14.094649::0::0::64.785502::64.785502::64.785502	15.66::0.0375::0.0::0.1675::0.0::7.82	0	0	0	0	0	.	.	.	.	.	.	0.0438730850788::0::0::0.0204296538178::0.0204296538178::0.0204296538178
chrX	47052650	47054307	wgEncodeBroadHistoneK562H3k4me3StdRawDataRep0.n1.q10.sorted.rmdup.non_black_broad_peak_32410	3.42353	.	Proximal_TD	ENST00000377351.4(UBA1)::ENST00000412206.1(UBA1)::ENST00000427561.1(UBA1)::ENST00000442035.1(UBA1)::ENST00000457753.1(UBA1)::ENST00000335972.6(UBA1)::ENST00000451702.1(UBA1)	14.094649::0::0::64.785502::64.785502::64.785502::0	15.66::0.0375::0.0::0.1675::0.0::7.82::0.9225	0	0	0	0	0	.	.	.	.	.	.	0.0438730850788::0::0::0.0204296538178::0.0204296538178::0.0204296538178::0
chrX	47076655	47080112	wgEncodeBroadHistoneK562H3k4me3StdRawDataRep0.n1.q10.sorted.rmdup.non_black_broad_peak_32411	4.6822	.	Proximal_TD	ENST00000517997.1(CDK16)::ENST00000517479.1(CDK16)::ENST00000457458.2(CDK16)::ENST00000522883.1(CDK16)::ENST00000520295.1(CDK16)::ENST00000357227.4(CDK16)::ENST00000519758.1(CDK16)::ENST00000520893.1(CDK16)::ENST00000517426.1(CDK16)::ENST00000518391.1(CDK16)	0::0::1.734602::0.431249::0.056399::38.585111::38.585111::38.585111::38.585111::0	0.0::0.0225::3.32::0.0::0.0::2.0725::0.405::0.155::0.0::1.0375	2	0	0	0	1	.	.	.	ENST00000377604.3(RBM10<TSG><CCG>)::ENST00000276062.8(NDUFB11)::ENST00000329236.7(RBM10<TSG><CCG>)::ENST00000345781.6(RBM10<TSG><CCG>)::ENST00000377811.3(NDUFB11)	0::0.337124::42.091291::27.502182::0.47195	2.82::40.45::6.615::5.4275::23.1575	0::0::0::0::0::0.0217928260157::0.0217928260157::0.0217928260157::0.0217928260157::0
chrX	47091747	47094114	wgEncodeBroadHistoneK562H3k4me3StdRawDataRep0.n1.q10.sorted.rmdup.non_black_broad_peak_32412	4.23812	.	Proximal_TD	ENST00000377107.2(USP11)::ENST00000218348.3(USP11)::ENST00000377080.3(USP11)::ENST00000377078.2(USP11)	0::0::0::0	0.1::4.1775::0.4725::0.0975	0	0	0	0	0	.	.	.	.	.	.	0::0::0::0
chrX	47341151	47344046	wgEncodeBroadHistoneK562H3k4me3StdRawDataRep0.n1.q10.sorted.rmdup.non_black_broad_peak_32414	4.53018	.	Proximal_TD	ENST00000313116.7(ZNF41)::ENST00000397050.2(ZNF41);ENST00000377065.4(ZNF41)::ENST00000357412.1(CXorf24)	0::0::0	4.37::0.18;0.1275::1.9575	0	0	0	0	0	.	.	.	.	.	.	0::0::0
chrX	47382545	47383526	wgEncodeBroadHistoneK562H3k4me3StdRawDataRep0.n1.q10.sorted.rmdup.non_black_broad_peak_32415	2.86758	.	Distal_TD	.	.	.	0	0	0	0	0	.	.	.	.	.	.	.
chrX	47415334	47416271	wgEncodeBroadHistoneK562H3k4me3StdRawDataRep0.n1.q10.sorted.rmdup.non_black_broad_peak_32417	3.04807	.	Distal_TD	.	.	.	0	0	0	0	0	.	.	.	.	.	.	.
chrX	47419488	47423640	wgEncodeBroadHistoneK562H3k4me3StdRawDataRep0.n1.q10.sorted.rmdup.non_black_broad_peak_32418	2.87553	.	Proximal_TD	ENST00000377045.4(ARAF)::ENST00000290277.6(ARAF)::ENST00000377039.2(ARAF)::ENST00000489496.1(ARAF)	0::36.190598::36.190598::0	7.755::0.0::2.7125::2.0175	0	0	0	0	0	.	.	.	.	.	.	0::0.0149999374058::0.0149999374058::0
chrX	47441160	47443435	wgEncodeBroadHistoneK562H3k4me3StdRawDataRep0.n1.q10.sorted.rmdup.non_black_broad_peak_32419	2.01164	.	Proximal_TD	ENST00000218388.4(TIMP1)::ENST00000377018.2(TIMP1)::ENST00000456754.2(TIMP1)::ENST00000377017.1(TIMP1)::ENST00000441738.1(TIMP1)	0::0::651.320419::651.320419::0	86.87::0.905::0.695::5.49::0.1475	0	0	0	0	0	.	.	.	.	.	.	0::0::0.160255034407::0.160255034407::0
chrX	47478884	47479328	wgEncodeBroadHistoneK562H3k4me3StdRawDataRep0.n1.q10.sorted.rmdup.non_black_broad_peak_32421	2.2959	.	Proximal_TD	ENST00000295987.7(SYN1);ENST00000340666.4(SYN1)	0.265853	0.0;0.0175	0	0	0	0	0	.	.	.	.	.	.	0
chrX	47508307	47510943	wgEncodeBroadHistoneK562H3k4me3StdRawDataRep0.n1.q10.sorted.rmdup.non_black_broad_peak_32422	8.63776	.	Proximal_TD	ENST00000247161.3(ELK1);ENST00000592066.1(ELK1)::ENST00000376983.3(ELK1);ENST00000480157.1(ELK1)::ENST00000343894.4(ELK1);ENST00000468956.1(ELK1)	38.697397::5.892709::5.892709	11.77;0.0::1.6125;0.715::1.605;0.4	0	0	0	0	0	.	.	.	.	.	.	0.0268150151691::0::0
chrX	47517087	47519246	wgEncodeBroadHistoneK562H3k4me3StdRawDataRep0.n1.q10.sorted.rmdup.non_black_broad_peak_32423	6.20086	.	Proximal_TD	ENST00000460840.1(UXT)::ENST00000591832.1(RP1-212G6.7)::ENST00000590504.1(RP1-212G6.7)::ENST00000485641.1(UXT)::ENST00000335890.2(UXT)::ENST00000333119.3(UXT)	0::1.880095::1.880095::61.569407::61.569407::57.819761	3.365::0.3825::0.1975::0.1375::6.7075::114.87	0	0	0	0	0	.	.	.	.	.	.	0::0::0::0.00844989255961::0.00844989255961::0.00844989255961
chrX	47542554	47543451	wgEncodeBroadHistoneK562H3k4me3StdRawDataRep0.n1.q10.sorted.rmdup.non_black_broad_peak_32426	2.42729	.	Distal_TD	.	.	.	0	0	0	0	0	.	.	.	.	.	.	.
chrX	47571577	47572173	wgEncodeBroadHistoneK562H3k4me3StdRawDataRep0.n1.q10.sorted.rmdup.non_black_broad_peak_32428	4.61761	.	Distal_TD	.	.	.	0	0	0	0	0	.	.	.	.	.	.	.
chrX	47695365	47697761	wgEncodeBroadHistoneK562H3k4me3StdRawDataRep0.n1.q10.sorted.rmdup.non_black_broad_peak_32429	6.80363	.	Proximal_TD	ENST00000376954.1(ZNF81);ENST00000338637.7(ZNF81)::ENST00000334937.4(ZNF81)::ENST00000376950.4(ZNF81)	3.443197::1.403068::1.403068	0.21;1.955::0.37::0.5925	0	0	0	0	0	.	.	.	.	.	.	0::0::0
chrX	47862628	47863570	wgEncodeBroadHistoneK562H3k4me3StdRawDataRep0.n1.q10.sorted.rmdup.non_black_broad_peak_32431	4.12943	.	Proximal_TD	ENST00000376943.3(ZNF182)::ENST00000305127.6(ZNF182);ENST00000396965.1(ZNF182)::ENST00000304355.5(SPACA5)	4.128296::4.352193::0	1.6425::0.825;0.5::0.0	0	0	0	0	0	.	.	.	.	.	.	0::0::0
chrX	47880512	47881187	wgEncodeBroadHistoneK562H3k4me3StdRawDataRep0.n1.q10.sorted.rmdup.non_black_broad_peak_32432	2.94222	.	Distal_TD	.	.	.	0	0	0	0	0	.	.	.	.	.	.	.
chrX	47930115	47931277	wgEncodeBroadHistoneK562H3k4me3StdRawDataRep0.n1.q10.sorted.rmdup.non_black_broad_peak_32433	2.65484	.	Proximal_TD	ENST00000409324.3(ZNF630)::ENST00000428463.1(ZNF630)::ENST00000442455.3(ZNF630);ENST00000428686.1(ZNF630)::ENST00000276054.4(ZNF630)	0::0::0.364207::0.364207	0.08::0.01::0.0775;0.02::0.0175	0	0	0	0	0	.	.	.	.	.	.	0::0::0::0
chrX	48114120	48116262	wgEncodeBroadHistoneK562H3k4me3StdRawDataRep0.n1.q10.sorted.rmdup.non_black_broad_peak_32434	3.1673	.	Proximal_TD	ENST00000376919.3(SSX1<CCG>)	0	96.32	0	0	0	0	0	.	.	.	.	.	.	0
chrX	48291829	48292543	wgEncodeBroadHistoneK562H3k4me3StdRawDataRep0.n1.q10.sorted.rmdup.non_black_broad_peak_32436	8.87259	.	Proximal_TD	ENST00000441624.1(AF196972.3)	0	0	0	0	0	0	0	.	.	.	.	.	.	0
chrX	48325405	48328647	wgEncodeBroadHistoneK562H3k4me3StdRawDataRep0.n1.q10.sorted.rmdup.non_black_broad_peak_32438	3.68743	.	Proximal_TD	ENST00000494034.1(SLC38A5)::ENST00000497336.1(SLC38A5)::ENST00000376875.1(SLC38A5)::ENST00000440085.1(SLC38A5)::ENST00000413668.1(SLC38A5)::ENST00000441948.1(SLC38A5)::ENST00000416711.1(SLC38A5)::ENST00000488083.1(SLC38A5)::ENST00000376876.3(SLC38A5)::ENST00000429543.1(SLC38A5)::ENST00000317669.5(SLC38A5)	0::0::0::0::0::0::0::0::1.314982::5.457761::5.457761	1.195::0.0::0.4675::1.7::18.2575::0.1175::0.2525::0.1275::1.145::0.0::31.805	0	0	0	0	0	.	.	.	.	.	.	0::0::0::0::0::0::0::0::0::0::0
chrX	48333273	48336063	wgEncodeBroadHistoneK562H3k4me3StdRawDataRep0.n1.q10.sorted.rmdup.non_black_broad_peak_32439	4.0662	.	Proximal_TD	ENST00000492562.1(FTSJ1)::ENST00000348411.2(FTSJ1);ENST00000019019.2(FTSJ1)::ENST00000396894.4(FTSJ1)::ENST00000485486.1(FTSJ1)::ENST00000473235.1(FTSJ1)::ENST00000487353.1(FTSJ1)::ENST00000456787.1(FTSJ1)::ENST00000490202.1(FTSJ1)::ENST00000496365.1(FTSJ1)	33.744837::33.744837::33.744837::33.744837::33.744837::0.047438::0::0::0	0.1875::18.99;0.345::0.0375::0.035::0.0375::1.13::0.55::0.51::13.315	0	0	0	0	0	.	.	.	.	.	.	0.030910233313::0.030910233313::0.030910233313::0.030910233313::0.030910233313::0::0::0::0
chrX	48366420	48367887	wgEncodeBroadHistoneK562H3k4me3StdRawDataRep0.n1.q10.sorted.rmdup.non_black_broad_peak_32441	4.76726	.	Proximal_TD	ENST00000445586.1(AF196972.9)::ENST00000359882.4(PORCN)::ENST00000486272.1(PORCN)::ENST00000537758.1(PORCN)::ENST00000472520.1(PORCN)::ENST00000485288.2(PORCN);ENST00000367574.4(PORCN)::ENST00000355961.4(PORCN)::ENST00000528612.1(PORCN)::ENST00000489940.1(PORCN)::ENST00000361988.3(PORCN)::ENST00000470275.2(PORCN)::ENST00000326194.6(PORCN)::ENST00000355092.3(PORCN)	0::1.372191::1.372191::1.372191::1.372191::1.372191::0::0::0::0::0::0::0	0.6175::0.0::0.3::0.0::0.505::0.0925;0.0925::0.0::0.0::0.04::0.2475::0.0::0.0475::0.1575	0	0	0	0	0	.	.	.	.	.	.	0::0::0::0::0::0::0::0::0::0::0::0::0
chrX	48379543	48382468	wgEncodeBroadHistoneK562H3k4me3StdRawDataRep0.n1.q10.sorted.rmdup.non_black_broad_peak_32442	3.16255	.	Proximal_TD	ENST00000495186.1(EBP)::ENST00000276096.6(EBP)::ENST00000498425.1(EBP)::ENST00000446158.1(EBP)::ENST00000414061.1(EBP)	0::89.776096::89.776096::67.571561::0	3.2925::97.1425::6.62::7.8325::47.75	1	0	0	0	1	.	.	.	ENST00000376771.4(TBC1D25)::ENST00000537536.1(TBC1D25)::ENST00000481090.2(TBC1D25)::ENST00000494495.1(TBC1D25)::ENST00000476141.1(TBC1D25)::ENST00000418627.1(TBC1D25)	0::0::0::0::0::0	0.61::0.0::0.1225::0.0::0.07::0.05	0::0.0745183518726::0.0745183518726::0.0745183518726::0
chrX	48397442	48399030	wgEncodeBroadHistoneK562H3k4me3StdRawDataRep0.n1.q10.sorted.rmdup.non_black_broad_peak_32444	3.62226	.	Proximal_TD	ENST00000376771.4(TBC1D25)::ENST00000537536.1(TBC1D25)::ENST00000481090.2(TBC1D25)::ENST00000494495.1(TBC1D25)::ENST00000476141.1(TBC1D25)::ENST00000418627.1(TBC1D25)	0::0::0::0::0::0	0.61::0.0::0.1225::0.0::0.07::0.05	2	0	0	0	2	.	.	.	ENST00000472897.1(RBM3)::ENST00000488216.1(RBM3)::ENST00000466764.1(RBM3)::ENST00000490127.1(RBM3)::ENST00000376759.3(RBM3);ENST00000489344.1(RBM3);ENST00000491240.1(RBM3)::ENST00000485213.1(RBM3)::ENST00000430348.2(RBM3)::ENST00000376775.2(AC115618.1)::ENST00000376755.1(RBM3)::ENST00000491236.1(RBM3)::ENST00000354480.2(RBM3)&&ENST00000495186.1(EBP)::ENST00000276096.6(EBP)::ENST00000498425.1(EBP)…	102.442107::173.417528::173.417528::173.417528::173.417528::70.975421::70.975421::0::0::0::0&&0::89.776096::89.776096::67.571561::0	39.675::4.0425::22.795::1.955::82.285;4.605;2.87::0.0::3.86::0.1875::8.0175::0.05::6.1725&&3.2925::97.1425::6.62::7.8325::47.75	0::0::0::0::0::0
chrX	48431653	48435183	wgEncodeBroadHistoneK562H3k4me3StdRawDataRep0.n1.q10.sorted.rmdup.non_black_broad_peak_32446	6.00992	.	Proximal_TD	ENST00000472897.1(RBM3)::ENST00000488216.1(RBM3)::ENST00000466764.1(RBM3)::ENST00000490127.1(RBM3)::ENST00000376759.3(RBM3);ENST00000489344.1(RBM3);ENST00000491240.1(RBM3)::ENST00000485213.1(RBM3)::ENST00000430348.2(RBM3)::ENST00000376775.2(AC115618.1)::ENST00000376755.1(RBM3)::ENST00000491236.1(RBM3)::ENST00000354480.2(RBM3)	102.442107::173.417528::173.417528::173.417528::173.417528::70.975421::70.975421::0::0::0::0	39.675::4.0425::22.795::1.955::82.285;4.605;2.87::0.0::3.86::0.1875::8.0175::0.05::6.1725	2	0	0	0	2	.	.	.	ENST00000376729.5(WDR13)::ENST00000218056.5(WDR13)::ENST00000497756.2(WDR13)::ENST00000498631.1(WDR13)::ENST00000471334.1(WDR13)::ENST00000486125.1(WDR13)::ENST00000472440.1(WDR13)::ENST00000492715.1(WDR13)::ENST00000479279.1(WDR13)::ENST00000466962.1(WDR13)::ENST00000495575.1(WDR13)::ENST00000482760.2(WDR13)&&ENST00000376771.4(TBC1D25)::ENST00000537536.1(TBC1D25)::ENST00000481090.2(TBC1D25)::ENS…	11.93047::12.123701::12.123701::12.123701::12.123701::12.123701::12.123701::0.883394::0.056399::0::0::0&&0::0::0::0::0::0	3.3025::1.9075::0.27::0.19::0.25::0.06::0.07::0.6325::0.5175::0.06::0.56::4.725&&0.61::0.0::0.1225::0.0::0.07::0.05	0.0165285029389::0.0178657614456::0.0178657614456::0.0178657614456::0.0178657614456::0.0178657614456::0.0178657614456::0::0::0::0
chrX	48448627	48450265	wgEncodeBroadHistoneK562H3k4me3StdRawDataRep0.n1.q10.sorted.rmdup.non_black_broad_peak_32447	6.49326	.	Proximal_TD	ENST00000470124.1(WDR13)	0	0.1675	0	0	0	0	0	.	.	.	.	.	.	0
chrX	48455228	48456964	wgEncodeBroadHistoneK562H3k4me3StdRawDataRep0.n1.q10.sorted.rmdup.non_black_broad_peak_32448	6.55491	.	Proximal_TD	ENST00000376729.5(WDR13)::ENST00000218056.5(WDR13)::ENST00000497756.2(WDR13)::ENST00000498631.1(WDR13)::ENST00000471334.1(WDR13)::ENST00000486125.1(WDR13)::ENST00000472440.1(WDR13)::ENST00000492715.1(WDR13)::ENST00000479279.1(WDR13)::ENST00000466962.1(WDR13)::ENST00000495575.1(WDR13)::ENST00000482760.2(WDR13)	11.93047::12.123701::12.123701::12.123701::12.123701::12.123701::12.123701::0.883394::0.056399::0::0::0	3.3025::1.9075::0.27::0.19::0.25::0.06::0.07::0.6325::0.5175::0.06::0.56::4.725	1	0	0	0	1	.	.	.	ENST00000472897.1(RBM3)::ENST00000488216.1(RBM3)::ENST00000466764.1(RBM3)::ENST00000490127.1(RBM3)::ENST00000376759.3(RBM3);ENST00000489344.1(RBM3);ENST00000491240.1(RBM3)::ENST00000485213.1(RBM3)::ENST00000430348.2(RBM3)::ENST00000376775.2(AC115618.1)::ENST00000376755.1(RBM3)::ENST00000491236.1(RBM3)::ENST00000354480.2(RBM3)	102.442107::173.417528::173.417528::173.417528::173.417528::70.975421::70.975421::0::0::0::0	39.675::4.0425::22.795::1.955::82.285;4.605;2.87::0.0::3.86::0.1875::8.0175::0.05::6.1725	0.0210151440331::0.0210151440331::0.0210151440331::0.0210151440331::0.0210151440331::0.0210151440331::0.0210151440331::0::0::0::0::0
chrX	48476159	48476571	wgEncodeBroadHistoneK562H3k4me3StdRawDataRep0.n1.q10.sorted.rmdup.non_black_broad_peak_32449	2.69247	.	Distal_TD	.	.	.	0	0	0	0	0	.	.	.	.	.	.	.
chrX	48490051	48490688	wgEncodeBroadHistoneK562H3k4me3StdRawDataRep0.n1.q10.sorted.rmdup.non_black_broad_peak_32450	3.97207	.	Distal_TD	.	.	.	0	0	0	0	0	.	.	.	.	.	.	.
chrX	48533943	48536105	wgEncodeBroadHistoneK562H3k4me3StdRawDataRep0.n1.q10.sorted.rmdup.non_black_broad_peak_32451	7.59209	.	Proximal_TD	ENST00000450772.1(WAS<CCG>)	0	0	2	0	0	0	2	.	.	.	ENST00000423941.1(HDAC6)::ENST00000438518.1(HDAC6)::ENST00000376643.2(HDAC6)::ENST00000469223.1(HDAC6)::ENST00000444343.2(HDAC6)::ENST00000376610.2(HDAC6)::ENST00000483656.1(HDAC6)::ENST00000334136.5(HDAC6)::ENST00000376619.2(HDAC6)::ENST00000477561.1(HDAC6)::ENST00000413163.2(HDAC6)::ENST00000441703.1(HDAC6)::ENST00000426196.1(HDAC6)::ENST00000443563.1(HDAC6)::ENST00000440653.1(HDAC6)&&ENST00000…	0::0::0::0.0::0::0::9.466293::9.466293::9.466293::5.596822::5.596822::5.596822::5.596822::0::0&&0::0::10.134337	0.845::0.04::0.1325::0.0::0.4425::1.0575::0.0::3.515::0.2375::0.14::0.4::5.01::3.41::1.465::0.625&&0.0::9.4575::0.065	0
chrX	48538618	48539015	wgEncodeBroadHistoneK562H3k4me3StdRawDataRep0.n1.q10.sorted.rmdup.non_black_broad_peak_32452	15.5355	.	Proximal_TD	ENST00000450772.1(WAS<CCG>)::ENST00000376701.4(WAS<CCG>)::ENST00000465982.1(WAS<CCG>)::ENST00000483750.1(WAS<CCG>)	0::10.334124::10.025264::10.025264	0.0::2.5325::0.0925::0.2625	0	0	0	0	0	.	.	.	.	.	.	0::0.587955117976::0.587955117976::0.587955117976
chrX	48554195	48556525	wgEncodeBroadHistoneK562H3k4me3StdRawDataRep0.n1.q10.sorted.rmdup.non_black_broad_peak_32454	11.3198	.	Proximal_TD	ENST00000337852.6(SUV39H1)::ENST00000376687.3(SUV39H1)::ENST00000453214.2(SUV39H1)	0::0::10.134337	0.0::9.4575::0.065	3	0	0	0	3	.	.	.	ENST00000450772.1(WAS<CCG>)&&ENST00000423941.1(HDAC6)::ENST00000438518.1(HDAC6)::ENST00000376643.2(HDAC6)::ENST00000469223.1(HDAC6)::ENST00000444343.2(HDAC6)::ENST00000376610.2(HDAC6)::ENST00000483656.1(HDAC6)::ENST00000334136.5(HDAC6)::ENST00000376619.2(HDAC6)::ENST00000477561.1(HDAC6)::ENST00000413163.2(HDAC6)::ENST00000441703.1(HDAC6)::ENST00000426196.1(HDAC6)::ENST00000443563.1(HDAC6)::ENST00…	0&&0::0::0::0.0::0::0::9.466293::9.466293::9.466293::5.596822::5.596822::5.596822::5.596822::0::0&&0	0.0&&0.845::0.04::0.1325::0.0::0.4425::1.0575::0.0::3.515::0.2375::0.14::0.4::5.01::3.41::1.465::0.625&&0.225	0::0::0.0480908775372
chrX	48594876	48596926	wgEncodeBroadHistoneK562H3k4me3StdRawDataRep0.n1.q10.sorted.rmdup.non_black_broad_peak_32456	6.31355	.	Proximal_TD	ENST00000416061.1(AF196970.3)	0	0.225	2	0	0	0	2	.	.	.	ENST00000423941.1(HDAC6)::ENST00000438518.1(HDAC6)::ENST00000376643.2(HDAC6)::ENST00000469223.1(HDAC6)::ENST00000444343.2(HDAC6)::ENST00000376610.2(HDAC6)::ENST00000483656.1(HDAC6)::ENST00000334136.5(HDAC6)::ENST00000376619.2(HDAC6)::ENST00000477561.1(HDAC6)::ENST00000413163.2(HDAC6)::ENST00000441703.1(HDAC6)::ENST00000426196.1(HDAC6)::ENST00000443563.1(HDAC6)::ENST00000440653.1(HDAC6)&&ENST00000…	0::0::0::0.0::0::0::9.466293::9.466293::9.466293::5.596822::5.596822::5.596822::5.596822::0::0&&0::0::10.134337	0.845::0.04::0.1325::0.0::0.4425::1.0575::0.0::3.515::0.2375::0.14::0.4::5.01::3.41::1.465::0.625&&0.0::9.4575::0.065	0
chrX	48640978	48653426	wgEncodeBroadHistoneK562H3k4me3StdRawDataRep0.n1.q10.sorted.rmdup.non_black_broad_peak_32458	3.95191	.	Proximal_BD	ENST00000376670.3(GATA1<CCG>)::ENST00000376665.3(GATA1<CCG>)	238.66254::238.66254	52.525::0.33	0	0	0	0	0	.	.	.	.	.	.	0.789439521135::0.789439521135
chrX	48658745	48661805	wgEncodeBroadHistoneK562H3k4me3StdRawDataRep0.n1.q10.sorted.rmdup.non_black_broad_peak_32459	5.79658	.	Proximal_TD	ENST00000423941.1(HDAC6)::ENST00000438518.1(HDAC6)::ENST00000376643.2(HDAC6)::ENST00000469223.1(HDAC6)::ENST00000444343.2(HDAC6)::ENST00000376610.2(HDAC6)::ENST00000483656.1(HDAC6)::ENST00000334136.5(HDAC6)::ENST00000376619.2(HDAC6)::ENST00000477561.1(HDAC6)::ENST00000413163.2(HDAC6)::ENST00000441703.1(HDAC6)::ENST00000426196.1(HDAC6)::ENST00000443563.1(HDAC6)::ENST00000440653.1(HDAC6)	0::0::0::0.0::0::0::9.466293::9.466293::9.466293::5.596822::5.596822::5.596822::5.596822::0::0	0.845::0.04::0.1325::0.0::0.4425::1.0575::0.0::3.515::0.2375::0.14::0.4::5.01::3.41::1.465::0.625	6	0	1	0	4	ENST00000376529.3(SLC35A2)::ENST00000247138.5(SLC35A2)::ENST00000452555.2(SLC35A2);ENST00000413561.2(SLC35A2)::ENST00000445167.2(SLC35A2)::ENST00000376512.1(SLC35A2)::ENST00000446885.1(SLC35A2)::ENST00000376515.3(SLC35A2);ENST00000376521.1(SLC35A2)::ENST00000485431.1(PIM2)::ENST00000442430.1(PIM2)::ENST00000376509.4(PIM2)	11.405522::11.405522::11.405522::11.405522::11.405522::0::0::0::0::136.784593	0.03::1.18::0.0;0.5325::8.6375::0.4975::0.0::0.01;1.69::3.205::2.8525::60.5725	ENST00000450772.1(WAS<CCG>)&&ENST00000416061.1(AF196970.3)&&ENST00000337852.6(SUV39H1)::ENST00000376687.3(SUV39H1)::ENST00000453214.2(SUV39H1)&&ENST00000472645.1(TIMM17B)::ENST00000490755.2(TIMM17B)::ENST00000465150.2(TIMM17B)::ENST00000466995.1(TIMM17B)::ENST00000495490.2(TIMM17B)::ENST00000376563.1(PQBP1);ENST00000376566.4(PQBP1)::ENST00000376548.5(PQBP1);ENST00000447146.2(PQBP1)::ENST000004737…	0&&0&&0::0::10.134337&&0::96.408203::96.408203::96.408203::96.408203::59.498906::59.498906::59.498906::59.498906::59.498906::59.498906::54.364647::0::0::0::0::0::0	0.0&&0.225&&0.0::9.4575::0.065&&0.125::0.0625::7.6475::0.65::0.34::3.3475;0.5275::1.765;20.3725::0.58::7.4275::1.955::0.1225::13.37::0.615::5.3425::37.7325;0.365::0.1175;0.8025::0.1325::1.3175;1.0175;0.075	0::0::0::0::0::0::0::0::0::0::0::0::0::0::0
chrX	48747916	48749656	wgEncodeBroadHistoneK562H3k4me3StdRawDataRep0.n1.q10.sorted.rmdup.non_black_broad_peak_32461	4.05473	.	Distal_TD	.	.	.	0	0	0	0	0	.	.	.	.	.	.	.
chrX	48753769	48756789	wgEncodeBroadHistoneK562H3k4me3StdRawDataRep0.n1.q10.sorted.rmdup.non_black_broad_peak_32462	3.95188	.	Proximal_TD	ENST00000472645.1(TIMM17B)::ENST00000490755.2(TIMM17B)::ENST00000465150.2(TIMM17B)::ENST00000466995.1(TIMM17B)::ENST00000495490.2(TIMM17B)::ENST00000376563.1(PQBP1);ENST00000376566.4(PQBP1)::ENST00000376548.5(PQBP1);ENST00000447146.2(PQBP1)::ENST00000473764.1(PQBP1)::ENST00000247140.4(PQBP1)::ENST00000472742.1(PQBP1)::ENST00000486150.1(PQBP1)::ENST00000477997.1(PQBP1)::ENST00000470062.1(PQBP1)::E…	0::96.408203::96.408203::96.408203::96.408203::59.498906::59.498906::59.498906::59.498906::59.498906::59.498906::54.364647::0::0::0::0::0::0	0.125::0.0625::7.6475::0.65::0.34::3.3475;0.5275::1.765;20.3725::0.58::7.4275::1.955::0.1225::13.37::0.615::5.3425::37.7325;0.365::0.1175;0.8025::0.1325::1.3175;1.0175;0.075	2	0	0	0	1	.	.	.	ENST00000423941.1(HDAC6)::ENST00000438518.1(HDAC6)::ENST00000376643.2(HDAC6)::ENST00000469223.1(HDAC6)::ENST00000444343.2(HDAC6)::ENST00000376610.2(HDAC6)::ENST00000483656.1(HDAC6)::ENST00000334136.5(HDAC6)::ENST00000376619.2(HDAC6)::ENST00000477561.1(HDAC6)::ENST00000413163.2(HDAC6)::ENST00000441703.1(HDAC6)::ENST00000426196.1(HDAC6)::ENST00000443563.1(HDAC6)::ENST00000440653.1(HDAC6)	0::0::0::0.0::0::0::9.466293::9.466293::9.466293::5.596822::5.596822::5.596822::5.596822::0::0	0.845::0.04::0.1325::0.0::0.4425::1.0575::0.0::3.515::0.2375::0.14::0.4::5.01::3.41::1.465::0.625	0::0.0312086650894::0.0312086650894::0.0312086650894::0.0312086650894::0.0119202714418::0.0119202714418::0.0119202714418::0.0119202714418::0.0119202714418::0.0119202714418::0.0119202714418::0::0::0::0::0::0
chrX	48767643	48777437	wgEncodeBroadHistoneK562H3k4me3StdRawDataRep0.n1.q10.sorted.rmdup.non_black_broad_peak_32463	4.33434	.	Proximal_BD	ENST00000376529.3(SLC35A2)::ENST00000247138.5(SLC35A2)::ENST00000452555.2(SLC35A2);ENST00000413561.2(SLC35A2)::ENST00000445167.2(SLC35A2)::ENST00000376512.1(SLC35A2)::ENST00000446885.1(SLC35A2)::ENST00000376515.3(SLC35A2);ENST00000376521.1(SLC35A2)::ENST00000485431.1(PIM2)::ENST00000442430.1(PIM2)::ENST00000376509.4(PIM2)	11.405522::11.405522::11.405522::11.405522::11.405522::0::0::0::0::136.784593	0.03::1.18::0.0;0.5325::8.6375::0.4975::0.0::0.01;1.69::3.205::2.8525::60.5725	5	0	1	0	3	ENST00000484499.1(OTUD5)::ENST00000376488.3(OTUD5)::ENST00000396743.3(OTUD5);ENST00000156084.4(OTUD5)::ENST00000428668.2(OTUD5)	0::22.447512::0::5.033691	0.8::11.545::0.8;0.0::6.5775	ENST00000423941.1(HDAC6)::ENST00000438518.1(HDAC6)::ENST00000376643.2(HDAC6)::ENST00000469223.1(HDAC6)::ENST00000444343.2(HDAC6)::ENST00000376610.2(HDAC6)::ENST00000483656.1(HDAC6)::ENST00000334136.5(HDAC6)::ENST00000376619.2(HDAC6)::ENST00000477561.1(HDAC6)::ENST00000413163.2(HDAC6)::ENST00000441703.1(HDAC6)::ENST00000426196.1(HDAC6)::ENST00000443563.1(HDAC6)::ENST00000440653.1(HDAC6)&&ENST00000…	0::0::0::0.0::0::0::9.466293::9.466293::9.466293::5.596822::5.596822::5.596822::5.596822::0::0&&0&&0::0	0.845::0.04::0.1325::0.0::0.4425::1.0575::0.0::3.515::0.2375::0.14::0.4::5.01::3.41::1.465::0.625&&0.0&&0.1075::0.0	0.0253756041966::0.0253756041966::0.0253756041966::0.0253756041966::0.0253756041966::0::0::0::0::0.338368067445
chrX	48794563	48795494	wgEncodeBroadHistoneK562H3k4me3StdRawDataRep0.n1.q10.sorted.rmdup.non_black_broad_peak_32464	4.21493	.	Proximal_TD	ENST00000481142.1(OTUD5)::ENST00000330085.4(AF207550.1)	0::0	0.1075::0.0	1	0	1	0	0	ENST00000376529.3(SLC35A2)::ENST00000247138.5(SLC35A2)::ENST00000452555.2(SLC35A2);ENST00000413561.2(SLC35A2)::ENST00000445167.2(SLC35A2)::ENST00000376512.1(SLC35A2)::ENST00000446885.1(SLC35A2)::ENST00000376515.3(SLC35A2);ENST00000376521.1(SLC35A2)::ENST00000485431.1(PIM2)::ENST00000442430.1(PIM2)::ENST00000376509.4(PIM2)	11.405522::11.405522::11.405522::11.405522::11.405522::0::0::0::0::136.784593	0.03::1.18::0.0;0.5325::8.6375::0.4975::0.0::0.01;1.69::3.205::2.8525::60.5725	.	.	.	0::0
chrX	48797925	48800028	wgEncodeBroadHistoneK562H3k4me3StdRawDataRep0.n1.q10.sorted.rmdup.non_black_broad_peak_32465	7.62575	.	Proximal_TD	ENST00000330085.4(AF207550.1)	0	0	2	0	1	0	0	ENST00000376529.3(SLC35A2)::ENST00000247138.5(SLC35A2)::ENST00000452555.2(SLC35A2);ENST00000413561.2(SLC35A2)::ENST00000445167.2(SLC35A2)::ENST00000376512.1(SLC35A2)::ENST00000446885.1(SLC35A2)::ENST00000376515.3(SLC35A2);ENST00000376521.1(SLC35A2)::ENST00000485431.1(PIM2)::ENST00000442430.1(PIM2)::ENST00000376509.4(PIM2)	11.405522::11.405522::11.405522::11.405522::11.405522::0::0::0::0::136.784593	0.03::1.18::0.0;0.5325::8.6375::0.4975::0.0::0.01;1.69::3.205::2.8525::60.5725	.	.	.	0
chrX	48813026	48819676	wgEncodeBroadHistoneK562H3k4me3StdRawDataRep0.n1.q10.sorted.rmdup.non_black_broad_peak_32467	3.63191	.	Proximal_BD	ENST00000484499.1(OTUD5)::ENST00000376488.3(OTUD5)::ENST00000396743.3(OTUD5);ENST00000156084.4(OTUD5)::ENST00000428668.2(OTUD5)	0::22.447512::0::5.033691	0.8::11.545::0.8;0.0::6.5775	1	0	1	0	0	ENST00000376529.3(SLC35A2)::ENST00000247138.5(SLC35A2)::ENST00000452555.2(SLC35A2);ENST00000413561.2(SLC35A2)::ENST00000445167.2(SLC35A2)::ENST00000376512.1(SLC35A2)::ENST00000446885.1(SLC35A2)::ENST00000376515.3(SLC35A2);ENST00000376521.1(SLC35A2)::ENST00000485431.1(PIM2)::ENST00000442430.1(PIM2)::ENST00000376509.4(PIM2)	11.405522::11.405522::11.405522::11.405522::11.405522::0::0::0::0::136.784593	0.03::1.18::0.0;0.5325::8.6375::0.4975::0.0::0.01;1.69::3.205::2.8525::60.5725	.	.	.	0::0.0165260384573::0::0
chrX	48857687	48859511	wgEncodeBroadHistoneK562H3k4me3StdRawDataRep0.n1.q10.sorted.rmdup.non_black_broad_peak_32469	5.77139	.	Proximal_TD	ENST00000480041.1(GRIPAP1)::ENST00000495258.1(GRIPAP1)::ENST00000376425.3(GRIPAP1)::ENST00000376444.3(GRIPAP1)::ENST00000376423.4(GRIPAP1)::ENST00000376441.1(GRIPAP1)	0::0::10.950856::10.950856::10.950856::10.950856	0.1725::0.1625::0.075::0.385::0.79::6.9225	1	0	0	0	1	.	.	.	ENST00000481606.1(TFE3<CCG>)::ENST00000487451.1(TFE3<CCG>)::ENST00000493583.1(TFE3<CCG>)::ENST00000315869.7(TFE3<CCG>)	0::0::1.527251::0.189325	0.67::0.0::2.525::3.05	0::0::0::0::0::0
chrX	48897571	48901903	wgEncodeBroadHistoneK562H3k4me3StdRawDataRep0.n1.q10.sorted.rmdup.non_black_broad_peak_32470	3.88947	.	Proximal_TD	ENST00000481606.1(TFE3<CCG>)::ENST00000487451.1(TFE3<CCG>)::ENST00000493583.1(TFE3<CCG>)::ENST00000315869.7(TFE3<CCG>)	0::0::1.527251::0.189325	0.67::0.0::2.525::3.05	1	0	0	0	1	.	.	.	ENST00000480041.1(GRIPAP1)::ENST00000495258.1(GRIPAP1)::ENST00000376425.3(GRIPAP1)::ENST00000376444.3(GRIPAP1)::ENST00000376423.4(GRIPAP1)::ENST00000376441.1(GRIPAP1)	0::0::10.950856::10.950856::10.950856::10.950856	0.1725::0.1625::0.075::0.385::0.79::6.9225	0::0::0::0
chrX	48910771	48911082	wgEncodeBroadHistoneK562H3k4me3StdRawDataRep0.n1.q10.sorted.rmdup.non_black_broad_peak_32471	3.19199	.	Proximal_TD	ENST00000597275.1(CCDC120<TSG>)	1.55351	0.0125	0	0	0	0	0	.	.	.	.	.	.	0
chrX	48936368	48938515	wgEncodeBroadHistoneK562H3k4me3StdRawDataRep0.n1.q10.sorted.rmdup.non_black_broad_peak_32472	3.41769	.	Proximal_TD	ENST00000419567.2(WDR45);ENST00000474053.1(WDR45)::ENST00000465431.1(WDR45);ENST00000322995.8(WDR45)::ENST00000473974.1(WDR45)::ENST00000475880.1(WDR45)::ENST00000396681.4(WDR45)::ENST00000471338.1(WDR45);ENST00000476728.1(WDR45);ENST00000553851.1(WDR45)::ENST00000376358.3(AF196779.12)::ENST00000376368.2(WDR45)::ENST00000485908.1(WDR45)::ENST00000376372.3(WDR45)::ENST00000465382.1(WDR45)::ENST000…	0::24.829664::24.829664::24.829664::24.829664::24.829664::24.829664::24.829664::24.829664::21.314403::0.041955::0	0.0;0.0425::1.0625;0.1725::0.07::0.505::0.06::0.0;0.0325;0.005::0.005::0.245::3.7675::6.28::0.0475::0.635	0	0	0	0	0	.	.	.	.	.	.	0::0.0163520889975::0.0163520889975::0.0163520889975::0.0163520889975::0.0163520889975::0.0163520889975::0.0163520889975::0.0163520889975::0.0163520889975::0::0
chrX	48955865	48958966	wgEncodeBroadHistoneK562H3k4me3StdRawDataRep0.n1.q10.sorted.rmdup.non_black_broad_peak_32474	3.37045	.	Proximal_TD	ENST00000356463.3(WDR45)::ENST00000460501.1(WDR45)	0.678228::0.678228	0.0::1.3925	1	0	0	0	1	.	.	.	ENST00000156109.5(GPKOW)	0	12.545	0::0
chrX	48978956	48980641	wgEncodeBroadHistoneK562H3k4me3StdRawDataRep0.n1.q10.sorted.rmdup.non_black_broad_peak_32475	4.31686	.	Proximal_TD	ENST00000156109.5(GPKOW)	0	12.545	1	0	0	0	1	.	.	.	ENST00000356463.3(WDR45)::ENST00000460501.1(WDR45)	0.678228::0.678228	0.0::1.3925	0
chrX	49001504	49006989	wgEncodeBroadHistoneK562H3k4me3StdRawDataRep0.n1.q10.sorted.rmdup.non_black_broad_peak_32477	3.63537	.	Distal_BD	.	.	.	1	0	0	2	0	.	.	.	.	.	.	.
chrX	49010954	49013154	wgEncodeBroadHistoneK562H3k4me3StdRawDataRep0.n1.q10.sorted.rmdup.non_black_broad_peak_32478	2.51483	.	Distal_TD	.	.	.	2	1	0	0	1	.	.	.	ENST00000540849.1(PRICKLE3)::ENST00000536904.1(PRICKLE3)::ENST00000538114.1(PRICKLE3)::ENST00000376310.3(PRICKLE3)::ENST00000417014.1(PRICKLE3);ENST00000376317.3(PRICKLE3)	0.0::0.0::21.790571::0::0	0.1775::0.0::0.0::1.39::0.4;3.055	.
chrX	49014023	49014851	wgEncodeBroadHistoneK562H3k4me3StdRawDataRep0.n1.q10.sorted.rmdup.non_black_broad_peak_32479	2.56282	.	Distal_TD	.	.	.	2	1	0	0	1	.	.	.	ENST00000540849.1(PRICKLE3)::ENST00000536904.1(PRICKLE3)::ENST00000538114.1(PRICKLE3)::ENST00000376310.3(PRICKLE3)::ENST00000417014.1(PRICKLE3);ENST00000376317.3(PRICKLE3)	0.0::0.0::21.790571::0::0	0.1775::0.0::0.0::1.39::0.4;3.055	.
chrX	49019880	49021240	wgEncodeBroadHistoneK562H3k4me3StdRawDataRep0.n1.q10.sorted.rmdup.non_black_broad_peak_32480	2.1687	.	Proximal_TD	ENST00000376339.1(MAGIX)::ENST00000425661.2(MAGIX)::ENST00000412696.2(MAGIX)::ENST00000376338.3(MAGIX)::ENST00000498742.1(MAGIX)::ENST00000454342.1(MAGIX)	0::0::0::0::0::0	0.005::0.0::0.0::0.16::0.065::0.045	0	0	0	0	0	.	.	.	.	.	.	0::0::0::0::0::0
chrX	49023196	49024308	wgEncodeBroadHistoneK562H3k4me3StdRawDataRep0.n1.q10.sorted.rmdup.non_black_broad_peak_32481	2.32921	.	Proximal_TD	ENST00000376338.3(MAGIX)::ENST00000498742.1(MAGIX)::ENST00000454342.1(MAGIX)	0::0::0	0.16::0.065::0.045	0	0	0	0	0	.	.	.	.	.	.	0::0::0
chrX	49028229	49029943	wgEncodeBroadHistoneK562H3k4me3StdRawDataRep0.n1.q10.sorted.rmdup.non_black_broad_peak_32482	3.04	.	Proximal_TD	ENST00000376327.5(PLP2);ENST00000376322.3(PLP2)	101.785	42.555;1.53	0	0	0	0	0	.	.	.	.	.	.	0.0744388
chrX	49040937	49043388	wgEncodeBroadHistoneK562H3k4me3StdRawDataRep0.n1.q10.sorted.rmdup.non_black_broad_peak_32483	5.08537	.	Proximal_TD	ENST00000540849.1(PRICKLE3)::ENST00000536904.1(PRICKLE3)::ENST00000538114.1(PRICKLE3)::ENST00000376310.3(PRICKLE3)::ENST00000417014.1(PRICKLE3);ENST00000376317.3(PRICKLE3)	0.0::0.0::21.790571::0::0	0.1775::0.0::0.0::1.39::0.4;3.055	1	0	0	2	0	.	.	.	.	.	.	0::0::0.0553186421477::0::0
chrX	49046102	49048675	wgEncodeBroadHistoneK562H3k4me3StdRawDataRep0.n1.q10.sorted.rmdup.non_black_broad_peak_32485	5.91016	.	Distal_TD	.	.	.	1	0	0	0	1	.	.	.	ENST00000466508.1(PPP1R3F);ENST00000438316.1(PPP1R3F)::ENST00000055335.6(PPP1R3F)::ENST00000495799.1(PPP1R3F)::ENST00000602455.1(LL0XNC01-7P3.1)	0.258591::0.258591::0.258591::0	0.0075;0.0075::0.065::0.0::0.9425	.
chrX	49056802	49057184	wgEncodeBroadHistoneK562H3k4me3StdRawDataRep0.n1.q10.sorted.rmdup.non_black_broad_peak_32487	5.72439	.	Proximal_TD	ENST00000433499.1(SYP-AS1)::ENST00000538567.1(SYP);ENST00000469389.1(SYP);ENST00000376303.2(SYP);ENST00000466635.1(SYP)::ENST00000479808.1(SYP)::ENST00000263233.4(SYP)	0::2.524487::2.524487::0	0.0175::0.0;0.0;0.0;0.065::0.155::0.9625	0	0	0	0	0	.	.	.	.	.	.	0::0::0::0
chrX	49086514	49087962	wgEncodeBroadHistoneK562H3k4me3StdRawDataRep0.n1.q10.sorted.rmdup.non_black_broad_peak_32488	2.87214	.	Proximal_TD	ENST00000376251.1(CACNA1F)::ENST00000323022.5(CACNA1F);ENST00000376265.2(CACNA1F)::ENST00000448722.1(HSPB1P2)	0.0::0.0::0	0.0::0.0;0.0::0.0525	0	0	0	0	0	.	.	.	.	.	.	0::0::0
chrX	49091517	49094172	wgEncodeBroadHistoneK562H3k4me3StdRawDataRep0.n1.q10.sorted.rmdup.non_black_broad_peak_32489	5.73915	.	Proximal_TD	ENST00000376251.1(CACNA1F)::ENST00000323022.5(CACNA1F);ENST00000376265.2(CACNA1F)::ENST00000448722.1(HSPB1P2)::ENST00000376227.3(CCDC22)::ENST00000496651.1(CCDC22)::ENST00000490300.1(CCDC22)	0.0::0.0::0::23.294838::23.294838::0	0.0::0.0;0.0::0.0525::2.98::0.05::0.0525	0	0	0	0	0	.	.	.	.	.	.	0::0::0::0.017610291906::0.017610291906::0
chrX	49100984	49101750	wgEncodeBroadHistoneK562H3k4me3StdRawDataRep0.n1.q10.sorted.rmdup.non_black_broad_peak_32490	8.19217	.	Distal_TD	.	.	.	0	0	0	0	0	.	.	.	.	.	.	.
chrX	49124894	49129326	wgEncodeBroadHistoneK562H3k4me3StdRawDataRep0.n1.q10.sorted.rmdup.non_black_broad_peak_32491	5.32514	.	Proximal_TD	ENST00000466508.1(PPP1R3F);ENST00000438316.1(PPP1R3F)::ENST00000055335.6(PPP1R3F)::ENST00000495799.1(PPP1R3F)::ENST00000602455.1(LL0XNC01-7P3.1)	0.258591::0.258591::0.258591::0	0.0075;0.0075::0.065::0.0::0.9425	1	0	0	1	0	.	.	.	.	.	.	0::0::0::0
chrX	49163884	49166071	wgEncodeBroadHistoneK562H3k4me3StdRawDataRep0.n1.q10.sorted.rmdup.non_black_broad_peak_32492	4.61262	.	Distal_TD	.	.	.	0	0	0	0	0	.	.	.	.	.	.	.
chrX	49391812	49392145	wgEncodeBroadHistoneK562H3k4me3StdRawDataRep0.n1.q10.sorted.rmdup.non_black_broad_peak_32496	7.27419	.	Distal_TD	.	.	.	0	0	0	0	0	.	.	.	.	.	.	.
chrX	49459346	49460644	wgEncodeBroadHistoneK562H3k4me3StdRawDataRep0.n1.q10.sorted.rmdup.non_black_broad_peak_32497	5.14227	.	Proximal_TD	ENST00000376150.3(PAGE1)	15.5962	59.9325	0	0	0	0	0	.	.	.	.	.	.	0.997879
chrX	49643152	49644927	wgEncodeBroadHistoneK562H3k4me3StdRawDataRep0.n1.q10.sorted.rmdup.non_black_broad_peak_32501	1.91467	.	Proximal_TD	ENST00000437322.2(USP27X-AS1)::ENST00000508866.2(USP27X)	0::0	0.4025::1.04	0	0	0	0	0	.	.	.	.	.	.	0::0
chrX	49686355	49688472	wgEncodeBroadHistoneK562H3k4me3StdRawDataRep0.n1.q10.sorted.rmdup.non_black_broad_peak_32502	2.15343	.	Proximal_TD	ENST00000376088.3(CLCN5<TSG>)::ENST00000376091.3(CLCN5<TSG>)::ENST00000482218.2(CLCN5<TSG>)	3.238594::1.015569::0	4.3775::0.17::1.6075	0	0	0	0	0	.	.	.	.	.	.	0::0::0
chrX	51486033	51487398	wgEncodeBroadHistoneK562H3k4me3StdRawDataRep0.n1.q10.sorted.rmdup.non_black_broad_peak_32507	2.09546	.	Proximal_TD	ENST00000340438.4(GSPT2)	3.17423	2.4275	0	0	0	0	0	.	.	.	.	.	.	0
chrX	51546082	51547250	wgEncodeBroadHistoneK562H3k4me3StdRawDataRep0.n1.q10.sorted.rmdup.non_black_broad_peak_32508	2.03687	.	Proximal_TD	ENST00000375772.3(MAGED1<TSG>)	37.5698	6.7725	0	0	0	0	0	.	.	.	.	.	.	0.034716
chrX	52004765	52005263	wgEncodeBroadHistoneK562H3k4me3StdRawDataRep0.n1.q10.sorted.rmdup.non_black_broad_peak_32509	2.35054	.	Distal_TD	.	.	.	0	0	0	0	0	.	.	.	.	.	.	.
chrX	52949403	52951079	wgEncodeBroadHistoneK562H3k4me3StdRawDataRep0.n1.q10.sorted.rmdup.non_black_broad_peak_32511	1.77731	.	Distal_TD	.	.	.	0	0	0	0	0	.	.	.	.	.	.	.
chrX	52963361	52964878	wgEncodeBroadHistoneK562H3k4me3StdRawDataRep0.n1.q10.sorted.rmdup.non_black_broad_peak_32512	2.91147	.	Distal_TD	.	.	.	0	0	0	0	0	.	.	.	.	.	.	.
chrX	53023946	53025115	wgEncodeBroadHistoneK562H3k4me3StdRawDataRep0.n1.q10.sorted.rmdup.non_black_broad_peak_32513	3.58439	.	Proximal_TD	ENST00000505988.1(FAM156A);ENST00000414076.2(FAM156A)::ENST00000416923.1(FAM156A)::ENST00000475552.1(FAM156A);ENST00000451084.2(FAM156A)::ENST00000512364.1(FAM156A)::ENST00000515858.1(FAM156A);ENST00000511863.1(FAM156A);ENST00000505062.1(FAM156A)	0.0::0.502092::0.502092::0.502092::0.502092	0.0;0.0::0.0::0.0;0.04::0.115::0.03;0.0;0.0	0	0	0	0	0	.	.	.	.	.	.	0::0::0::0::0
chrX	53100864	53101353	wgEncodeBroadHistoneK562H3k4me3StdRawDataRep0.n1.q10.sorted.rmdup.non_black_broad_peak_32514	3.72465	.	Distal_TD	.	.	.	0	0	0	0	0	.	.	.	.	.	.	.
chrX	53111082	53112257	wgEncodeBroadHistoneK562H3k4me3StdRawDataRep0.n1.q10.sorted.rmdup.non_black_broad_peak_32515	3.44284	.	Proximal_TD	ENST00000375442.4(TSPYL2<TSG>)::ENST00000579390.1(TSPYL2<TSG>)	5.25::5.25	3.59::0.4075	0	0	0	0	0	.	.	.	.	.	.	0::0
chrX	53122617	53124245	wgEncodeBroadHistoneK562H3k4me3StdRawDataRep0.n1.q10.sorted.rmdup.non_black_broad_peak_32516	2.20142	.	Proximal_TD	ENST00000605526.1(RP11-258C19.5)::ENST00000604369.1(RP11-258C19.5);ENST00000604062.1(RP11-258C19.5)::ENST00000366185.2(RP11-258C19.5)::ENST00000604849.1(RP11-258C19.5)::ENST00000433646.1(RP11-236P24.3)	2.41425::2.41425::2.41425::0::0	0.0::0.3825;0.29::0.6125::0.73::0.02	0	0	0	0	0	.	.	.	.	.	.	0::0::0::0::0
chrX	53252458	53255333	wgEncodeBroadHistoneK562H3k4me3StdRawDataRep0.n1.q10.sorted.rmdup.non_black_broad_peak_32517	2.33589	.	Proximal_TD	ENST00000467093.1(KDM5C<TSG><CCG>)::ENST00000404049.3(KDM5C<TSG><CCG>)::ENST00000428012.1(KDM5C<TSG><CCG>)::ENST00000349663.6(KDM5C<TSG><CCG>)::ENST00000429877.1(KDM5C<TSG><CCG>)::ENST00000375379.3(KDM5C<TSG><CCG>);ENST00000375383.3(KDM5C<TSG><CCG>);ENST00000452825.3(KDM5C<TSG><CCG>);ENST00000375401.3(KDM5C<TSG><CCG>)	0::40.241927::40.241927::40.241927::40.241927::0	1.42::4.6::0.0::0.3175::0.2175::0.94;0.015;3.2525;7.465	0	0	0	0	0	.	.	.	.	.	.	0::0.0159481913698::0.0159481913698::0.0159481913698::0.0159481913698::0
chrX	53281774	53286734	wgEncodeBroadHistoneK562H3k4me3StdRawDataRep0.n1.q10.sorted.rmdup.non_black_broad_peak_32518	4.91161	.	Distal_TD	.	.	.	0	0	0	0	0	.	.	.	.	.	.	.
chrX	53308421	53311240	wgEncodeBroadHistoneK562H3k4me3StdRawDataRep0.n1.q10.sorted.rmdup.non_black_broad_peak_32521	4.03292	.	Proximal_TD	ENST00000485377.1(IQSEC2);ENST00000462054.1(IQSEC2);ENST00000498281.1(IQSEC2)::ENST00000375365.2(IQSEC2)	8.270869::8.270869	0.8075;1.825;0.0::1.1525	0	0	0	0	0	.	.	.	.	.	.	0::0
chrX	53400945	53402156	wgEncodeBroadHistoneK562H3k4me3StdRawDataRep0.n1.q10.sorted.rmdup.non_black_broad_peak_32523	2.88654	.	Distal_TD	.	.	.	1	0	0	0	1	.	.	.	ENST00000428014.1(SMC1A)::ENST00000375340.6(SMC1A)::ENST00000463684.1(SMC1A)::ENST00000329209.5(RIBC1)::ENST00000322213.4(SMC1A)::ENST00000414955.2(RIBC1)::ENST00000457095.1(RIBC1)::ENST00000375327.3(RIBC1)	0::105.19511::105.19511::0::0::0.049016::0.154431::0.105415	2.61::0.8775::17.2125::0.0::24.19::0.035::0.045::0.16	.
chrX	53447724	53450358	wgEncodeBroadHistoneK562H3k4me3StdRawDataRep0.n1.q10.sorted.rmdup.non_black_broad_peak_32524	3.02541	.	Proximal_TD	ENST00000428014.1(SMC1A)::ENST00000375340.6(SMC1A)::ENST00000463684.1(SMC1A)::ENST00000329209.5(RIBC1)::ENST00000322213.4(SMC1A)::ENST00000414955.2(RIBC1)::ENST00000457095.1(RIBC1)::ENST00000375327.3(RIBC1)	0::105.19511::105.19511::0::0::0.049016::0.154431::0.105415	2.61::0.8775::17.2125::0.0::24.19::0.035::0.045::0.16	1	0	0	1	0	.	.	.	.	.	.	0::0.0311400895393::0.0311400895393::0::0::0::0::0
chrX	53460286	53461908	wgEncodeBroadHistoneK562H3k4me3StdRawDataRep0.n1.q10.sorted.rmdup.non_black_broad_peak_32525	2.44118	.	Proximal_TD	ENST00000477706.1(HSD17B10)::ENST00000418049.1(RP3-339A18.6)::ENST00000495986.1(HSD17B10)::ENST00000375298.4(HSD17B10)::ENST00000375304.5(HSD17B10)::ENST00000168216.6(HSD17B10)	0::0::54.037443::54.930105::54.930105::54.930105	0.9025::0.1125::0.455::0.5075::2.3275::89.4725	0	0	0	0	0	.	.	.	.	.	.	0::0::0.0215354171861::0.0215354171861::0.0215354171861::0.0215354171861
chrX	53708971	53713990	wgEncodeBroadHistoneK562H3k4me3StdRawDataRep0.n1.q10.sorted.rmdup.non_black_broad_peak_32526	3.24603	.	Proximal_TD	ENST00000342160.3(HUWE1);ENST00000446750.1(HUWE1)::ENST00000218328.8(HUWE1);ENST00000262854.6(HUWE1)	0::8.598645	14.1775;0.2075::4.375;1.505	1	0	0	0	1	.	.	.	ENST00000462182.1(PHF8)::ENST00000425862.1(PHF8)::ENST00000433120.1(PHF8)::ENST00000445025.1(PHF8)::ENST00000322659.8(PHF8)::ENST00000415025.1(PHF8)::ENST00000338154.6(PHF8);ENST00000338946.6(PHF8)::ENST00000357988.5(PHF8)	0::0::0::0.0::0.0::0::0::0	0.1625::0.0::0.03::0.0::0.055::0.0225::1.565;0.975::1.185	0::0
chrX	54068851	54071704	wgEncodeBroadHistoneK562H3k4me3StdRawDataRep0.n1.q10.sorted.rmdup.non_black_broad_peak_32528	4.4266	.	Proximal_TD	ENST00000462182.1(PHF8)::ENST00000425862.1(PHF8)::ENST00000433120.1(PHF8)::ENST00000445025.1(PHF8)::ENST00000322659.8(PHF8)::ENST00000415025.1(PHF8)::ENST00000338154.6(PHF8);ENST00000338946.6(PHF8)::ENST00000357988.5(PHF8)	0::0::0::0.0::0.0::0::0::0	0.1625::0.0::0.03::0.0::0.055::0.0225::1.565;0.975::1.185	1	0	0	0	1	.	.	.	ENST00000342160.3(HUWE1);ENST00000446750.1(HUWE1)::ENST00000218328.8(HUWE1);ENST00000262854.6(HUWE1)	0::8.598645	14.1775;0.2075::4.375;1.505	0::0::0::0::0::0::0::0
chrX	54207084	54210424	wgEncodeBroadHistoneK562H3k4me3StdRawDataRep0.n1.q10.sorted.rmdup.non_black_broad_peak_32530	2.463	.	Proximal_TD	ENST00000497680.1(FAM120C)::ENST00000375180.2(FAM120C);ENST00000328235.4(FAM120C)::ENST00000477084.1(FAM120C)	0::6.793934::0	0.2725::0.265;0.0275::0.665	0	0	0	0	0	.	.	.	.	.	.	0::0::0
chrX	54466068	54468104	wgEncodeBroadHistoneK562H3k4me3StdRawDataRep0.n1.q10.sorted.rmdup.non_black_broad_peak_32531	2.83283	.	Proximal_TD	ENST00000375151.4(TSR2)	24.9055	17.905	0	0	0	0	0	.	.	.	.	.	.	0.00924516
chrX	54555714	54558970	wgEncodeBroadHistoneK562H3k4me3StdRawDataRep0.n1.q10.sorted.rmdup.non_black_broad_peak_32532	2.80876	.	Proximal_TD	ENST00000336470.4(GNL3L)::ENST00000360845.2(GNL3L)::ENST00000489691.1(GNL3L)	88.483669::87.815333::1.587556	19.84::16.8625::0.0	0	0	0	0	0	.	.	.	.	.	.	0.013866878383::0.013866878383::0
chrX	54665170	54667003	wgEncodeBroadHistoneK562H3k4me3StdRawDataRep0.n1.q10.sorted.rmdup.non_black_broad_peak_32533	4.33377	.	Distal_TD	.	.	.	0	0	0	0	0	.	.	.	.	.	.	.
chrX	54834143	54836260	wgEncodeBroadHistoneK562H3k4me3StdRawDataRep0.n1.q10.sorted.rmdup.non_black_broad_peak_32534	4.65051	.	Proximal_TD	ENST00000375068.1(MAGED2)::ENST00000375053.2(MAGED2)::ENST00000347546.4(MAGED2)::ENST00000463787.1(MAGED2)::ENST00000375062.4(MAGED2)::ENST00000218439.4(MAGED2)::ENST00000375058.1(MAGED2);ENST00000375060.1(MAGED2)::ENST00000396224.1(MAGED2)::ENST00000485483.1(MAGED2)::ENST00000497484.1(MAGED2)::ENST00000487482.1(MAGED2)::ENST00000487463.1(MAGED2)	0.0::2.097354::2.097354::2.097354::2.097354::3.194393::3.194393::5.061299::5.061299::5.061299::0::0	0.645::0.7425::1.135::0.0::0.0::1.6525::5.685;0.43::0.28::1.43::0.7975::0.0::0.315	0	0	0	0	0	.	.	.	.	.	.	0::0::0::0::0::0::0::0::0::0::0::0
chrX	55025693	55028341	wgEncodeBroadHistoneK562H3k4me3StdRawDataRep0.n1.q10.sorted.rmdup.non_black_broad_peak_32536	2.71565	.	Proximal_TD	ENST00000545676.1(PFKFB1)::ENST00000374987.3(APEX2)::ENST00000471758.1(APEX2)	0.0::18.447372::1.788801	0.06::6.6925::0.725	0	0	0	0	0	.	.	.	.	.	.	0::0.0229439950977::0
chrX	55054050	55057418	wgEncodeBroadHistoneK562H3k4me3StdRawDataRep0.n1.q10.sorted.rmdup.non_black_broad_peak_32538	3.19098	.	Proximal_TD	ENST00000330807.5(ALAS2)	0	6.67	0	0	0	0	0	.	.	.	.	.	.	0
chrX	55142780	55143996	wgEncodeBroadHistoneK562H3k4me3StdRawDataRep0.n1.q10.sorted.rmdup.non_black_broad_peak_32539	2.90163	.	Distal_TD	.	.	.	0	0	0	0	0	.	.	.	.	.	.	.
chrX	55186542	55188238	wgEncodeBroadHistoneK562H3k4me3StdRawDataRep0.n1.q10.sorted.rmdup.non_black_broad_peak_32540	2.4312	.	Proximal_TD	ENST00000478918.1(FAM104B)::ENST00000489298.1(FAM104B)::ENST00000477847.2(FAM104B)::ENST00000472571.2(FAM104B)::ENST00000425133.2(FAM104B);ENST00000332132.4(FAM104B)::ENST00000358460.4(FAM104B)	0::1.120263::5.044347::3.924084::3.924084::0	0.16::1.625::0.6625::1.6575::1.5;0.0::2.0225	0	0	0	0	0	.	.	.	.	.	.	0::0::0::0::0::0
chrX	55246484	55247832	wgEncodeBroadHistoneK562H3k4me3StdRawDataRep0.n1.q10.sorted.rmdup.non_black_broad_peak_32541	2.86954	.	Proximal_TD	ENST00000289619.5(PAGE5)::ENST00000374955.3(PAGE5)::ENST00000374952.1(PAGE5)	87.29971::87.29971::4.673986	0.875::219.6325::2.5475	0	0	0	0	0	.	.	.	.	.	.	0.967378137147::0.967378137147::0
chrX	55478170	55479679	wgEncodeBroadHistoneK562H3k4me3StdRawDataRep0.n1.q10.sorted.rmdup.non_black_broad_peak_32542	2.93759	.	Proximal_TD	ENST00000342972.1(MAGEH1)	8.04652	5.725	0	0	0	0	0	.	.	.	.	.	.	0
chrX	55514428	55516710	wgEncodeBroadHistoneK562H3k4me3StdRawDataRep0.n1.q10.sorted.rmdup.non_black_broad_peak_32543	3.80643	.	Proximal_TD	ENST00000586165.1(USP51)::ENST00000500968.3(USP51)	0::0	0.2525::1.3925	0	0	0	0	0	.	.	.	.	.	.	0::0
chrX	55743709	55745216	wgEncodeBroadHistoneK562H3k4me3StdRawDataRep0.n1.q10.sorted.rmdup.non_black_broad_peak_32544	3.3929	.	Proximal_TD	ENST00000374941.4(RRAGB)::ENST00000414239.1(RRAGB)::ENST00000262850.7(RRAGB)	6.289935::6.435405::0	3.505::0.3525::0.1525	0	0	0	0	0	.	.	.	.	.	.	0::0::0
chrX	55934645	55935587	wgEncodeBroadHistoneK562H3k4me3StdRawDataRep0.n1.q10.sorted.rmdup.non_black_broad_peak_32545	3.38773	.	Proximal_TD	ENST00000452532.1(RP13-188A5.1)	0	0.01	0	0	0	0	0	.	.	.	.	.	.	0
chrX	56589246	56592838	wgEncodeBroadHistoneK562H3k4me3StdRawDataRep0.n1.q10.sorted.rmdup.non_black_broad_peak_32546	2.68249	.	Proximal_TD	ENST00000338222.5(UBQLN2<OG>)	13.133	4.2375	0	0	0	0	0	.	.	.	.	.	.	0.00909005
chrX	56755139	56757267	wgEncodeBroadHistoneK562H3k4me3StdRawDataRep0.n1.q10.sorted.rmdup.non_black_broad_peak_32547	3.02344	.	Proximal_TD	ENST00000374922.4(RP11-622K12.1)::ENST00000423617.1(RP11-622K12.1)::ENST00000451583.1(RP11-622K12.1)	13.314446::0::0	1.6725::0.2275::0.0	0	0	0	0	0	.	.	.	.	.	.	0.0216051672619::0::0
chrX	57021010	57022814	wgEncodeBroadHistoneK562H3k4me3StdRawDataRep0.n1.q10.sorted.rmdup.non_black_broad_peak_32548	2.60516	.	Proximal_TD	ENST00000478405.1(SPIN3)::ENST00000374919.3(SPIN3)::ENST00000475785.2(SPIN3)	3.059281::3.059281::2.904528	0.625::1.58::0.2825	0	0	0	0	0	.	.	.	.	.	.	0::0::0
chrX	57147272	57149266	wgEncodeBroadHistoneK562H3k4me3StdRawDataRep0.n1.q10.sorted.rmdup.non_black_broad_peak_32549	5.43834	.	Proximal_TD	ENST00000460948.1(SPIN2B)::ENST00000374910.3(SPIN2B)::ENST00000275988.5(SPIN2B)::ENST00000434397.1(SPIN2B)::ENST00000333933.3(SPIN2B)::ENST00000374912.5(SPIN2B)::ENST00000439622.1(RP3-323P24.3)	0::0::7.183882::0::0::0::0.51706	1.2675::1.7375::4.2675::0.0::2.005::0.38::0.2525	0	0	0	0	0	.	.	.	.	.	.	0::0::0::0::0::0::0
chrX	57313341	57313787	wgEncodeBroadHistoneK562H3k4me3StdRawDataRep0.n1.q10.sorted.rmdup.non_black_broad_peak_32550	4.8624	.	Proximal_TD	ENST00000374900.4(FAAH2)	0.098354	0.2475	0	0	0	0	0	.	.	.	.	.	.	0
chrX	57617931	57619470	wgEncodeBroadHistoneK562H3k4me3StdRawDataRep0.n1.q10.sorted.rmdup.non_black_broad_peak_32551	2.79429	.	Proximal_TD	ENST00000374888.1(ZXDB)	0	1.435	0	0	0	0	0	.	.	.	.	.	.	0
chrX	62567807	62571204	wgEncodeBroadHistoneK562H3k4me3StdRawDataRep0.n1.q10.sorted.rmdup.non_black_broad_peak_32553	3.38967	.	Proximal_TD	ENST00000451979.1(SPIN4-AS1)::ENST00000335144.3(SPIN4)::ENST00000374884.2(SPIN4)	0::51.865671::51.865671	0.0::10.0075::1.8	0	0	0	0	0	.	.	.	.	.	.	0::0.0997694381933::0.0997694381933
chrX	62779740	62781958	wgEncodeBroadHistoneK562H3k4me3StdRawDataRep0.n1.q10.sorted.rmdup.non_black_broad_peak_32555	3.68265	.	Proximal_TD	ENST00000609401.1(RP11-357C3.3)::ENST00000608788.1(RP11-357C3.3)::ENST00000609143.1(RP11-357C3.3);ENST00000433061.1(RP11-357C3.3)::ENST00000610234.1(RP11-357C3.3)::ENST00000610088.1(RP11-357C3.3)	11.185741::11.185741::11.185741::11.185741::0	0.1525::0.08::0.3025;0.7875::0.0::0.525	0	0	0	0	0	.	.	.	.	.	.	0.0188580268985::0.0188580268985::0.0188580268985::0.0188580268985::0
chrX	63424772	63426623	wgEncodeBroadHistoneK562H3k4me3StdRawDataRep0.n1.q10.sorted.rmdup.non_black_broad_peak_32556	2.54153	.	Proximal_TD	ENST00000374869.3(AMER1<TSG><CCG>);ENST00000330258.3(AMER1<TSG><CCG>)	0	0.4975;2.305	0	0	0	0	0	.	.	.	.	.	.	0
chrX	63614154	63615620	wgEncodeBroadHistoneK562H3k4me3StdRawDataRep0.n1.q10.sorted.rmdup.non_black_broad_peak_32557	3.34778	.	Proximal_TD	ENST00000374852.3(MTMR8)::ENST00000453546.1(MTMR8)	5.434842::5.434842	1.8725::0.1975	0	0	0	0	0	.	.	.	.	.	.	0::0
chrX	64253985	64256363	wgEncodeBroadHistoneK562H3k4me3StdRawDataRep0.n1.q10.sorted.rmdup.non_black_broad_peak_32558	3.38884	.	Proximal_TD	ENST00000488831.1(ZC4H2)::ENST00000337990.2(ZC4H2)	3.652937::3.652937	0.115::0.2025	0	0	0	0	0	.	.	.	.	.	.	0::0
chrX	64753316	64755351	wgEncodeBroadHistoneK562H3k4me3StdRawDataRep0.n1.q10.sorted.rmdup.non_black_broad_peak_32559	3.13816	.	Proximal_TD	ENST00000374807.5(LAS1L)::ENST00000374811.3(LAS1L);ENST00000312391.8(LAS1L);ENST00000374804.5(LAS1L)::ENST00000484069.1(LAS1L)	91.761175::91.761175::91.761175	36.6275::5.3225;0.0;0.09::1.805	0	0	0	0	0	.	.	.	.	.	.	0.0138166219916::0.0138166219916::0.0138166219916
chrX	64802099	64802518	wgEncodeBroadHistoneK562H3k4me3StdRawDataRep0.n1.q10.sorted.rmdup.non_black_broad_peak_32560	5.06382	.	Distal_TD	.	.	.	0	0	0	0	0	.	.	.	.	.	.	.
chrX	64807916	64809187	wgEncodeBroadHistoneK562H3k4me3StdRawDataRep0.n1.q10.sorted.rmdup.non_black_broad_peak_32561	2.34602	.	Proximal_TD	ENST00000609672.1(MSN<CCG>)::ENST00000439474.1(MSN<CCG>);ENST00000609205.1(MSN<CCG>)::ENST00000429601.1(MSN<CCG>)::ENST00000447323.1(MSN<CCG>)	0::0::0::0	0.925::0.23;0.355::0.0::0.1725	0	0	0	0	0	.	.	.	.	.	.	0::0::0::0
chrX	64886978	64893099	wgEncodeBroadHistoneK562H3k4me3StdRawDataRep0.n1.q10.sorted.rmdup.non_black_broad_peak_32564	3.26693	.	Proximal_BD	ENST00000360270.5(MSN<CCG>)	8.04972	146.71	0	0	0	0	0	.	.	.	.	.	.	0
chrX	65031419	65031622	wgEncodeBroadHistoneK562H3k4me3StdRawDataRep0.n1.q10.sorted.rmdup.non_black_broad_peak_32568	1.48514	.	Distal_TD	.	.	.	0	0	0	0	0	.	.	.	.	.	.	.
chrX	65094611	65095547	wgEncodeBroadHistoneK562H3k4me3StdRawDataRep0.n1.q10.sorted.rmdup.non_black_broad_peak_32569	2.94875	.	Distal_TD	.	.	.	0	0	0	0	0	.	.	.	.	.	.	.
chrX	65144205	65146996	wgEncodeBroadHistoneK562H3k4me3StdRawDataRep0.n1.q10.sorted.rmdup.non_black_broad_peak_32570	2.37964	.	Distal_TD	.	.	.	2	1	0	0	1	.	.	.	ENST00000424241.1(RP6-159A1.3)	0	93.5325	.
chrX	65217605	65222191	wgEncodeBroadHistoneK562H3k4me3StdRawDataRep0.n1.q10.sorted.rmdup.non_black_broad_peak_32572	5.25651	.	Proximal_TD	ENST00000424241.1(RP6-159A1.3)	0	93.5325	1	0	0	1	0	.	.	.	.	.	.	0
chrX	65224650	65226252	wgEncodeBroadHistoneK562H3k4me3StdRawDataRep0.n1.q10.sorted.rmdup.non_black_broad_peak_32573	4.35267	.	Distal_TD	.	.	.	0	0	0	0	0	.	.	.	.	.	.	.
chrX	65234480	65240595	wgEncodeBroadHistoneK562H3k4me3StdRawDataRep0.n1.q10.sorted.rmdup.non_black_broad_peak_32576	4.15659	.	Distal_BD	.	.	.	2	0	1	1	0	ENST00000519389.1(HEPH)::ENST00000374727.3(HEPH)::ENST00000336279.5(HEPH)::ENST00000458621.1(HEPH)::ENST00000429547.1(HEPH)::ENST00000441993.2(HEPH)::ENST00000419594.1(HEPH)	1.343514::13.505971::0::0::0.0::0.0::0.0	5.765::10.4075::1.13::1.4925::0.4625::2.9675::0.0375	.	.	.	.
chrX	65250315	65251393	wgEncodeBroadHistoneK562H3k4me3StdRawDataRep0.n1.q10.sorted.rmdup.non_black_broad_peak_32577	5.13503	.	Distal_TD	.	.	.	0	0	0	0	0	.	.	.	.	.	.	.
chrX	65381873	65387300	wgEncodeBroadHistoneK562H3k4me3StdRawDataRep0.n1.q10.sorted.rmdup.non_black_broad_peak_32581	4.98294	.	Proximal_BD	ENST00000519389.1(HEPH)::ENST00000374727.3(HEPH)::ENST00000336279.5(HEPH)::ENST00000458621.1(HEPH)::ENST00000429547.1(HEPH)::ENST00000441993.2(HEPH)::ENST00000419594.1(HEPH)	1.343514::13.505971::0::0::0.0::0.0::0.0	5.765::10.4075::1.13::1.4925::0.4625::2.9675::0.0375	1	1	0	0	0	.	.	.	.	.	.	0::0.96570709447::0::0::0::0::0
chrX	65948725	65949120	wgEncodeBroadHistoneK562H3k4me3StdRawDataRep0.n1.q10.sorted.rmdup.non_black_broad_peak_32583	4.40705	.	Distal_TD	.	.	.	0	0	0	0	0	.	.	.	.	.	.	.
chrX	67652016	67654368	wgEncodeBroadHistoneK562H3k4me3StdRawDataRep0.n1.q10.sorted.rmdup.non_black_broad_peak_32584	6.40105	.	Proximal_TD	ENST00000540071.1(OPHN1)::ENST00000355520.5(OPHN1)::ENST00000491714.1(OPHN1)	0::0.390871::0	0.225::0.6825::0.03	0	0	0	0	0	.	.	.	.	.	.	0::0::0
chrX	67717832	67720153	wgEncodeBroadHistoneK562H3k4me3StdRawDataRep0.n1.q10.sorted.rmdup.non_black_broad_peak_32586	6.79193	.	Proximal_TD	ENST00000462683.1(YIPF6)::ENST00000451537.1(YIPF6)::ENST00000470730.1(YIPF6)::ENST00000374643.3(YIPF6)::ENST00000374622.2(YIPF6)::ENST00000462972.1(YIPF6)	0::0::9.634823::9.634823::9.634823::0	5.79::0.01::0.9::3.1125::4.2925::0.1825	0	0	0	0	0	.	.	.	.	.	.	0::0::0::0::0::0
chrX	67867530	67868198	wgEncodeBroadHistoneK562H3k4me3StdRawDataRep0.n1.q10.sorted.rmdup.non_black_broad_peak_32588	6.33985	.	Proximal_TD	ENST00000446748.1(RP13-470G3.2)::ENST00000488088.1(STARD8)::ENST00000252336.6(STARD8);ENST00000523864.1(STARD8)::ENST00000374599.3(STARD8)	0::0::0::0	0.0::0.1725::0.0125;0.0575::0.3425	0	0	0	0	0	.	.	.	.	.	.	0::0::0::0
chrX	67904726	67906885	wgEncodeBroadHistoneK562H3k4me3StdRawDataRep0.n1.q10.sorted.rmdup.non_black_broad_peak_32589	4.32635	.	Distal_TD	.	.	.	1	0	1	0	0	ENST00000374597.3(STARD8)	26.899	4.975	.	.	.	.
chrX	67913509	67920214	wgEncodeBroadHistoneK562H3k4me3StdRawDataRep0.n1.q10.sorted.rmdup.non_black_broad_peak_32590	3.16974	.	Proximal_BD	ENST00000374597.3(STARD8)	26.899	4.975	1	0	0	1	0	.	.	.	.	.	.	0.222033
chrX	68048316	68049713	wgEncodeBroadHistoneK562H3k4me3StdRawDataRep0.n1.q10.sorted.rmdup.non_black_broad_peak_32591	6.31991	.	Proximal_TD	ENST00000204961.4(EFNB1)	1.24054	0.41	0	0	0	0	0	.	.	.	.	.	.	0
chrX	68384636	68385532	wgEncodeBroadHistoneK562H3k4me3StdRawDataRep0.n1.q10.sorted.rmdup.non_black_broad_peak_32593	2.5288	.	Proximal_TD	ENST00000374583.1(PJA1)::ENST00000374584.3(PJA1)::ENST00000477231.1(PJA1)::ENST00000590146.1(PJA1)::ENST00000361478.1(PJA1)::ENST00000374571.4(PJA1)	0::1.833063::1.833063::1.833063::0.096454::0	0.1825::0.0775::0.4425::0.0::0.685::1.345	0	0	0	0	0	.	.	.	.	.	.	0::0::0::0::0::0
chrX	69352666	69355111	wgEncodeBroadHistoneK562H3k4me3StdRawDataRep0.n1.q10.sorted.rmdup.non_black_broad_peak_32595	3.3041	.	Proximal_TD	ENST00000342206.6(IGBP1)::ENST00000356413.4(IGBP1)	2.510908::2.510908	0.365::27.99	0	0	0	0	0	.	.	.	.	.	.	0::0
chrX	69509010	69511752	wgEncodeBroadHistoneK562H3k4me3StdRawDataRep0.n1.q10.sorted.rmdup.non_black_broad_peak_32598	3.03519	.	Proximal_TD	ENST00000473667.1(PDZD11)::ENST00000374454.1(PDZD11)::ENST00000239666.4(PDZD11)::ENST00000374388.3(KIF4A)::ENST00000374403.3(KIF4A)::ENST00000485406.1(KIF4A)::ENST00000486461.1(PDZD11)	28.607977::0::0::5.948266::3.071582::3.071582::0	0.735::2.375::16.03::1.1925::22.38::0.855::0.2375	0	0	0	0	0	.	.	.	.	.	.	0.0269569231275::0::0::0::0::0::0
chrX	69653168	69655018	wgEncodeBroadHistoneK562H3k4me3StdRawDataRep0.n1.q10.sorted.rmdup.non_black_broad_peak_32599	2.71479	.	Distal_TD	.	.	.	0	0	0	0	0	.	.	.	.	.	.	.
chrX	69672084	69672398	wgEncodeBroadHistoneK562H3k4me3StdRawDataRep0.n1.q10.sorted.rmdup.non_black_broad_peak_32600	4.26786	.	Proximal_TD	ENST00000374355.3(DLG3)::ENST00000542398.1(DLG3)::ENST00000489733.1(DLG3)::ENST00000494493.1(DLG3)::ENST00000424211.1(DLG3-AS1)::ENST00000431103.1(DLG3-AS1)	0.365259::1.867951::1.867951::1.867951::0::0	0.2025::2.165::1.365::0.1825::0.0::0.0	0	0	0	0	0	.	.	.	.	.	.	0::0::0::0::0::0
chrX	69674476	69676112	wgEncodeBroadHistoneK562H3k4me3StdRawDataRep0.n1.q10.sorted.rmdup.non_black_broad_peak_32601	5.28929	.	Proximal_TD	ENST00000374355.3(DLG3)::ENST00000542398.1(DLG3)::ENST00000489733.1(DLG3)::ENST00000494493.1(DLG3)::ENST00000424211.1(DLG3-AS1)::ENST00000431103.1(DLG3-AS1)	0.365259::1.867951::1.867951::1.867951::0::0	0.2025::2.165::1.365::0.1825::0.0::0.0	0	0	0	0	0	.	.	.	.	.	.	0::0::0::0::0::0
chrX	70189445	70190538	wgEncodeBroadHistoneK562H3k4me3StdRawDataRep0.n1.q10.sorted.rmdup.non_black_broad_peak_32603	4.42801	.	Distal_TD	.	.	.	0	0	0	0	0	.	.	.	.	.	.	.
chrX	70286820	70289142	wgEncodeBroadHistoneK562H3k4me3StdRawDataRep0.n1.q10.sorted.rmdup.non_black_broad_peak_32605	3.38481	.	Proximal_TD	ENST00000490561.2(SNX12)::ENST00000465030.1(SNX12)::ENST00000276105.3(SNX12)::ENST00000374274.3(SNX12)	7.935784::5.661347::5.661347::5.661347	0.035::0.3725::0.26::21.37	0	0	0	0	0	.	.	.	.	.	.	0::0::0::0
chrX	70314827	70317925	wgEncodeBroadHistoneK562H3k4me3StdRawDataRep0.n1.q10.sorted.rmdup.non_black_broad_peak_32606	4.32482	.	Proximal_TD	ENST00000374259.3(FOXO4<CCG>)::ENST00000466874.1(FOXO4<CCG>)::ENST00000341558.3(FOXO4<CCG>)::ENST00000464598.1(FOXO4<CCG>)	1.920368::0.145793::0::0	4.5775::0.4425::0.0::0.0	0	0	0	0	0	.	.	.	.	.	.	0::0::0::0
chrX	70323645	70324818	wgEncodeBroadHistoneK562H3k4me3StdRawDataRep0.n1.q10.sorted.rmdup.non_black_broad_peak_32607	3.94451	.	Proximal_TD	ENST00000374251.5(CXorf65)::ENST00000438526.2(CXorf65)	0::0	0.3325::0.1	1	0	0	0	1	.	.	.	ENST00000333646.6(MED12<OG><CCG>)::ENST00000374102.1(MED12<OG><CCG>)::ENST00000374080.3(MED12<OG><CCG>)	22.584923::1.551084::1.551084	1.6525::0.0::1.7275	0::0
chrX	70330493	70331864	wgEncodeBroadHistoneK562H3k4me3StdRawDataRep0.n1.q10.sorted.rmdup.non_black_broad_peak_32608	1.90596	.	Proximal_TD	ENST00000374188.3(IL2RG)::ENST00000456850.2(IL2RG)::ENST00000473378.1(IL2RG)::ENST00000487883.1(IL2RG)::ENST00000374202.2(IL2RG)::ENST00000464642.1(IL2RG)	0::0::45.898581::45.898581::0::0	0.0::0.0::0.0::0.21::5.07::0.075	1	0	0	0	1	.	.	.	ENST00000333646.6(MED12<OG><CCG>)::ENST00000374102.1(MED12<OG><CCG>)::ENST00000374080.3(MED12<OG><CCG>)	22.584923::1.551084::1.551084	1.6525::0.0::1.7275	0::0::0.47786891073::0.47786891073::0::0
chrX	70337872	70339544	wgEncodeBroadHistoneK562H3k4me3StdRawDataRep0.n1.q10.sorted.rmdup.non_black_broad_peak_32609	2.77343	.	Proximal_TD	ENST00000333646.6(MED12<OG><CCG>)::ENST00000374102.1(MED12<OG><CCG>)::ENST00000374080.3(MED12<OG><CCG>)	22.584923::1.551084::1.551084	1.6525::0.0::1.7275	2	0	0	0	2	.	.	.	ENST00000374188.3(IL2RG)::ENST00000456850.2(IL2RG)::ENST00000473378.1(IL2RG)::ENST00000487883.1(IL2RG)::ENST00000374202.2(IL2RG)::ENST00000464642.1(IL2RG)&&ENST00000374251.5(CXorf65)::ENST00000438526.2(CXorf65)	0::0::45.898581::45.898581::0::0&&0::0	0.0::0.0::0.0::0.21::5.07::0.075&&0.3325::0.1	0.0427334035139::0::0
chrX	70401206	70402523	wgEncodeBroadHistoneK562H3k4me3StdRawDataRep0.n1.q10.sorted.rmdup.non_black_broad_peak_32612	4.97777	.	Distal_TD	.	.	.	0	0	0	0	0	.	.	.	.	.	.	.
chrX	70471912	70475922	wgEncodeBroadHistoneK562H3k4me3StdRawDataRep0.n1.q10.sorted.rmdup.non_black_broad_peak_32613	5.06516	.	Proximal_TD	ENST00000489332.1(ZMYM3<TSG>)::ENST00000373984.3(ZMYM3<TSG>)::ENST00000314425.5(ZMYM3<TSG>);ENST00000373982.1(ZMYM3<TSG>)::ENST00000373978.1(ZMYM3<TSG>)::ENST00000373981.1(ZMYM3<TSG>)::ENST00000353904.2(ZMYM3<TSG>)::ENST00000373988.1(ZMYM3<TSG>)::ENST00000373998.1(ZMYM3<TSG>)	7.845118::7.845118::7.845118::0.185848::0.185848::1.90325::0::0	0.0125::0.0325::8.57;0.0725::0.0::0.8875::0.07::0.0::0.1375	1	0	0	0	1	.	.	.	ENST00000535149.1(NONO<CCG>)::ENST00000276079.8(NONO<CCG>)::ENST00000373856.3(NONO<CCG>)::ENST00000373841.1(NONO<CCG>)::ENST00000474431.1(NONO<CCG>)::ENST00000420903.1(NONO<CCG>)::ENST00000472185.1(NONO<CCG>)::ENST00000413858.1(NONO<CCG>)::ENST00000486613.2(NONO<CCG>)::ENST00000450092.1(NONO<CCG>)::ENST00000454976.1(NONO<CCG>)	0.442538::83.934896::83.934896::83.934896::0::0::0::0::0::0::0	0.1525::139.895::1.3675::46.895::0.0::11.0975::84.365::0.085::1.2625::0.5625::0.0	0::0::0::0::0::0::0::0
chrX	70502525	70505966	wgEncodeBroadHistoneK562H3k4me3StdRawDataRep0.n1.q10.sorted.rmdup.non_black_broad_peak_32614	7.79301	.	Proximal_TD	ENST00000535149.1(NONO<CCG>)::ENST00000276079.8(NONO<CCG>)::ENST00000373856.3(NONO<CCG>)::ENST00000373841.1(NONO<CCG>)::ENST00000474431.1(NONO<CCG>)::ENST00000420903.1(NONO<CCG>)::ENST00000472185.1(NONO<CCG>)::ENST00000413858.1(NONO<CCG>)::ENST00000486613.2(NONO<CCG>)::ENST00000450092.1(NONO<CCG>)::ENST00000454976.1(NONO<CCG>)	0.442538::83.934896::83.934896::83.934896::0::0::0::0::0::0::0	0.1525::139.895::1.3675::46.895::0.0::11.0975::84.365::0.085::1.2625::0.5625::0.0	1	0	0	0	1	.	.	.	ENST00000489332.1(ZMYM3<TSG>)::ENST00000373984.3(ZMYM3<TSG>)::ENST00000314425.5(ZMYM3<TSG>);ENST00000373982.1(ZMYM3<TSG>)::ENST00000373978.1(ZMYM3<TSG>)::ENST00000373981.1(ZMYM3<TSG>)::ENST00000353904.2(ZMYM3<TSG>)::ENST00000373988.1(ZMYM3<TSG>)::ENST00000373998.1(ZMYM3<TSG>)	7.845118::7.845118::7.845118::0.185848::0.185848::1.90325::0::0	0.0125::0.0325::8.57;0.0725::0.0::0.8875::0.07::0.0::0.1375	0::0.00767507172525::0.00767507172525::0.00767507172525::0::0::0::0::0::0::0
chrX	70584836	70588528	wgEncodeBroadHistoneK562H3k4me3StdRawDataRep0.n1.q10.sorted.rmdup.non_black_broad_peak_32615	2.84221	.	Proximal_TD	ENST00000373790.4(TAF1<OG>);ENST00000449580.1(TAF1<OG>);ENST00000423759.1(TAF1<OG>)::ENST00000276072.3(TAF1<OG>)	25.610478::23.033588	2.25;3.6275;7.9575::1.135	0	0	0	0	0	.	.	.	.	.	.	0.0300743181313::0.0300743181313
chrX	70751715	70755978	wgEncodeBroadHistoneK562H3k4me3StdRawDataRep0.n1.q10.sorted.rmdup.non_black_broad_peak_32618	2.95903	.	Proximal_TD	ENST00000398297.2(AL590763.5)::ENST00000373719.3(OGT)::ENST00000373701.3(OGT)::ENST00000498566.1(OGT)::ENST00000444774.1(OGT)	0::116.649347::97.012904::0::0	0.0175::39.2225::0.0::0.03::0.0	0	0	0	0	0	.	.	.	.	.	.	0::0.069379459394::0.069379459394::0::0
chrX	71400675	71402591	wgEncodeBroadHistoneK562H3k4me3StdRawDataRep0.n1.q10.sorted.rmdup.non_black_broad_peak_32621	6.85546	.	Proximal_TD	ENST00000373662.3(PIN4)::ENST00000218432.5(PIN4);ENST00000423432.2(PIN4)::ENST00000373669.2(PIN4)	0::4.50754::4.50754	0.0725::0.64;0.01::16.15	0	0	0	0	0	.	.	.	.	.	.	0::0::0
chrX	71458026	71459468	wgEncodeBroadHistoneK562H3k4me3StdRawDataRep0.n1.q10.sorted.rmdup.non_black_broad_peak_32622	5.43984	.	Proximal_TD	ENST00000373657.1(ERCC6L)::ENST00000334463.3(ERCC6L)	0::0	0.7225::10.195	1	0	0	0	1	.	.	.	ENST00000492695.1(RPS4X)::ENST00000470671.1(RPS4X)::ENST00000486733.1(RPS4X)::ENST00000373626.3(RPS4X)::ENST00000316084.6(RPS4X)	0::0::0::360.831452::7.61254	0.0375::0.0::11.03::6.91::808.6325	0::0
chrX	71494177	71497441	wgEncodeBroadHistoneK562H3k4me3StdRawDataRep0.n1.q10.sorted.rmdup.non_black_broad_peak_32623	3.76081	.	Proximal_TD	ENST00000492695.1(RPS4X)::ENST00000470671.1(RPS4X)::ENST00000486733.1(RPS4X)::ENST00000373626.3(RPS4X)::ENST00000316084.6(RPS4X)	0::0::0::360.831452::7.61254	0.0375::0.0::11.03::6.91::808.6325	1	0	0	0	1	.	.	.	ENST00000373657.1(ERCC6L)::ENST00000334463.3(ERCC6L)	0::0	0.7225::10.195	0::0::0::0.045112268678::0
chrX	71525724	71527182	wgEncodeBroadHistoneK562H3k4me3StdRawDataRep0.n1.q10.sorted.rmdup.non_black_broad_peak_32624	2.95733	.	Proximal_TD	ENST00000427412.1(CITED1)::ENST00000450875.1(CITED1)::ENST00000417400.1(CITED1)::ENST00000445983.1(CITED1);ENST00000431381.1(CITED1)::ENST00000454225.1(CITED1)::ENST00000246139.5(CITED1)::ENST00000453707.2(CITED1)::ENST00000373619.3(CITED1)	0::0.193231::0.193231::0.193231::0.0::0.954115::0.056399::0.056399	0.0325::0.0::0.0::1.19;0.175::0.01::0.33::0.0::0.5	0	0	0	0	0	.	.	.	.	.	.	0::0::0::0::0::0::0::0
chrX	71791760	71793294	wgEncodeBroadHistoneK562H3k4me3StdRawDataRep0.n1.q10.sorted.rmdup.non_black_broad_peak_32629	3.61139	.	Proximal_TD	ENST00000421523.1(HDAC8)::ENST00000412342.1(HDAC8)::ENST00000415409.1(HDAC8)::ENST00000373559.4(HDAC8)::ENST00000373556.3(HDAC8)::ENST00000373560.2(HDAC8)::ENST00000373583.1(HDAC8)::ENST00000373571.1(HDAC8);ENST00000429103.2(HDAC8);ENST00000478743.1(HDAC8)::ENST00000373554.1(HDAC8)::ENST00000436675.1(HDAC8)::ENST00000439122.2(HDAC8)::ENST00000373568.2(HDAC8)::ENST00000444609.1(HDAC8)::ENST0000037…	0::9.119665::9.119665::9.119665::9.119665::9.119665::9.119665::9.119665::0::0::0::0::0::0	0.0875::0.21::0.255::0.0::1.1975::0.0725::0.0::0.3475;0.0525;0.0::2.415::0.095::4.1225::0.0::0.0::0.0;4.74;0.0625	0	0	0	0	0	.	.	.	.	.	.	0::0::0::0::0::0::0::0::0::0::0::0::0::0
chrX	71932812	71935534	wgEncodeBroadHistoneK562H3k4me3StdRawDataRep0.n1.q10.sorted.rmdup.non_black_broad_peak_32630	5.57875	.	Proximal_TD	ENST00000373542.4(PHKA1)::ENST00000339490.3(PHKA1);ENST00000541944.1(PHKA1)::ENST00000373539.3(PHKA1)::ENST00000373545.3(PHKA1)	0::0::5.233665::5.233665	0.7875::2.645;0.365::0.235::0.08	0	0	0	0	0	.	.	.	.	.	.	0::0::0::0
chrX	72782486	72784108	wgEncodeBroadHistoneK562H3k4me3StdRawDataRep0.n1.q10.sorted.rmdup.non_black_broad_peak_32631	3.86759	.	Proximal_TD	ENST00000602584.1(MAP2K4P1)::ENST00000373504.6(CHIC1)::ENST00000373502.5(CHIC1)::ENST00000498407.1(CHIC1)	0::0.090971::0.090971::0.989634	0.0::0.605::0.015::0.1575	0	0	0	0	0	.	.	.	.	.	.	0::0::0::0
chrX	73068051	73072551	wgEncodeBroadHistoneK562H3k4me3StdRawDataRep0.n1.q10.sorted.rmdup.non_black_broad_peak_32632	5.85861	.	Proximal_TD	ENST00000429829.1(XIST)	0	13.465	0	0	0	0	0	.	.	.	.	.	.	0
chrX	73112303	73112956	wgEncodeBroadHistoneK562H3k4me3StdRawDataRep0.n1.q10.sorted.rmdup.non_black_broad_peak_32633	3.00245	.	Distal_TD	.	.	.	0	0	0	0	0	.	.	.	.	.	.	.
chrX	73163346	73165665	wgEncodeBroadHistoneK562H3k4me3StdRawDataRep0.n1.q10.sorted.rmdup.non_black_broad_peak_32634	5.1592	.	Proximal_TD	ENST00000602920.1(JPX);ENST00000602294.1(JPX);ENST00000602938.1(JPX)::ENST00000602737.1(JPX)::ENST00000602772.1(JPX)::ENST00000414209.1(JPX)::ENST00000602895.1(JPX)::ENST00000453317.1(JPX);ENST00000602546.1(JPX)::ENST00000602985.1(JPX)::ENST00000415215.1(JPX)::ENST00000538519.3(JPX)	28.723524::28.723524::28.723524::28.723524::28.723524::28.723524::28.723524::21.315039::0	10.5075;2.0025;2.1275::0.805::0.28::8.5425::0.32::3.4025;0.35::3.4575::2.7025::0.0	0	0	0	0	0	.	.	.	.	.	.	0.0161513033164::0.0161513033164::0.0161513033164::0.0161513033164::0.0161513033164::0.0161513033164::0.0161513033164::0.0161513033164::0
chrX	73509516	73513407	wgEncodeBroadHistoneK562H3k4me3StdRawDataRep0.n1.q10.sorted.rmdup.non_black_broad_peak_32635	4.3392	.	Proximal_TD	ENST00000455395.1(FTX)::ENST00000603672.1(FTX)::ENST00000418855.1(FTX)::ENST00000602776.1(FTX)::ENST00000602576.1(FTX)::ENST00000429124.1(FTX)::ENST00000602420.1(FTX)::ENST00000430772.1(FTX)::ENST00000423992.2(FTX)::ENST00000602812.1(FTX)	0::0::0::0::0::0::1.876521::1.876521::1.639329::0	1.9025::0.0125::2.155::0.0::0.1375::3.3625::0.0::0.5475::0.6125::0.025	0	0	0	0	0	.	.	.	.	.	.	0::0::0::0::0::0::0::0::0::0
chrX	73832490	73835100	wgEncodeBroadHistoneK562H3k4me3StdRawDataRep0.n1.q10.sorted.rmdup.non_black_broad_peak_32636	6.64862	.	Proximal_TD	ENST00000349225.2(RLIM);ENST00000332687.6(RLIM)	6.163	2.87;16.5725	0	0	0	0	0	.	.	.	.	.	.	0
chrX	74374247	74376944	wgEncodeBroadHistoneK562H3k4me3StdRawDataRep0.n1.q10.sorted.rmdup.non_black_broad_peak_32638	5.52923	.	Proximal_TD	ENST00000339447.4(ABCB7)::ENST00000373394.3(ABCB7)::ENST00000529949.1(ABCB7)::ENST00000534524.1(ABCB7)::ENST00000253577.3(ABCB7)::ENST00000526404.1(ABCB7)	21.097324::21.097324::21.097324::21.097324::21.097324::0	0.0::6.7775::0.2375::0.02::6.8625::0.0	0	0	0	0	0	.	.	.	.	.	.	0.0404529237365::0.0404529237365::0.0404529237365::0.0404529237365::0.0404529237365::0
chrX	74408428	74408866	wgEncodeBroadHistoneK562H3k4me3StdRawDataRep0.n1.q10.sorted.rmdup.non_black_broad_peak_32639	5.75212	.	Distal_TD	.	.	.	0	0	0	0	0	.	.	.	.	.	.	.
chrX	74493526	74495435	wgEncodeBroadHistoneK562H3k4me3StdRawDataRep0.n1.q10.sorted.rmdup.non_black_broad_peak_32640	4.78627	.	Proximal_TD	ENST00000531704.1(UPRT)::ENST00000373383.4(UPRT)::ENST00000373379.1(UPRT)::ENST00000462237.1(UPRT)::ENST00000373373.4(UPRT)::ENST00000530743.1(UPRT)	2.62683::2.62683::2.62683::0::0::0	0.37::2.5775::1.0475::0.4225::0.075::4.1675	0	0	0	0	0	.	.	.	.	.	.	0::0::0::0::0::0
chrX	75392547	75394698	wgEncodeBroadHistoneK562H3k4me3StdRawDataRep0.n1.q10.sorted.rmdup.non_black_broad_peak_32644	7.15874	.	Proximal_TD	ENST00000373358.3(PBDC1)::ENST00000373357.3(PBDC1)	0::16.210487	8.7025::1.9575	0	0	0	0	0	.	.	.	.	.	.	0::0.0395924773328
chrX	77039465	77042273	wgEncodeBroadHistoneK562H3k4me3StdRawDataRep0.n1.q10.sorted.rmdup.non_black_broad_peak_32646	2.91051	.	Proximal_TD	ENST00000373344.5(ATRX<TSG><CCG>);ENST00000480283.1(ATRX<TSG><CCG>);ENST00000395603.3(ATRX<TSG><CCG>)	12.9738	4.4125;0.0175;2.56	0	0	0	0	0	.	.	.	.	.	.	0.0593326
chrX	77148762	77152054	wgEncodeBroadHistoneK562H3k4me3StdRawDataRep0.n1.q10.sorted.rmdup.non_black_broad_peak_32647	4.52702	.	Proximal_TD	ENST00000373336.3(MAGT1)::ENST00000358075.6(MAGT1)	23.450163::0	0.075::19.59	0	0	0	0	0	.	.	.	.	.	.	0.0331480614611::0
chrX	77154474	77157327	wgEncodeBroadHistoneK562H3k4me3StdRawDataRep0.n1.q10.sorted.rmdup.non_black_broad_peak_32648	6.11331	.	Proximal_TD	ENST00000373335.3(COX7B);ENST00000481445.1(COX7B)::ENST00000475465.1(COX7B)	279.167887::279.167887	20.2475;66.915::86.16	0	0	0	0	0	.	.	.	.	.	.	0.0212927471764::0.0212927471764
chrX	77165646	77169315	wgEncodeBroadHistoneK562H3k4me3StdRawDataRep0.n1.q10.sorted.rmdup.non_black_broad_peak_32649	5.20061	.	Proximal_TD	ENST00000343533.5(ATP7A);ENST00000350425.4(ATP7A)::ENST00000341514.6(ATP7A)::ENST00000602791.1(RP5-1000K24.2)	28.924283::28.924283::0	1.2775;0.0::7.1425::0.845	0	0	0	0	0	.	.	.	.	.	.	0.166187212266::0.166187212266::0
chrX	77217876	77218260	wgEncodeBroadHistoneK562H3k4me3StdRawDataRep0.n1.q10.sorted.rmdup.non_black_broad_peak_32654	3.77419	.	Proximal_TD	ENST00000506043.1(RP5-1000K24.2)	0	0.415	0	0	0	0	0	.	.	.	.	.	.	0
chrX	77358935	77364711	wgEncodeBroadHistoneK562H3k4me3StdRawDataRep0.n1.q10.sorted.rmdup.non_black_broad_peak_32655	3.15661	.	Proximal_BD	ENST00000373316.4(PGK1)::ENST00000442431.1(PGK1)::ENST00000537456.1(PGK1)	17.781166::592.421853::0	34.62::172.1875::56.91	0	0	0	0	0	.	.	.	.	.	.	0.0276279837733::0.0541177852882::0
chrX	77394284	77395671	wgEncodeBroadHistoneK562H3k4me3StdRawDataRep0.n1.q10.sorted.rmdup.non_black_broad_peak_32656	4.81732	.	Proximal_TD	ENST00000341864.5(TAF9B)	3.83872	16.1275	0	0	0	0	0	.	.	.	.	.	.	0
chrX	78620698	78623128	wgEncodeBroadHistoneK562H3k4me3StdRawDataRep0.n1.q10.sorted.rmdup.non_black_broad_peak_32658	8.57229	.	Proximal_TD	ENST00000462038.1(ITM2A)::ENST00000469541.1(ITM2A)::ENST00000482194.1(ITM2A)::ENST00000373298.2(ITM2A)::ENST00000434584.2(ITM2A)::ENST00000461357.1(ITM2A)::ENST00000604895.1(RP1-164L12.1)	0::0::62.119585::60.391614::0::0::0	0.0::0.0::4.0075::21.0825::1.305::0.1175::0.0	0	0	0	0	0	.	.	.	.	.	.	0::0::0.321023745857::0.321023745857::0::0::0
chrX	79767424	79768577	wgEncodeBroadHistoneK562H3k4me3StdRawDataRep0.n1.q10.sorted.rmdup.non_black_broad_peak_32662	2.3119	.	Distal_TD	.	.	.	0	0	0	0	0	.	.	.	.	.	.	.
chrX	80062522	80066544	wgEncodeBroadHistoneK562H3k4me3StdRawDataRep0.n1.q10.sorted.rmdup.non_black_broad_peak_32663	3.59189	.	Proximal_TD	ENST00000478415.1(BRWD3<OG><TSG>)::ENST00000373275.4(BRWD3<OG><TSG>)	2.268112::2.268112	0.2325::4.665	0	0	0	0	0	.	.	.	.	.	.	0::0
chrX	80375321	80377942	wgEncodeBroadHistoneK562H3k4me3StdRawDataRep0.n1.q10.sorted.rmdup.non_black_broad_peak_32664	2.60683	.	Proximal_TD	ENST00000373250.3(HMGN5)::ENST00000430960.1(HMGN5)::ENST00000447319.1(HMGN5);ENST00000491275.1(HMGN5)	0::0::0	0.75::0.0525::0.43;0.095	0	0	0	0	0	.	.	.	.	.	.	0::0::0
chrX	80456641	80459397	wgEncodeBroadHistoneK562H3k4me3StdRawDataRep0.n1.q10.sorted.rmdup.non_black_broad_peak_32665	4.84994	.	Proximal_TD	ENST00000451455.1(HMGN5)::ENST00000436386.1(HMGN5)::ENST00000358130.2(HMGN5)::ENST00000373212.5(SH3BGRL)::ENST00000481106.1(SH3BGRL)::ENST00000463546.1(SH3BGRL)	0.14737::0.14737::0.14737::0.546376::0::0	0.015::0.0::1.445::28.4125::1.335::0.0	0	0	0	0	0	.	.	.	.	.	.	0::0::0::0::0::0
chrX	84257856	84260106	wgEncodeBroadHistoneK562H3k4me3StdRawDataRep0.n1.q10.sorted.rmdup.non_black_broad_peak_32667	5.97806	.	Proximal_TD	ENST00000373173.2(APOOL)	13.7056	10.5025	0	0	0	0	0	.	.	.	.	.	.	0.0284594
chrX	84498303	84500487	wgEncodeBroadHistoneK562H3k4me3StdRawDataRep0.n1.q10.sorted.rmdup.non_black_broad_peak_32668	3.49405	.	Proximal_TD	ENST00000395402.1(ZNF711)::ENST00000373165.3(ZNF711)::ENST00000276123.3(ZNF711)::ENST00000360700.4(ZNF711)	0.422304::1.433119::1.123613::0	0.015::2.77::0.3825::0.64	0	0	0	0	0	.	.	.	.	.	.	0::0::0::0
chrX	85257180	85257694	wgEncodeBroadHistoneK562H3k4me3StdRawDataRep0.n1.q10.sorted.rmdup.non_black_broad_peak_32669	10.4065	.	Distal_TD	.	.	.	0	0	0	0	0	.	.	.	.	.	.	.
chrX	85301220	85303003	wgEncodeBroadHistoneK562H3k4me3StdRawDataRep0.n1.q10.sorted.rmdup.non_black_broad_peak_32670	8.63392	.	Proximal_TD	ENST00000467744.2(CHM)::ENST00000537751.1(CHM)::ENST00000358786.4(CHM)::ENST00000483950.1(CHM)::ENST00000357749.2(CHM)	0::7.554833::7.554833::7.554833::7.554833	0.34::0.2::1.1375::0.275::2.3725	0	0	0	0	0	.	.	.	.	.	.	0::0::0::0::0
chrX	86853220	86856518	wgEncodeBroadHistoneK562H3k4me3StdRawDataRep0.n1.q10.sorted.rmdup.non_black_broad_peak_32674	2.8537	.	Distal_TD	.	.	.	0	0	0	0	0	.	.	.	.	.	.	.
chrX	86982132	86983844	wgEncodeBroadHistoneK562H3k4me3StdRawDataRep0.n1.q10.sorted.rmdup.non_black_broad_peak_32675	2.6507	.	Distal_TD	.	.	.	0	0	0	0	0	.	.	.	.	.	.	.
chrX	89713176	89717791	wgEncodeBroadHistoneK562H3k4me3StdRawDataRep0.n1.q10.sorted.rmdup.non_black_broad_peak_32677	3.96517	.	Distal_TD	.	.	.	0	0	0	0	0	.	.	.	.	.	.	.
chrX	89728989	89729699	wgEncodeBroadHistoneK562H3k4me3StdRawDataRep0.n1.q10.sorted.rmdup.non_black_broad_peak_32679	7.38817	.	Distal_TD	.	.	.	0	0	0	0	0	.	.	.	.	.	.	.
chrX	89830433	89830844	wgEncodeBroadHistoneK562H3k4me3StdRawDataRep0.n1.q10.sorted.rmdup.non_black_broad_peak_32680	6.26979	.	Distal_TD	.	.	.	0	0	0	0	0	.	.	.	.	.	.	.
chrX	97828718	97830543	wgEncodeBroadHistoneK562H3k4me3StdRawDataRep0.n1.q10.sorted.rmdup.non_black_broad_peak_32682	2.98751	.	Distal_TD	.	.	.	0	0	0	0	0	.	.	.	.	.	.	.
chrX	99986091	99987178	wgEncodeBroadHistoneK562H3k4me3StdRawDataRep0.n1.q10.sorted.rmdup.non_black_broad_peak_32683	1.71366	.	Proximal_TD	ENST00000372989.1(SYTL4)::ENST00000454200.2(SYTL4);ENST00000276141.6(SYTL4);ENST00000455616.1(SYTL4)::ENST00000372981.1(SYTL4)::ENST00000263033.5(SYTL4)::ENST00000491326.1(SYTL4)	0.474384::0.474384::1.71051::1.71051::1.71051	0.3825::0.0;0.045;0.0::0.0975::0.16::0.1525	0	0	0	0	0	.	.	.	.	.	.	0::0::0::0::0
chrX	100074539	100076526	wgEncodeBroadHistoneK562H3k4me3StdRawDataRep0.n1.q10.sorted.rmdup.non_black_broad_peak_32684	3.73587	.	Proximal_TD	ENST00000415585.2(CSTF2)::ENST00000372972.2(CSTF2)::ENST00000475126.1(CSTF2)::ENST00000413437.1(CSTF2)	34.620113::34.620113::34.620113::0	5.2025::17.5325::0.355::0.49	0	0	0	0	0	.	.	.	.	.	.	0.0234301398895::0.0234301398895::0.0234301398895::0
chrX	100306003	100307383	wgEncodeBroadHistoneK562H3k4me3StdRawDataRep0.n1.q10.sorted.rmdup.non_black_broad_peak_32685	3.45014	.	Proximal_TD	ENST00000372939.1(TRMT2B)::ENST00000372935.1(TRMT2B)::ENST00000478422.1(TRMT2B)::ENST00000372936.3(TRMT2B)::ENST00000372931.5(TRMT2B);ENST00000545398.1(TRMT2B);ENST00000338687.7(TRMT2B)	6.329826::6.329826::6.329826::6.329826::6.02412	0.1::0.19::0.8625::0.1::0.61;9.59;0.82	0	0	0	0	0	.	.	.	.	.	.	0::0::0::0::0
chrX	100352219	100353912	wgEncodeBroadHistoneK562H3k4me3StdRawDataRep0.n1.q10.sorted.rmdup.non_black_broad_peak_32686	2.97413	.	Proximal_TD	ENST00000443801.2(TRMT2B-AS1)::ENST00000218507.5(CENPI);ENST00000423383.1(CENPI)::ENST00000403304.2(CENPI)::ENST00000435570.1(CENPI)::ENST00000372927.1(CENPI);ENST00000372926.1(CENPI)	0::0::0::0::0	0.0::1.4925;3.59::3.24::0.16::4.08;0.1575	0	0	0	0	0	.	.	.	.	.	.	0::0::0::0::0
chrX	100601810	100604451	wgEncodeBroadHistoneK562H3k4me3StdRawDataRep0.n1.q10.sorted.rmdup.non_black_broad_peak_32688	3.56748	.	Proximal_TD	ENST00000480575.1(TIMM8A)::ENST00000372902.3(TIMM8A)	0::0	3.775::10.955	1	0	0	0	1	.	.	.	ENST00000427805.2(RPL36A)::ENST00000553110.3(RPL36A)::ENST00000471855.1(RPL36A)	0::171.11882::0	3.2175::1935.9775::4.045	0::0
chrX	100638668	100641919	wgEncodeBroadHistoneK562H3k4me3StdRawDataRep0.n1.q10.sorted.rmdup.non_black_broad_peak_32689	3.86722	.	Proximal_TD	ENST00000464567.1(BTK)::ENST00000372880.1(BTK)::ENST00000308731.7(BTK)	39.324298::39.324298::39.324298	0.765::0.1575::35.02	0	0	0	0	0	.	.	.	.	.	.	0.540155991153::0.540155991153::0.540155991153
chrX	100644085	100649144	wgEncodeBroadHistoneK562H3k4me3StdRawDataRep0.n1.q10.sorted.rmdup.non_black_broad_peak_32690	6.66861	.	Proximal_TD	ENST00000427805.2(RPL36A)::ENST00000553110.3(RPL36A)::ENST00000471855.1(RPL36A)	0::171.11882::0	3.2175::1935.9775::4.045	1	0	0	0	1	.	.	.	ENST00000480575.1(TIMM8A)::ENST00000372902.3(TIMM8A)	0::0	3.775::10.955	0::0.0310706608176::0
chrX	100661359	100664470	wgEncodeBroadHistoneK562H3k4me3StdRawDataRep0.n1.q10.sorted.rmdup.non_black_broad_peak_32691	7.24356	.	Proximal_TD	ENST00000480513.1(GLA);ENST00000486121.1(GLA)::ENST00000479445.1(GLA)::ENST00000493905.2(GLA)::ENST00000218516.3(GLA)::ENST00000316594.5(HNRNPH2)	4.436241::29.898056::28.960487::28.960487::1.182971	0.1475;0.195::6.51::0.9425::23.765::46.0	0	0	0	0	0	.	.	.	.	.	.	0::0.100921504238::0.100921504238::0.100921504238::0
chrX	100871789	100873196	wgEncodeBroadHistoneK562H3k4me3StdRawDataRep0.n1.q10.sorted.rmdup.non_black_broad_peak_32693	4.45394	.	Proximal_TD	ENST00000497931.1(ARMCX6)::ENST00000462302.1(ARMCX6)::ENST00000494624.1(ARMCX6)::ENST00000495964.1(ARMCX6)::ENST00000467089.1(ARMCX6)::ENST00000361910.4(ARMCX6);ENST00000539247.1(ARMCX6);ENST00000538627.1(ARMCX6)	12.62426::12.62426::12.62426::0::0::0	8.2975::0.105::0.42::0.1625::0.0375::4.0375;0.015;0.0	0	0	0	0	0	.	.	.	.	.	.	0.0175320492145::0.0175320492145::0.0175320492145::0::0::0
chrX	100877742	100878784	wgEncodeBroadHistoneK562H3k4me3StdRawDataRep0.n1.q10.sorted.rmdup.non_black_broad_peak_32695	3.0972	.	Proximal_TD	ENST00000341189.4(ARMCX3)::ENST00000471229.2(ARMCX3)::ENST00000491568.2(ARMCX3)::ENST00000479298.1(ARMCX3)::ENST00000477980.2(ARMCX3)::ENST00000467808.1(ARMCX3)::ENST00000537169.1(ARMCX3)::ENST00000454228.1(ARMCX3-AS1)	0::22.377228::22.377228::22.377228::0::0::0::0	0.8575::2.88::0.21::0.25::0.5625::0.095::4.61::0.0	0	0	0	0	0	.	.	.	.	.	.	0::0.0330892888222::0.0330892888222::0.0330892888222::0::0::0::0
chrX	100913748	100914171	wgEncodeBroadHistoneK562H3k4me3StdRawDataRep0.n1.q10.sorted.rmdup.non_black_broad_peak_32696	7.40558	.	Proximal_TD	ENST00000467416.1(ARMCX2)::ENST00000433318.1(ARMCX2)::ENST00000330154.2(ARMCX2)::ENST00000488982.1(ARMCX2)::ENST00000431597.1(ARMCX2)::ENST00000475854.1(ARMCX2)::ENST00000458024.1(ARMCX2)::ENST00000496581.1(ARMCX2)::ENST00000413506.1(ARMCX2)::ENST00000440675.1(ARMCX2)::ENST00000479333.1(ARMCX2)::ENST00000328766.5(ARMCX2)::ENST00000356824.4(ARMCX2)	0::0::0::0::0.0::0.0::0.0::0.0::0.0::0.0::0.0::0.0::0.0	0.0::0.0::0.0125::0.0::0.03::0.0::0.0::0.0::0.0::0.0::0.0::0.0::0.0	0	0	0	0	0	.	.	.	.	.	.	0::0::0::0::0::0::0::0::0::0::0::0::0
chrX	101410635	101410956	wgEncodeBroadHistoneK562H3k4me3StdRawDataRep0.n1.q10.sorted.rmdup.non_black_broad_peak_32698	6.74219	.	Proximal_TD	ENST00000543160.1(BEX5);ENST00000484837.1(BEX5)::ENST00000333643.3(BEX5)	0::0	0.1025;0.0::0.7975	0	0	0	0	0	.	.	.	.	.	.	0::0
chrX	101853519	101855504	wgEncodeBroadHistoneK562H3k4me3StdRawDataRep0.n1.q10.sorted.rmdup.non_black_broad_peak_32700	4.73117	.	Proximal_TD	ENST00000537008.1(ARMCX5);ENST00000246174.2(ARMCX5);ENST00000541409.1(ARMCX5)::ENST00000536530.1(ARMCX5)::ENST00000473968.1(ARMCX5)::ENST00000602463.1(RP4-769N13.6)::ENST00000604957.1(ARMCX5)::ENST00000465548.1(RP4-769N13.6)::ENST00000477663.1(ARMCX5)::ENST00000460026.2(RP4-769N13.6)::ENST00000475738.1(RP4-769N13.6);ENST00000466616.1(RP4-769N13.6);ENST00000602366.1(RP4-769N13.6)::ENST00000476910.…	0.875688::10.230468::10.230468::10.230468::10.230468::10.230468::10.230468::10.230468::10.230468::10.230468::10.230468::10.230468::0	1.5925;2.6625;0.035::4.4125::0.7425::0.3025::0.7625::0.3775::0.1::0.0425::0.5825;0.27;0.3675::1.735;0.16::0.0::0.065::0.33	0	0	0	0	0	.	.	.	.	.	.	0::0.0230111759088::0.0230111759088::0.0230111759088::0.0230111759088::0.0230111759088::0.0230111759088::0.0230111759088::0.0230111759088::0.0230111759088::0.0230111759088::0.0230111759088::0
chrX	101914217	101915333	wgEncodeBroadHistoneK562H3k4me3StdRawDataRep0.n1.q10.sorted.rmdup.non_black_broad_peak_32701	5.27438	.	Proximal_TD	ENST00000602441.1(RP4-769N13.7)	0	0	0	0	0	0	0	.	.	.	.	.	.	0
chrX	101967424	101968557	wgEncodeBroadHistoneK562H3k4me3StdRawDataRep0.n1.q10.sorted.rmdup.non_black_broad_peak_32702	3.99043	.	Proximal_TD	ENST00000332262.5(GPRASP2)::ENST00000543253.1(GPRASP2);ENST00000535209.1(GPRASP2)::ENST00000483720.1(GPRASP2)::ENST00000486814.1(GPRASP2)	0::0::0.238341::0.090971	1.08::0.4425;0.0::0.1325::0.0675	0	0	0	0	0	.	.	.	.	.	.	0::0::0::0
chrX	101975069	101976080	wgEncodeBroadHistoneK562H3k4me3StdRawDataRep0.n1.q10.sorted.rmdup.non_black_broad_peak_32703	8.35205	.	Proximal_TD	ENST00000483294.1(BHLHB9)::ENST00000457056.1(BHLHB9)::ENST00000361229.4(BHLHB9)::ENST00000486988.1(BHLHB9)	0.904793::0.904793::0.904793::0.463937	0.0325::0.175::0.5175::0.0	0	0	0	0	0	.	.	.	.	.	.	0::0::0::0
chrX	102023698	102025193	wgEncodeBroadHistoneK562H3k4me3StdRawDataRep0.n1.q10.sorted.rmdup.non_black_broad_peak_32704	7.05344	.	Proximal_TD	ENST00000431616.1(LINC00630)::ENST00000440496.1(LINC00630)::ENST00000420471.1(LINC00630)::ENST00000435966.1(LINC00630)	9.165736::9.165736::9.165736::0	0.6725::1.4975::3.9425::0.56	0	0	0	0	0	.	.	.	.	.	.	0::0::0::0
chrX	102469970	102472285	wgEncodeBroadHistoneK562H3k4me3StdRawDataRep0.n1.q10.sorted.rmdup.non_black_broad_peak_32708	3.14497	.	Proximal_TD	ENST00000372695.5(BEX4)::ENST00000372691.3(BEX4)	151.840718::0	101.645::22.935	1	0	0	1	0	.	.	.	.	.	.	0.0568773486795::0
chrX	102487944	102488911	wgEncodeBroadHistoneK562H3k4me3StdRawDataRep0.n1.q10.sorted.rmdup.non_black_broad_peak_32709	2.96556	.	Distal_TD	.	.	.	1	0	0	0	1	.	.	.	ENST00000372695.5(BEX4)::ENST00000372691.3(BEX4)	151.840718::0	101.645::22.935	.
chrX	102508486	102510633	wgEncodeBroadHistoneK562H3k4me3StdRawDataRep0.n1.q10.sorted.rmdup.non_black_broad_peak_32711	3.34848	.	Proximal_TD	ENST00000360000.4(TCEAL8)::ENST00000451678.1(TCEAL8)::ENST00000372685.3(TCEAL8)	1.677273::1.677273::1.677273	15.18::0.0::47.225	0	0	0	0	0	.	.	.	.	.	.	0::0::0
chrX	102565152	102566290	wgEncodeBroadHistoneK562H3k4me3StdRawDataRep0.n1.q10.sorted.rmdup.non_black_broad_peak_32713	7.56775	.	Proximal_TD	ENST00000449185.1(BEX2)::ENST00000536889.1(BEX2)::ENST00000372674.1(BEX2)::ENST00000372677.3(BEX2)	8.505919::8.804565::0.298646::0.298646	0.0375::0.1675::0.78::4.29	0	0	0	0	0	.	.	.	.	.	.	0::0::0::0
chrX	102611012	102612963	wgEncodeBroadHistoneK562H3k4me3StdRawDataRep0.n1.q10.sorted.rmdup.non_black_broad_peak_32715	5.58898	.	Proximal_TD	ENST00000372661.3(WBP5)::ENST00000372656.3(WBP5)	55.034888::55.034888	24.7775::13.125	0	0	0	0	0	.	.	.	.	.	.	0.0678679911238::0.0678679911238
chrX	102659339	102660292	wgEncodeBroadHistoneK562H3k4me3StdRawDataRep0.n1.q10.sorted.rmdup.non_black_broad_peak_32717	8.22331	.	Distal_TD	.	.	.	0	0	0	0	0	.	.	.	.	.	.	.
chrX	102809115	102810137	wgEncodeBroadHistoneK562H3k4me3StdRawDataRep0.n1.q10.sorted.rmdup.non_black_broad_peak_32719	4.72714	.	Distal_TD	.	.	.	0	0	0	0	0	.	.	.	.	.	.	.
chrX	102840348	102841072	wgEncodeBroadHistoneK562H3k4me3StdRawDataRep0.n1.q10.sorted.rmdup.non_black_broad_peak_32720	3.66405	.	Proximal_TD	ENST00000468024.1(TCEAL4)::ENST00000472484.1(TCEAL4)::ENST00000415568.2(TCEAL4)::ENST00000490644.1(TCEAL4)::ENST00000459722.1(TCEAL4)::ENST00000472745.1(TCEAL4)::ENST00000494801.1(TCEAL4)::ENST00000434216.2(TCEAL4)::ENST00000425011.1(TCEAL4)::ENST00000469586.1(TCEAL4)	3.117307::3.117307::3.117307::3.117307::3.117307::0::0::0::0::0	0.3275::3.6675::0.1025::0.0325::0.0::0.045::0.6875::0.0725::0.0::0.06	0	0	0	0	0	.	.	.	.	.	.	0::0::0::0::0::0::0::0::0::0
chrX	102883483	102885049	wgEncodeBroadHistoneK562H3k4me3StdRawDataRep0.n1.q10.sorted.rmdup.non_black_broad_peak_32721	4.99971	.	Proximal_TD	ENST00000424887.1(TCEAL3-AS1)::ENST00000372626.3(TCEAL1)::ENST00000372625.3(TCEAL1)::ENST00000469820.1(TCEAL1)::ENST00000372624.3(TCEAL1)	0::0.0::0.14737::0.14737::0.14737	0.0325::0.205::0.18::0.095::1.54	0	0	0	0	0	.	.	.	.	.	.	0::0::0::0::0
chrX	102939784	102943137	wgEncodeBroadHistoneK562H3k4me3StdRawDataRep0.n1.q10.sorted.rmdup.non_black_broad_peak_32722	2.61494	.	Proximal_TD	ENST00000474653.1(MORF4L2)::ENST00000423833.2(MORF4L2)::ENST00000441076.2(MORF4L2)::ENST00000467755.1(MORF4L2)::ENST00000422355.1(MORF4L2)::ENST00000442614.1(MORF4L2)::ENST00000498064.1(MORF4L2)::ENST00000422154.2(MORF4L2);ENST00000451301.1(MORF4L2)::ENST00000435306.1(MORF4L2-AS1)::ENST00000488331.1(MORF4L2)::ENST00000434230.1(MORF4L2)::ENST00000418819.1(MORF4L2)::ENST00000360458.1(MORF4L2)::ENST…	0::0::206.226445::206.226445::206.226445::206.226445::0::0::0.507898::12.161217::12.161217::12.161217::12.961526::0.800309::0	0.1775::1.0825::64.2825::45.77::21.69::29.1225::32.7575::20.0325;2.535::0.355::3.6725::0.0::10.615::74.665::1.3875::0.52	0	0	0	0	0	.	.	.	.	.	.	0::0::0.0378115369307::0.0378115369307::0.0378115369307::0.0378115369307::0::0::0::0.0382816735687::0.0382816735687::0.0382816735687::0.0382816735687::0::0
chrX	103086511	103087036	wgEncodeBroadHistoneK562H3k4me3StdRawDataRep0.n1.q10.sorted.rmdup.non_black_broad_peak_32723	6.19778	.	Proximal_TD	ENST00000243298.2(RAB9B)	0	0.0025	0	0	0	0	0	.	.	.	.	.	.	0
chrX	103400710	103402749	wgEncodeBroadHistoneK562H3k4me3StdRawDataRep0.n1.q10.sorted.rmdup.non_black_broad_peak_32725	4.49843	.	Proximal_TD	ENST00000467290.1(SLC25A53)::ENST00000357421.4(SLC25A53)	6.97717::0	4.275::0.015	0	0	0	0	0	.	.	.	.	.	.	0::0
chrX	103410205	103412804	wgEncodeBroadHistoneK562H3k4me3StdRawDataRep0.n1.q10.sorted.rmdup.non_black_broad_peak_32726	5.74209	.	Proximal_TD	ENST00000493442.1(FAM199X)	0	11.285	0	0	0	0	0	.	.	.	.	.	.	0
chrX	106045318	106046526	wgEncodeBroadHistoneK562H3k4me3StdRawDataRep0.n1.q10.sorted.rmdup.non_black_broad_peak_32727	10.0423	.	Proximal_TD	ENST00000357242.5(TBC1D8B)::ENST00000310452.2(TBC1D8B)::ENST00000481617.2(TBC1D8B)::ENST00000276175.3(TBC1D8B)	0.083911::0.083911::0.083911::0	0.0025::0.005::0.0675::0.0	0	0	0	0	0	.	.	.	.	.	.	0::0::0::0
chrX	106360914	106361969	wgEncodeBroadHistoneK562H3k4me3StdRawDataRep0.n1.q10.sorted.rmdup.non_black_broad_peak_32728	7.29965	.	Proximal_TD	ENST00000475556.1(RBM41)::ENST00000485676.1(RBM41)::ENST00000372487.1(RBM41)::ENST00000372479.3(RBM41)::ENST00000495517.1(RBM41)::ENST00000203616.8(RBM41)	0::0::4.981091::4.981091::4.981091::4.981091	1.1075::0.915::6.4975::3.3525::4.9375::1.0275	0	0	0	0	0	.	.	.	.	.	.	0::0::0::0::0::0
chrX	106395955	106396928	wgEncodeBroadHistoneK562H3k4me3StdRawDataRep0.n1.q10.sorted.rmdup.non_black_broad_peak_32730	6.2955	.	Distal_TD	.	.	.	0	0	0	0	0	.	.	.	.	.	.	.
chrX	106397864	106399188	wgEncodeBroadHistoneK562H3k4me3StdRawDataRep0.n1.q10.sorted.rmdup.non_black_broad_peak_32731	2.88088	.	Distal_TD	.	.	.	0	0	0	0	0	.	.	.	.	.	.	.
chrX	106447416	106449752	wgEncodeBroadHistoneK562H3k4me3StdRawDataRep0.n1.q10.sorted.rmdup.non_black_broad_peak_32733	4.96079	.	Proximal_TD	ENST00000372466.4(NUP62CL);ENST00000484614.1(NUP62CL);ENST00000421752.1(NUP62CL)::ENST00000372461.3(NUP62CL)::ENST00000372453.3(PIH1D3);ENST00000535523.1(PIH1D3)::ENST00000336387.4(PIH1D3)	66.763936::66.763936::0.056399::0	5.54;8.105;4.2975::0.1025::0.0075;0.015::0.0425	0	0	0	0	0	.	.	.	.	.	.	0.528150661928::0.528150661928::0::0
chrX	106871078	106873609	wgEncodeBroadHistoneK562H3k4me3StdRawDataRep0.n1.q10.sorted.rmdup.non_black_broad_peak_32734	5.2997	.	Proximal_TD	ENST00000372435.4(PRPS1)::ENST00000372428.4(PRPS1)::ENST00000372419.3(PRPS1)::ENST00000543248.1(PRPS1)	63.718065::63.718065::63.718065::0	47.805::1.55::0.6025::0.035	0	0	0	0	0	.	.	.	.	.	.	0.0442749639364::0.0442749639364::0.0442749639364::0
chrX	106898070	106898560	wgEncodeBroadHistoneK562H3k4me3StdRawDataRep0.n1.q10.sorted.rmdup.non_black_broad_peak_32736	3.30786	.	Distal_TD	.	.	.	0	0	0	0	0	.	.	.	.	.	.	.
chrX	106917677	106920795	wgEncodeBroadHistoneK562H3k4me3StdRawDataRep0.n1.q10.sorted.rmdup.non_black_broad_peak_32737	5.22343	.	Distal_TD	.	.	.	0	0	0	0	0	.	.	.	.	.	.	0.123846
chrX	106985309	106986060	wgEncodeBroadHistoneK562H3k4me3StdRawDataRep0.n1.q10.sorted.rmdup.non_black_broad_peak_32741	2.51233	.	Distal_TD	.	.	.	0	0	0	0	0	.	.	.	.	.	.	.
chrX	107331528	107335792	wgEncodeBroadHistoneK562H3k4me3StdRawDataRep0.n1.q10.sorted.rmdup.non_black_broad_peak_32743	2.3559	.	Proximal_TD	ENST00000340200.5(PSMD10)::ENST00000372295.1(PSMD10);ENST00000361815.5(PSMD10);ENST00000372296.1(PSMD10)::ENST00000217958.3(PSMD10)::ENST00000372232.3(ATG4A);ENST00000345734.3(ATG4A)::ENST00000372254.3(ATG4A)::ENST00000457035.1(ATG4A)::ENST00000372246.3(ATG4A)::ENST00000545696.1(ATG4A)::ENST00000343524.5(ATG4A)	25.422541::25.422541::0::0.194485::5.741367::5.643336::5.643336::5.643336::0.096454	0.2975::0.0;2.0175;0.4175::36.2075::8.3925;0.0625::0.195::0.12::0.5425::0.0::0.0	0	0	0	0	0	.	.	.	.	.	.	0.0308180165471::0.0308180165471::0::0::0::0::0::0::0
chrX	107682656	107684360	wgEncodeBroadHistoneK562H3k4me3StdRawDataRep0.n1.q10.sorted.rmdup.non_black_broad_peak_32745	4.89481	.	Proximal_TD	ENST00000545689.1(COL4A6);ENST00000538570.1(COL4A6)::ENST00000394872.2(COL4A6)::ENST00000461897.1(COL4A6);ENST00000334504.7(COL4A6)::ENST00000372216.4(COL4A6)::ENST00000477085.1(COL4A6)::ENST00000477429.1(COL4A5)::ENST00000328300.6(COL4A5);ENST00000361603.2(COL4A5)	0.0::0.103837::0.103837::0.0::0.0::0.0::0.0	0.0;0.0025::0.0::0.0;0.0::0.0::0.0075::0.0975::0.0;0.4425	0	0	0	0	0	.	.	.	.	.	.	0::0::0::0::0::0::0
chrX	107802230	107802802	wgEncodeBroadHistoneK562H3k4me3StdRawDataRep0.n1.q10.sorted.rmdup.non_black_broad_peak_32746	9.08498	.	Distal_TD	.	.	.	0	0	0	0	0	.	.	.	.	.	.	.
chrX	108779378	108781499	wgEncodeBroadHistoneK562H3k4me3StdRawDataRep0.n1.q10.sorted.rmdup.non_black_broad_peak_32748	9.5798	.	Proximal_TD	ENST00000218004.1(NXT2)::ENST00000372107.1(NXT2)::ENST00000372106.1(NXT2)::ENST00000372103.1(NXT2)	0.0::0.056399::2.576349::0	0.0175::0.0::7.9575::2.045	0	0	0	0	0	.	.	.	.	.	.	0::0::0::0
chrX	108974830	108977465	wgEncodeBroadHistoneK562H3k4me3StdRawDataRep0.n1.q10.sorted.rmdup.non_black_broad_peak_32751	8.70848	.	Proximal_TD	ENST00000504980.1(ACSL4)::ENST00000469857.1(ACSL4)::ENST00000504383.1(ACSL4)::ENST00000469796.2(ACSL4)::ENST00000502391.1(ACSL4);ENST00000508092.1(ACSL4)::ENST00000340800.2(ACSL4)::ENST00000348502.6(ACSL4)	31.611255::31.611255::8.271411::8.271411::8.271411::0::0	0.0::0.0::1.62::3.425::0.1625;0.05::0.0::13.2825	0	0	0	0	0	.	.	.	.	.	.	0.202431469451::0.202431469451::0::0::0::0::0
chrX	109202123	109202617	wgEncodeBroadHistoneK562H3k4me3StdRawDataRep0.n1.q10.sorted.rmdup.non_black_broad_peak_32759	3.65936	.	Distal_TD	.	.	.	0	0	0	0	0	.	.	.	.	.	.	.
chrX	109244679	109248776	wgEncodeBroadHistoneK562H3k4me3StdRawDataRep0.n1.q10.sorted.rmdup.non_black_broad_peak_32762	4.34179	.	Proximal_TD	ENST00000497754.1(TMEM164)::ENST00000372072.3(TMEM164)::ENST00000471255.1(TMEM164)::ENST00000372073.1(TMEM164)::ENST00000372068.2(TMEM164)::ENST00000288381.4(TMEM164)	1.63637::1.63637::1.903598::9.833452::0.881267::0.881267	0.9175::7.9875::0.05::0.7825::5.245::0.0	1	0	0	1	0	.	.	.	.	.	.	0::0::0::0::0::0
chrX	109421463	109422467	wgEncodeBroadHistoneK562H3k4me3StdRawDataRep0.n1.q10.sorted.rmdup.non_black_broad_peak_32764	2.03582	.	Distal_TD	.	.	.	0	0	0	0	0	.	.	.	.	.	.	.
chrX	109472566	109473199	wgEncodeBroadHistoneK562H3k4me3StdRawDataRep0.n1.q10.sorted.rmdup.non_black_broad_peak_32765	2.01822	.	Distal_TD	.	.	.	0	0	0	0	0	.	.	.	.	.	.	.
chrX	109557849	109562223	wgEncodeBroadHistoneK562H3k4me3StdRawDataRep0.n1.q10.sorted.rmdup.non_black_broad_peak_32768	5.21713	.	Proximal_TD	ENST00000496695.1(AMMECR1)::ENST00000473662.1(AMMECR1)::ENST00000372059.2(AMMECR1)::ENST00000262844.5(AMMECR1)	0::0::40.804047::0	1.2125::0.035::0.2475::18.39	0	0	0	0	0	.	.	.	.	.	.	0::0::0.0639437368401::0
chrX	109616248	109617925	wgEncodeBroadHistoneK562H3k4me3StdRawDataRep0.n1.q10.sorted.rmdup.non_black_broad_peak_32770	2.8597	.	Distal_TD	.	.	.	0	0	0	0	0	.	.	.	.	.	.	.
chrX	109652899	109653946	wgEncodeBroadHistoneK562H3k4me3StdRawDataRep0.n1.q10.sorted.rmdup.non_black_broad_peak_32772	3.33141	.	Distal_TD	.	.	.	1	0	0	0	1	.	.	.	ENST00000497754.1(TMEM164)::ENST00000372072.3(TMEM164)::ENST00000471255.1(TMEM164)::ENST00000372073.1(TMEM164)::ENST00000372068.2(TMEM164)::ENST00000288381.4(TMEM164)	1.63637::1.63637::1.903598::9.833452::0.881267::0.881267	0.9175::7.9875::0.05::0.7825::5.245::0.0	.
chrX	110924014	110926341	wgEncodeBroadHistoneK562H3k4me3StdRawDataRep0.n1.q10.sorted.rmdup.non_black_broad_peak_32775	4.45568	.	Proximal_TD	ENST00000251943.4(ALG13);ENST00000371979.3(ALG13)::ENST00000473389.1(ALG13)::ENST00000486353.1(ALG13);ENST00000482374.1(ALG13)::ENST00000492038.1(ALG13)::ENST00000394780.3(ALG13)::ENST00000489033.1(ALG13)::ENST00000495283.1(ALG13)::ENST00000471924.1(ALG13);ENST00000468657.1(ALG13)::ENST00000482742.1(ALG13)	34.033666::34.033666::34.033666::34.266952::34.831451::0.797785::0.797785::1.090948::1.510706	0.17;11.235::5.0025::0.0;2.4025::0.73::1.8625::0.455::0.0::0.0;5.26::0.2575	0	0	0	0	0	.	.	.	.	.	.	0.0286151468724::0.0286151468724::0.0286151468724::0.0286151468724::0.0286151468724::0::0::0::0
chrX	112083918	112084702	wgEncodeBroadHistoneK562H3k4me3StdRawDataRep0.n1.q10.sorted.rmdup.non_black_broad_peak_32776	4.67662	.	Proximal_TD	ENST00000462114.1(AMOT<TSG>)::ENST00000304758.1(AMOT<TSG>)	0::0.0	0.0::0.0	0	0	0	0	0	.	.	.	.	.	.	0::0
chrX	113297119	113302489	wgEncodeBroadHistoneK562H3k4me3StdRawDataRep0.n1.q10.sorted.rmdup.non_black_broad_peak_32778	4.54997	.	Distal_BD	.	.	.	0	0	0	0	0	.	.	.	.	.	.	.
chrX	113398343	113398828	wgEncodeBroadHistoneK562H3k4me3StdRawDataRep0.n1.q10.sorted.rmdup.non_black_broad_peak_32780	7.15259	.	Distal_TD	.	.	.	0	0	0	0	0	.	.	.	.	.	.	.
chrX	113624698	113625312	wgEncodeBroadHistoneK562H3k4me3StdRawDataRep0.n1.q10.sorted.rmdup.non_black_broad_peak_32781	4.12378	.	Proximal_TD	ENST00000603089.1(CTD-2230M5.3)::ENST00000423016.1(CTD-2230M5.1)::ENST00000449911.2(SSU72P1)	0::0::0	0.0::0.0::0.08	0	0	0	0	0	.	.	.	.	.	.	0::0::0
chrX	114070935	114071347	wgEncodeBroadHistoneK562H3k4me3StdRawDataRep0.n1.q10.sorted.rmdup.non_black_broad_peak_32782	4.02755	.	Distal_TD	.	.	.	0	0	0	0	0	.	.	.	.	.	.	.
chrX	117250321	117251224	wgEncodeBroadHistoneK562H3k4me3StdRawDataRep0.n1.q10.sorted.rmdup.non_black_broad_peak_32785	4.61637	.	Proximal_TD	ENST00000371882.1(KLHL13)::ENST00000436163.2(RP1-169K13.3)::ENST00000545703.1(KLHL13);ENST00000540167.1(KLHL13)::ENST00000541812.1(KLHL13)	0.411444::0.411444::0::0	0.0175::0.0::0.0;0.0125::1.015	0	0	0	0	0	.	.	.	.	.	.	0::0::0::0
chrX	117478620	117483040	wgEncodeBroadHistoneK562H3k4me3StdRawDataRep0.n1.q10.sorted.rmdup.non_black_broad_peak_32791	6.6869	.	Proximal_TD	ENST00000371822.5(WDR44)::ENST00000254029.3(WDR44)::ENST00000371825.3(WDR44)::ENST00000493448.1(WDR44)	24.010809::24.010809::0::0.280296	0.4275::9.26::0.0625::0.205	0	0	0	0	0	.	.	.	.	.	.	0.0282023968199::0.0282023968199::0::0
chrX	117629045	117632520	wgEncodeBroadHistoneK562H3k4me3StdRawDataRep0.n1.q10.sorted.rmdup.non_black_broad_peak_32794	2.92388	.	Proximal_TD	ENST00000276204.6(DOCK11)::ENST00000276202.7(DOCK11)	0::0	0.985::38.095	0	0	0	0	0	.	.	.	.	.	.	0::0
chrX	117635871	117639020	wgEncodeBroadHistoneK562H3k4me3StdRawDataRep0.n1.q10.sorted.rmdup.non_black_broad_peak_32795	3.83082	.	Distal_TD	.	.	.	0	0	0	0	0	.	.	.	.	.	.	.
chrX	117654237	117655271	wgEncodeBroadHistoneK562H3k4me3StdRawDataRep0.n1.q10.sorted.rmdup.non_black_broad_peak_32796	5.39483	.	Distal_TD	.	.	.	0	0	0	0	0	.	.	.	.	.	.	.
chrX	117657706	117658079	wgEncodeBroadHistoneK562H3k4me3StdRawDataRep0.n1.q10.sorted.rmdup.non_black_broad_peak_32797	10.5153	.	Distal_TD	.	.	.	0	0	0	0	0	.	.	.	.	.	.	.
chrX	117691118	117691955	wgEncodeBroadHistoneK562H3k4me3StdRawDataRep0.n1.q10.sorted.rmdup.non_black_broad_peak_32798	10.6305	.	Distal_TD	.	.	.	0	0	0	0	0	.	.	.	.	.	.	.
chrX	117860806	117862324	wgEncodeBroadHistoneK562H3k4me3StdRawDataRep0.n1.q10.sorted.rmdup.non_black_broad_peak_32801	10.3332	.	Proximal_TD	ENST00000371666.3(IL13RA1)::ENST00000371642.1(IL13RA1)	3.523097::3.28791	10.785::0.2225	0	0	0	0	0	.	.	.	.	.	.	0::0
chrX	117957716	117958221	wgEncodeBroadHistoneK562H3k4me3StdRawDataRep0.n1.q10.sorted.rmdup.non_black_broad_peak_32802	8.90554	.	Proximal_TD	ENST00000310164.2(ZCCHC12)	0	0.015	0	0	0	0	0	.	.	.	.	.	.	0
chrX	118018149	118020549	wgEncodeBroadHistoneK562H3k4me3StdRawDataRep0.n1.q10.sorted.rmdup.non_black_broad_peak_32804	6.19159	.	Distal_TD	.	.	.	0	0	0	0	0	.	.	.	.	.	.	.
chrX	118108285	118111338	wgEncodeBroadHistoneK562H3k4me3StdRawDataRep0.n1.q10.sorted.rmdup.non_black_broad_peak_32807	4.60546	.	Proximal_TD	ENST00000304778.7(LONRF3);ENST00000481285.1(LONRF3)::ENST00000371628.3(LONRF3)::ENST00000472173.1(LONRF3);ENST00000422289.2(LONRF3)	1.482141::0::0	1.0425;0.1525::0.77::0.3325;0.405	0	0	0	0	0	.	.	.	.	.	.	0::0::0
chrX	118320952	118321378	wgEncodeBroadHistoneK562H3k4me3StdRawDataRep0.n1.q10.sorted.rmdup.non_black_broad_peak_32808	2.83721	.	Proximal_TD	ENST00000418991.1(ARL5AP1)	0	0	0	0	0	0	0	.	.	.	.	.	.	0
chrX	118369595	118372892	wgEncodeBroadHistoneK562H3k4me3StdRawDataRep0.n1.q10.sorted.rmdup.non_black_broad_peak_32809	2.2046	.	Proximal_TD	ENST00000217971.7(PGRMC1)::ENST00000535419.1(PGRMC1)	51.983188::70.68432	60.775::0.6625	0	0	0	0	0	.	.	.	.	.	.	0.0754700814549::0.0754700814549
chrX	118532762	118534345	wgEncodeBroadHistoneK562H3k4me3StdRawDataRep0.n1.q10.sorted.rmdup.non_black_broad_peak_32810	1.88302	.	Proximal_TD	ENST00000217909.7(SLC25A43)::ENST00000336249.7(SLC25A43);ENST00000488158.1(SLC25A43)::ENST00000493093.1(SLC25A43)	0::0::0	2.92::0.0;0.265::0.07	1	0	0	0	1	.	.	.	ENST00000446986.1(SLC25A5-AS1)::ENST00000317881.8(SLC25A5)::ENST00000475354.1(SLC25A5)::ENST00000609227.1(SLC25A5-AS1)::ENST00000445759.1(SLC25A5-AS1)::ENST00000460013.1(SLC25A5)::ENST00000463551.1(SLC25A5)	0::335.220842::335.220842::0::0::0::0	0.495::308.915::0.8::0.1025::0.04::0.0::3.59	0::0::0
chrX	118601794	118603852	wgEncodeBroadHistoneK562H3k4me3StdRawDataRep0.n1.q10.sorted.rmdup.non_black_broad_peak_32813	2.11419	.	Proximal_TD	ENST00000446986.1(SLC25A5-AS1)::ENST00000317881.8(SLC25A5)::ENST00000475354.1(SLC25A5)::ENST00000609227.1(SLC25A5-AS1)::ENST00000445759.1(SLC25A5-AS1)::ENST00000460013.1(SLC25A5)::ENST00000463551.1(SLC25A5)	0::335.220842::335.220842::0::0::0::0	0.495::308.915::0.8::0.1025::0.04::0.0::3.59	2	0	0	0	2	.	.	.	ENST00000477403.1(RPL39<OG>)::ENST00000468844.1(RPL39<OG>)::ENST00000361575.3(RPL39<OG>)&&ENST00000217909.7(SLC25A43)::ENST00000336249.7(SLC25A43);ENST00000488158.1(SLC25A43)::ENST00000493093.1(SLC25A43)	0::69.791442::69.791442&&0::0::0	1.03::2.4775::2315.075&&2.92::0.0;0.265::0.07	0::0.0203524074661::0.0203524074661::0::0::0::0
chrX	118616446	118617140	wgEncodeBroadHistoneK562H3k4me3StdRawDataRep0.n1.q10.sorted.rmdup.non_black_broad_peak_32814	2.10299	.	Distal_TD	.	.	.	0	0	0	0	0	.	.	.	.	.	.	.
chrX	118698489	118699475	wgEncodeBroadHistoneK562H3k4me3StdRawDataRep0.n1.q10.sorted.rmdup.non_black_broad_peak_32816	3.86344	.	Proximal_TD	ENST00000320339.4(CXorf56)::ENST00000371594.4(CXorf56);ENST00000536133.1(CXorf56)	25.271336::0	0.725::25.6;0.2275	1	0	0	0	1	.	.	.	ENST00000371558.2(UBE2A)::ENST00000346330.3(UBE2A)::ENST00000469205.1(UBE2A)	75.313682::0::0	22.5675::1.115::1.4375	0.00886014302314::0
chrX	118707368	118709835	wgEncodeBroadHistoneK562H3k4me3StdRawDataRep0.n1.q10.sorted.rmdup.non_black_broad_peak_32817	5.0119	.	Proximal_TD	ENST00000371558.2(UBE2A)::ENST00000346330.3(UBE2A)::ENST00000469205.1(UBE2A)	75.313682::0::0	22.5675::1.115::1.4375	2	0	0	0	2	.	.	.	ENST00000542113.1(NKRF)::ENST00000304449.5(NKRF)&&ENST00000320339.4(CXorf56)::ENST00000371594.4(CXorf56);ENST00000536133.1(CXorf56)	0.351139::0.351139&&25.271336::0	0.115::15.01&&0.725::25.6;0.2275	0.00842561879439::0::0
chrX	118738512	118741009	wgEncodeBroadHistoneK562H3k4me3StdRawDataRep0.n1.q10.sorted.rmdup.non_black_broad_peak_32818	4.04625	.	Proximal_TD	ENST00000542113.1(NKRF)::ENST00000304449.5(NKRF)	0.351139::0.351139	0.115::15.01	2	0	0	0	2	.	.	.	ENST00000394616.4(SEPT6<CCG>)::ENST00000394617.2(SEPT6<CCG>)::ENST00000343984.5(SEPT6<CCG>);ENST00000360156.7(SEPT6<CCG>);ENST00000460411.1(SEPT6<CCG>);ENST00000489216.1(SEPT6<CCG>);ENST00000354416.3(SEPT6<CCG>);ENST00000394610.1(SEPT6<CCG>);ENST00000354228.4(SEPT6<CCG>)&&ENST00000371558.2(UBE2A)::ENST00000346330.3(UBE2A)::ENST00000469205.1(UBE2A)	0::39.469024::0.431572&&75.313682::0::0	0.05::0.0::5.6575;6.5975;0.5275;0.0;1.285;7.2725;0.0&&22.5675::1.115::1.4375	0::0
chrX	118819061	118820130	wgEncodeBroadHistoneK562H3k4me3StdRawDataRep0.n1.q10.sorted.rmdup.non_black_broad_peak_32819	3.89439	.	Distal_TD	.	.	.	0	0	0	0	0	.	.	.	.	.	.	.
chrX	118824121	118827982	wgEncodeBroadHistoneK562H3k4me3StdRawDataRep0.n1.q10.sorted.rmdup.non_black_broad_peak_32820	2.66969	.	Proximal_TD	ENST00000394616.4(SEPT6<CCG>)::ENST00000394617.2(SEPT6<CCG>)::ENST00000343984.5(SEPT6<CCG>);ENST00000360156.7(SEPT6<CCG>);ENST00000460411.1(SEPT6<CCG>);ENST00000489216.1(SEPT6<CCG>);ENST00000354416.3(SEPT6<CCG>);ENST00000394610.1(SEPT6<CCG>);ENST00000354228.4(SEPT6<CCG>)	0::39.469024::0.431572	0.05::0.0::5.6575;6.5975;0.5275;0.0;1.285;7.2725;0.0	1	0	0	0	1	.	.	.	ENST00000542113.1(NKRF)::ENST00000304449.5(NKRF)	0.351139::0.351139	0.115::15.01	0::0.178474221001::0
chrX	118891897	118892878	wgEncodeBroadHistoneK562H3k4me3StdRawDataRep0.n1.q10.sorted.rmdup.non_black_broad_peak_32821	8.96087	.	Proximal_TD	ENST00000343905.3(SOWAHD)	0	0.0275	0	0	0	0	0	.	.	.	.	.	.	0
chrX	118921866	118926885	wgEncodeBroadHistoneK562H3k4me3StdRawDataRep0.n1.q10.sorted.rmdup.non_black_broad_peak_32822	4.89712	.	Proximal_TD	ENST00000477403.1(RPL39<OG>)::ENST00000468844.1(RPL39<OG>)::ENST00000361575.3(RPL39<OG>)	0::69.791442::69.791442	1.03::2.4775::2315.075	4	0	0	0	3	.	.	.	ENST00000276201.2(UPF3B<TSG>);ENST00000345865.2(UPF3B<TSG>)&&ENST00000446986.1(SLC25A5-AS1)::ENST00000317881.8(SLC25A5)::ENST00000475354.1(SLC25A5)::ENST00000609227.1(SLC25A5-AS1)::ENST00000445759.1(SLC25A5-AS1)::ENST00000460013.1(SLC25A5)::ENST00000463551.1(SLC25A5)&&ENST00000371437.4(NDUFA1)::ENST00000371442.2(RNF113A)	25.51723&&0::335.220842::335.220842::0::0::0::0&&0.203446::0	7.1825;13.2875&&0.495::308.915::0.8::0.1025::0.04::0.0::3.59&&251.74::15.785	0::0.0280016472377::0.0280016472377
chrX	118985746	118987905	wgEncodeBroadHistoneK562H3k4me3StdRawDataRep0.n1.q10.sorted.rmdup.non_black_broad_peak_32823	5.88791	.	Proximal_TD	ENST00000276201.2(UPF3B<TSG>);ENST00000345865.2(UPF3B<TSG>)	25.5172	7.1825;13.2875	2	0	0	0	2	.	.	.	ENST00000477403.1(RPL39<OG>)::ENST00000468844.1(RPL39<OG>)::ENST00000361575.3(RPL39<OG>)&&ENST00000371437.4(NDUFA1)::ENST00000371442.2(RNF113A)	0::69.791442::69.791442&&0.203446::0	1.03::2.4775::2315.075&&251.74::15.785	0.058339
chrX	119003097	119007476	wgEncodeBroadHistoneK562H3k4me3StdRawDataRep0.n1.q10.sorted.rmdup.non_black_broad_peak_32824	5.50025	.	Proximal_TD	ENST00000371437.4(NDUFA1)::ENST00000371442.2(RNF113A)	0.203446::0	251.74::15.785	3	0	0	0	2	.	.	.	ENST00000276201.2(UPF3B<TSG>);ENST00000345865.2(UPF3B<TSG>)&&ENST00000477403.1(RPL39<OG>)::ENST00000468844.1(RPL39<OG>)::ENST00000361575.3(RPL39<OG>)	25.51723&&0::69.791442::69.791442	7.1825;13.2875&&1.03::2.4775::2315.075	0::0
chrX	119076121	119078406	wgEncodeBroadHistoneK562H3k4me3StdRawDataRep0.n1.q10.sorted.rmdup.non_black_broad_peak_32826	3.68056	.	Proximal_TD	ENST00000371410.3(NKAP)	20.7557	15.395	0	0	0	0	0	.	.	.	.	.	.	0.0375508
chrX	119376707	119379313	wgEncodeBroadHistoneK562H3k4me3StdRawDataRep0.n1.q10.sorted.rmdup.non_black_broad_peak_32832	5.03932	.	Proximal_TD	ENST00000555168.1(NKAPP1)::ENST00000554946.1(NKAPP1)::ENST00000585790.1(NKAPP1)::ENST00000592037.1(NKAPP1)::ENST00000452254.2(NKAPP1)::ENST00000536487.1(NKAPP1);ENST00000554109.1(NKAPP1)	0::0::0::2.685887::2.685887::0.243824	0.0::0.1975::0.0::0.2825::0.9425::0.3975;0.0	0	0	0	0	0	.	.	.	.	.	.	0::0::0::0::0::0
chrX	119383945	119386151	wgEncodeBroadHistoneK562H3k4me3StdRawDataRep0.n1.q10.sorted.rmdup.non_black_broad_peak_32833	5.54123	.	Proximal_TD	ENST00000326624.2(ZBTB33)::ENST00000557385.1(ZBTB33)	16.590425::16.590425	17.7425::0.54	0	0	0	0	0	.	.	.	.	.	.	0.0494842511027::0.0494842511027
chrX	119601934	119603251	wgEncodeBroadHistoneK562H3k4me3StdRawDataRep0.n1.q10.sorted.rmdup.non_black_broad_peak_32835	4.10418	.	Proximal_TD	ENST00000540603.1(LAMP2)::ENST00000200639.4(LAMP2);ENST00000371335.4(LAMP2)::ENST00000538785.1(LAMP2)::ENST00000434600.2(LAMP2)	0::44.670192::44.670192::0	1.575::6.5075;28.8725::0.0175::1.5575	0	0	0	0	0	.	.	.	.	.	.	0::0.0615325723431::0.0615325723431::0
chrX	119619111	119620392	wgEncodeBroadHistoneK562H3k4me3StdRawDataRep0.n1.q10.sorted.rmdup.non_black_broad_peak_32836	10.0522	.	Distal_TD	.	.	.	0	0	0	0	0	.	.	.	.	.	.	.
chrX	119683613	119683850	wgEncodeBroadHistoneK562H3k4me3StdRawDataRep0.n1.q10.sorted.rmdup.non_black_broad_peak_32837	8.1001	.	Distal_TD	.	.	.	0	0	0	0	0	.	.	.	.	.	.	.
chrX	119691701	119696924	wgEncodeBroadHistoneK562H3k4me3StdRawDataRep0.n1.q10.sorted.rmdup.non_black_broad_peak_32838	4.21415	.	Proximal_TD	ENST00000371323.2(CUL4B)::ENST00000371322.5(CUL4B)::ENST00000467641.1(CUL4B)::ENST00000336592.6(CUL4B)	0::4.990059::0::1.203422	0.6375::21.4925::0.0125::2.6625	2	0	0	0	2	.	.	.	ENST00000371317.5(MCTS1)::ENST00000371315.3(MCTS1)::ENST00000487133.1(MCTS1)&&ENST00000371313.2(C1GALT1C1)::ENST00000304661.5(C1GALT1C1)	3.05485::0::0&&14.254572::0	94.28::1.095::0.75&&0.1925::10.42	0::0::0::0
chrX	119737263	119739552	wgEncodeBroadHistoneK562H3k4me3StdRawDataRep0.n1.q10.sorted.rmdup.non_black_broad_peak_32840	7.49572	.	Proximal_TD	ENST00000371317.5(MCTS1)::ENST00000371315.3(MCTS1)::ENST00000487133.1(MCTS1)	3.05485::0::0	94.28::1.095::0.75	2	0	0	0	2	.	.	.	ENST00000371323.2(CUL4B)::ENST00000371322.5(CUL4B)::ENST00000467641.1(CUL4B)::ENST00000336592.6(CUL4B)&&ENST00000371313.2(C1GALT1C1)::ENST00000304661.5(C1GALT1C1)	0::4.990059::0::1.203422&&14.254572::0	0.6375::21.4925::0.0125::2.6625&&0.1925::10.42	0::0::0
chrX	119762494	119764785	wgEncodeBroadHistoneK562H3k4me3StdRawDataRep0.n1.q10.sorted.rmdup.non_black_broad_peak_32841	7.26498	.	Proximal_TD	ENST00000371313.2(C1GALT1C1)::ENST00000304661.5(C1GALT1C1)	14.254572::0	0.1925::10.42	2	0	0	0	2	.	.	.	ENST00000371317.5(MCTS1)::ENST00000371315.3(MCTS1)::ENST00000487133.1(MCTS1)&&ENST00000371323.2(CUL4B)::ENST00000371322.5(CUL4B)::ENST00000467641.1(CUL4B)::ENST00000336592.6(CUL4B)	3.05485::0::0&&0::4.990059::0::1.203422	94.28::1.095::0.75&&0.6375::21.4925::0.0125::2.6625	0.0525833279026::0
chrX	120160159	120160535	wgEncodeBroadHistoneK562H3k4me3StdRawDataRep0.n1.q10.sorted.rmdup.non_black_broad_peak_32844	8.95466	.	Proximal_TD	ENST00000424220.1(RP1-296G17.3)	0	0	0	0	0	0	0	.	.	.	.	.	.	0
chrX	120180988	120182381	wgEncodeBroadHistoneK562H3k4me3StdRawDataRep0.n1.q10.sorted.rmdup.non_black_broad_peak_32845	4.63567	.	Proximal_TD	ENST00000328078.1(GLUD2)	0.526021	5.4875	0	0	0	0	0	.	.	.	.	.	.	0
chrX	120295808	120296276	wgEncodeBroadHistoneK562H3k4me3StdRawDataRep0.n1.q10.sorted.rmdup.non_black_broad_peak_32850	5.78153	.	Distal_TD	.	.	.	0	0	0	0	0	.	.	.	.	.	.	.
chrX	120307762	120308494	wgEncodeBroadHistoneK562H3k4me3StdRawDataRep0.n1.q10.sorted.rmdup.non_black_broad_peak_32851	2.35605	.	Distal_TD	.	.	.	0	0	0	0	0	.	.	.	.	.	.	.
chrX	120325003	120332105	wgEncodeBroadHistoneK562H3k4me3StdRawDataRep0.n1.q10.sorted.rmdup.non_black_broad_peak_32852	3.65779	.	Distal_BD	.	.	.	0	0	0	0	0	.	.	.	.	.	.	.
chrX	120490293	120491423	wgEncodeBroadHistoneK562H3k4me3StdRawDataRep0.n1.q10.sorted.rmdup.non_black_broad_peak_32853	2.79948	.	Distal_TD	.	.	.	0	0	0	0	0	.	.	.	.	.	.	.
chrX	122647109	122648365	wgEncodeBroadHistoneK562H3k4me3StdRawDataRep0.n1.q10.sorted.rmdup.non_black_broad_peak_32857	3.37587	.	Proximal_TD	ENST00000416267.1(RP11-349N19.2)	0	0.405	0	0	0	0	0	.	.	.	.	.	.	0
chrX	122861676	122867366	wgEncodeBroadHistoneK562H3k4me3StdRawDataRep0.n1.q10.sorted.rmdup.non_black_broad_peak_32858	2.95812	.	Proximal_BD	ENST00000433883.1(THOC2)::ENST00000245838.8(THOC2)::ENST00000355725.4(THOC2)	76.543534::76.543534::76.543534	0.1275::27.4875::13.5225	0	0	0	0	0	.	.	.	.	.	.	0.0461207998651::0.0461207998651::0.0461207998651
chrX	122898292	122899648	wgEncodeBroadHistoneK562H3k4me3StdRawDataRep0.n1.q10.sorted.rmdup.non_black_broad_peak_32859	6.86762	.	Proximal_TD	ENST00000453590.1(MEMO1P4)	0	0.0625	0	0	0	0	0	.	.	.	.	.	.	0
chrX	122992666	122996044	wgEncodeBroadHistoneK562H3k4me3StdRawDataRep0.n1.q10.sorted.rmdup.non_black_broad_peak_32861	6.80582	.	Proximal_TD	ENST00000422098.1(XIAP)::ENST00000481776.1(XIAP)::ENST00000434753.3(XIAP)::ENST00000497906.1(XIAP)::ENST00000468691.1(XIAP)::ENST00000430625.1(XIAP)::ENST00000371199.3(XIAP)::ENST00000497640.1(XIAP)::ENST00000355640.3(XIAP)::ENST00000468503.1(XIAP)	0.718929::2.65637::2.265176::2.265176::0::0::7.352215::0.426089::0.618997::0	0.03::1.7725::1.6375::0.2::0.16::0.0::7.4975::4.9275::2.435::0.0	1	0	1	0	0	ENST00000394477.1(STAG2<TSG><CCG>)::ENST00000218089.9(STAG2<TSG><CCG>);ENST00000455404.1(STAG2<TSG><CCG>)::ENST00000483575.1(STAG2<TSG><CCG>)::ENST00000469481.1(STAG2<TSG><CCG>)::ENST00000354548.5(STAG2<TSG><CCG>)::ENST00000458700.1(STAG2<TSG><CCG>)::ENST00000371160.1(STAG2<TSG><CCG>)::ENST00000435103.1(STAG2<TSG><CCG>)::ENST00000426367.1(RP1-315G1.3)::ENST00000371157.3(STAG2<TSG><CCG>)::ENST0000…	0::14.024158::14.024158::6.732366::0.58758::0.682457::0.670342::0.670342::0::73.087837::73.087837::73.087837::3.215896::3.215896::23.715897::0::0	0.0::3.33;2.9425::0.4125::0.0275::0.0::0.5025::0.0::0.7725::0.5725::54.9075::8.35::1.03;0.0::0.12::0.0::8.7525::0.6225::0.1525	.	.	.	0::0::0::0::0::0::0::0::0::0
chrX	123092801	123099527	wgEncodeBroadHistoneK562H3k4me3StdRawDataRep0.n1.q10.sorted.rmdup.non_black_broad_peak_32862	4.54605	.	Proximal_BD	ENST00000394477.1(STAG2<TSG><CCG>)::ENST00000218089.9(STAG2<TSG><CCG>);ENST00000455404.1(STAG2<TSG><CCG>)::ENST00000483575.1(STAG2<TSG><CCG>)::ENST00000469481.1(STAG2<TSG><CCG>)::ENST00000354548.5(STAG2<TSG><CCG>)::ENST00000458700.1(STAG2<TSG><CCG>)::ENST00000371160.1(STAG2<TSG><CCG>)::ENST00000435103.1(STAG2<TSG><CCG>)::ENST00000426367.1(RP1-315G1.3)::ENST00000371157.3(STAG2<TSG><CCG>)::ENST0000…	0::14.024158::14.024158::6.732366::0.58758::0.682457::0.670342::0.670342::0::73.087837::73.087837::73.087837::3.215896::3.215896::23.715897::0::0	0.0::3.33;2.9425::0.4125::0.0275::0.0::0.5025::0.0::0.7725::0.5725::54.9075::8.35::1.03;0.0::0.12::0.0::8.7525::0.6225::0.1525	1	0	0	0	1	.	.	.	ENST00000422098.1(XIAP)::ENST00000481776.1(XIAP)::ENST00000434753.3(XIAP)::ENST00000497906.1(XIAP)::ENST00000468691.1(XIAP)::ENST00000430625.1(XIAP)::ENST00000371199.3(XIAP)::ENST00000497640.1(XIAP)::ENST00000355640.3(XIAP)::ENST00000468503.1(XIAP)	0.718929::2.65637::2.265176::2.265176::0::0::7.352215::0.426089::0.618997::0	0.03::1.7725::1.6375::0.2::0.16::0.0::7.4975::4.9275::2.435::0.0	0::0.0799816226404::0.0799816226404::0::0::0::0::0::0::0.0870665973257::0.0870665973257::0.0870665973257::0::0::0.17000959983::0::0
chrX	123481832	123483059	wgEncodeBroadHistoneK562H3k4me3StdRawDataRep0.n1.q10.sorted.rmdup.non_black_broad_peak_32869	6.6096	.	Proximal_TD	ENST00000371139.4(SH2D1A)::ENST00000360027.4(SH2D1A)::ENST00000477673.2(SH2D1A);ENST00000491950.1(SH2D1A);ENST00000494073.1(SH2D1A)	0.293163::0.0::0.0	0.1025::0.005::0.0;0.0;0.0	0	0	0	0	0	.	.	.	.	.	.	0::0::0
chrX	124284603	124288825	wgEncodeBroadHistoneK562H3k4me3StdRawDataRep0.n1.q10.sorted.rmdup.non_black_broad_peak_32872	3.15964	.	Distal_TD	.	.	.	0	0	0	0	0	.	.	.	.	.	.	.
chrX	124337666	124338809	wgEncodeBroadHistoneK562H3k4me3StdRawDataRep0.n1.q10.sorted.rmdup.non_black_broad_peak_32874	4.97239	.	Proximal_TD	ENST00000422498.1(RP1-161N10.1)	0	0.0175	0	0	0	0	0	.	.	.	.	.	.	0
chrX	124533025	124533311	wgEncodeBroadHistoneK562H3k4me3StdRawDataRep0.n1.q10.sorted.rmdup.non_black_broad_peak_32876	3.50781	.	Distal_TD	.	.	.	0	0	0	0	0	.	.	.	.	.	.	.
chrX	124891605	124892899	wgEncodeBroadHistoneK562H3k4me3StdRawDataRep0.n1.q10.sorted.rmdup.non_black_broad_peak_32882	3.44289	.	Distal_TD	.	.	.	0	0	0	0	0	.	.	.	.	.	.	.
chrX	128656596	128657423	wgEncodeBroadHistoneK562H3k4me3StdRawDataRep0.n1.q10.sorted.rmdup.non_black_broad_peak_32884	2.80975	.	Proximal_TD	ENST00000478420.1(SMARCA1<TSG>)::ENST00000371121.3(SMARCA1<TSG>)::ENST00000371122.4(SMARCA1<TSG>);ENST00000371123.1(SMARCA1<TSG>)	0::0.200291::0.103837	0.02::0.02::0.62;0.905	0	0	0	0	0	.	.	.	.	.	.	0::0::0
chrX	128674230	128675544	wgEncodeBroadHistoneK562H3k4me3StdRawDataRep0.n1.q10.sorted.rmdup.non_black_broad_peak_32885	2.13554	.	Proximal_TD	ENST00000486673.1(OCRL)::ENST00000371113.4(OCRL);ENST00000357121.5(OCRL)	0.0::10.711147	0.0675::1.02;6.195	0	0	0	0	0	.	.	.	.	.	.	0::0.0187887754428
chrX	128738142	128738723	wgEncodeBroadHistoneK562H3k4me3StdRawDataRep0.n1.q10.sorted.rmdup.non_black_broad_peak_32888	1.98336	.	Distal_TD	.	.	.	0	0	0	0	0	.	.	.	.	.	.	.
chrX	128976511	128978495	wgEncodeBroadHistoneK562H3k4me3StdRawDataRep0.n1.q10.sorted.rmdup.non_black_broad_peak_32891	2.35987	.	Proximal_TD	ENST00000371064.3(ZDHHC9)::ENST00000357166.6(ZDHHC9)::ENST00000406492.2(ZDHHC9)	0::1.495309::1.495309	2.17::2.4975::0.03	0	0	0	0	0	.	.	.	.	.	.	0::0::0
chrX	129039493	129041524	wgEncodeBroadHistoneK562H3k4me3StdRawDataRep0.n1.q10.sorted.rmdup.non_black_broad_peak_32893	2.63667	.	Proximal_TD	ENST00000425117.2(UTP14A)::ENST00000394422.3(UTP14A)::ENST00000371051.5(UTP14A)	39.073946::34.641837::34.641837	13.6::38.01::0.02	0	0	0	0	0	.	.	.	.	.	.	0.0246127326213::0.0246127326213::0.0246127326213
chrX	129064867	129067192	wgEncodeBroadHistoneK562H3k4me3StdRawDataRep0.n1.q10.sorted.rmdup.non_black_broad_peak_32894	3.0241	.	Distal_TD	.	.	.	2	0	1	0	1	ENST00000432062.1(RP4-537K23.4)	0	0	ENST00000607874.1(BCORL1<TSG><CCG>)::ENST00000488135.2(BCORL1<TSG><CCG>)::ENST00000218147.7(BCORL1<TSG><CCG>)::ENST00000359304.2(BCORL1<TSG><CCG>);ENST00000303743.5(BCORL1<TSG><CCG>)	0::0::0::0	0.0::0.2175::0.1775::0.015;0.135	.
chrX	129086421	129087069	wgEncodeBroadHistoneK562H3k4me3StdRawDataRep0.n1.q10.sorted.rmdup.non_black_broad_peak_32895	2.54592	.	Distal_TD	.	.	.	1	0	0	0	1	.	.	.	ENST00000607874.1(BCORL1<TSG><CCG>)::ENST00000488135.2(BCORL1<TSG><CCG>)::ENST00000218147.7(BCORL1<TSG><CCG>)::ENST00000359304.2(BCORL1<TSG><CCG>);ENST00000303743.5(BCORL1<TSG><CCG>)	0::0::0::0	0.0::0.2175::0.1775::0.015;0.135	.
chrX	129090415	129096102	wgEncodeBroadHistoneK562H3k4me3StdRawDataRep0.n1.q10.sorted.rmdup.non_black_broad_peak_32896	3.17672	.	Proximal_BD	ENST00000432062.1(RP4-537K23.4)	0	0	2	0	0	1	1	.	.	.	ENST00000607874.1(BCORL1<TSG><CCG>)::ENST00000488135.2(BCORL1<TSG><CCG>)::ENST00000218147.7(BCORL1<TSG><CCG>)::ENST00000359304.2(BCORL1<TSG><CCG>);ENST00000303743.5(BCORL1<TSG><CCG>)	0::0::0::0	0.0::0.2175::0.1775::0.015;0.135	0
chrX	129115899	129119064	wgEncodeBroadHistoneK562H3k4me3StdRawDataRep0.n1.q10.sorted.rmdup.non_black_broad_peak_32897	3.14668	.	Proximal_TD	ENST00000607874.1(BCORL1<TSG><CCG>)::ENST00000488135.2(BCORL1<TSG><CCG>)::ENST00000218147.7(BCORL1<TSG><CCG>)::ENST00000359304.2(BCORL1<TSG><CCG>);ENST00000303743.5(BCORL1<TSG><CCG>)	0::0::0::0	0.0::0.2175::0.1775::0.015;0.135	2	0	1	2	0	ENST00000432062.1(RP4-537K23.4)	0	0	.	.	.	0::0::0::0
chrX	129194346	129194634	wgEncodeBroadHistoneK562H3k4me3StdRawDataRep0.n1.q10.sorted.rmdup.non_black_broad_peak_32898	2.13595	.	Distal_TD	.	.	.	1	0	0	1	0	.	.	.	.	.	.	.
chrX	129216157	129217056	wgEncodeBroadHistoneK562H3k4me3StdRawDataRep0.n1.q10.sorted.rmdup.non_black_broad_peak_32899	2.10019	.	Distal_TD	.	.	.	2	0	0	1	1	.	.	.	ENST00000434609.1(ELF4<CCG>)::ENST00000308167.5(ELF4<CCG>)::ENST00000335997.7(ELF4<CCG>)	0::5.581942::2.058448	0.0::2.25::11.49	.
chrX	129242545	129245688	wgEncodeBroadHistoneK562H3k4me3StdRawDataRep0.n1.q10.sorted.rmdup.non_black_broad_peak_32902	3.72175	.	Proximal_TD	ENST00000434609.1(ELF4<CCG>)::ENST00000308167.5(ELF4<CCG>)::ENST00000335997.7(ELF4<CCG>)	0::5.581942::2.058448	0.0::2.25::11.49	2	0	0	1	1	.	.	.	ENST00000527892.1(AIFM1);ENST00000535724.1(AIFM1);ENST00000416073.2(AIFM1)::ENST00000346424.2(AIFM1)::ENST00000529877.1(AIFM1)::ENST00000319908.3(AIFM1)::ENST00000287295.3(AIFM1)	22.315384::22.315384::7.491601::25.031074::0.73422	0.085;0.085;0.155::9.0125::0.0175::0.13::42.165	0::0::0
chrX	129254249	129255507	wgEncodeBroadHistoneK562H3k4me3StdRawDataRep0.n1.q10.sorted.rmdup.non_black_broad_peak_32903	2.74984	.	Distal_TD	.	.	.	1	0	0	0	1	.	.	.	ENST00000527892.1(AIFM1);ENST00000535724.1(AIFM1);ENST00000416073.2(AIFM1)::ENST00000346424.2(AIFM1)::ENST00000529877.1(AIFM1)::ENST00000319908.3(AIFM1)::ENST00000287295.3(AIFM1)	22.315384::22.315384::7.491601::25.031074::0.73422	0.085;0.085;0.155::9.0125::0.0175::0.13::42.165	.
chrX	129298161	129301346	wgEncodeBroadHistoneK562H3k4me3StdRawDataRep0.n1.q10.sorted.rmdup.non_black_broad_peak_32904	4.95237	.	Proximal_TD	ENST00000527892.1(AIFM1);ENST00000535724.1(AIFM1);ENST00000416073.2(AIFM1)::ENST00000346424.2(AIFM1)::ENST00000529877.1(AIFM1)::ENST00000319908.3(AIFM1)::ENST00000287295.3(AIFM1)	22.315384::22.315384::7.491601::25.031074::0.73422	0.085;0.085;0.155::9.0125::0.0175::0.13::42.165	2	0	0	1	1	.	.	.	ENST00000434609.1(ELF4<CCG>)::ENST00000308167.5(ELF4<CCG>)::ENST00000335997.7(ELF4<CCG>)	0::5.581942::2.058448	0.0::2.25::11.49	0.0544020453868::0.0544020453868::0::0.0285244868744::0
chrX	129401371	129402775	wgEncodeBroadHistoneK562H3k4me3StdRawDataRep0.n1.q10.sorted.rmdup.non_black_broad_peak_32906	3.88067	.	Proximal_TD	ENST00000447817.1(ZNF280C)::ENST00000370978.4(ZNF280C)	3.44153::3.44153	0.3875::4.34	0	0	0	0	0	.	.	.	.	.	.	0::0
chrX	129473072	129474740	wgEncodeBroadHistoneK562H3k4me3StdRawDataRep0.n1.q10.sorted.rmdup.non_black_broad_peak_32907	2.94378	.	Proximal_TD	ENST00000495156.1(SLC25A14)::ENST00000464342.1(SLC25A14)::ENST00000464184.1(SLC25A14)::ENST00000424447.1(SLC25A14)::ENST00000545805.1(SLC25A14)::ENST00000543953.1(SLC25A14)::ENST00000218197.5(SLC25A14)::ENST00000467496.1(SLC25A14)::ENST00000339231.3(SLC25A14);ENST00000361980.5(SLC25A14)	4.818459::4.818459::4.818459::4.818459::1.05437::1.05437::0::0::0	2.405::0.36::0.42::0.305::0.0::0.515::2.835::0.405::0.025;0.0625	0	0	0	0	0	.	.	.	.	.	.	0::0::0::0::0::0::0::0::0
chrX	129535048	129537114	wgEncodeBroadHistoneK562H3k4me3StdRawDataRep0.n1.q10.sorted.rmdup.non_black_broad_peak_32908	3.59535	.	Proximal_TD	ENST00000305536.6(RBMX2)::ENST00000469953.1(RBMX2)::ENST00000370947.1(RBMX2)	45.631973::44.231842::44.231842	35.8::0.885::1.82	0	0	0	0	0	.	.	.	.	.	.	0.00967280014313::0.00967280014313::0.00967280014313
chrX	129657536	129658778	wgEncodeBroadHistoneK562H3k4me3StdRawDataRep0.n1.q10.sorted.rmdup.non_black_broad_peak_32911	6.1851	.	Proximal_TD	ENST00000458525.1(RP1-274L7.1)	0	0.0125	0	0	0	0	0	.	.	.	.	.	.	0
chrX	129890000	129891123	wgEncodeBroadHistoneK562H3k4me3StdRawDataRep0.n1.q10.sorted.rmdup.non_black_broad_peak_32916	6.83362	.	Distal_TD	.	.	.	0	0	0	0	0	.	.	.	.	.	.	.
chrX	130035985	130037910	wgEncodeBroadHistoneK562H3k4me3StdRawDataRep0.n1.q10.sorted.rmdup.non_black_broad_peak_32918	6.00122	.	Proximal_TD	ENST00000492263.1(ENOX2<OG>)::ENST00000432489.1(ENOX2<OG>)::ENST00000338144.3(ENOX2<OG>);ENST00000370935.1(ENOX2<OG>);ENST00000394363.1(ENOX2<OG>)	13.48066::13.48066::13.48066	0.0::0.74::0.595;0.4275;3.16	0	0	0	0	0	.	.	.	.	.	.	0::0::0
chrX	130385505	130386483	wgEncodeBroadHistoneK562H3k4me3StdRawDataRep0.n1.q10.sorted.rmdup.non_black_broad_peak_32920	4.44194	.	Distal_TD	.	.	.	0	0	0	0	0	.	.	.	.	.	.	.
chrX	130422926	130423200	wgEncodeBroadHistoneK562H3k4me3StdRawDataRep0.n1.q10.sorted.rmdup.non_black_broad_peak_32921	2.4412	.	Proximal_TD	ENST00000370900.1(IGSF1<OG>)::ENST00000361420.3(IGSF1<OG>)::ENST00000370910.1(IGSF1<OG>)::ENST00000370901.4(IGSF1<OG>)::ENST00000370903.3(IGSF1<OG>)	0::0.832981::0.832981::0.832981::0.0	0.03::0.01::0.0::0.3125::0.04	0	0	0	0	0	.	.	.	.	.	.	0::0::0::0::0
chrX	130711335	130712795	wgEncodeBroadHistoneK562H3k4me3StdRawDataRep0.n1.q10.sorted.rmdup.non_black_broad_peak_32923	2.14022	.	Distal_TD	.	.	.	0	0	0	0	0	.	.	.	.	.	.	.
chrX	130946738	130947305	wgEncodeBroadHistoneK562H3k4me3StdRawDataRep0.n1.q10.sorted.rmdup.non_black_broad_peak_32925	2.1306	.	Distal_TD	.	.	.	0	0	0	0	0	.	.	.	.	.	.	.
chrX	130961739	130965714	wgEncodeBroadHistoneK562H3k4me3StdRawDataRep0.n1.q10.sorted.rmdup.non_black_broad_peak_32926	4.27827	.	Proximal_TD	ENST00000427391.1(RP11-453F18__B.1)	0	5.1775	1	0	0	0	1	.	.	.	ENST00000394334.2(MST4)::ENST00000481105.1(MST4);ENST00000354719.6(MST4)::ENST00000394335.2(MST4)::ENST00000496850.1(MST4)	39.372232::43.118046::43.118046::1.653441	38.6925::0.4725;1.1375::6.7275::0.5325	0
chrX	131051520	131052430	wgEncodeBroadHistoneK562H3k4me3StdRawDataRep0.n1.q10.sorted.rmdup.non_black_broad_peak_32928	2.23358	.	Distal_TD	.	.	.	0	0	0	0	0	.	.	.	.	.	.	.
chrX	131155780	131160446	wgEncodeBroadHistoneK562H3k4me3StdRawDataRep0.n1.q10.sorted.rmdup.non_black_broad_peak_32931	2.48298	.	Proximal_TD	ENST00000394334.2(MST4)::ENST00000481105.1(MST4);ENST00000354719.6(MST4)::ENST00000394335.2(MST4)::ENST00000496850.1(MST4)	39.372232::43.118046::43.118046::1.653441	38.6925::0.4725;1.1375::6.7275::0.5325	2	0	0	0	2	.	.	.	ENST00000427391.1(RP11-453F18__B.1)&&ENST00000421483.2(RAP2C-AS1)::ENST00000342983.2(RAP2C)::ENST00000460462.1(RAP2C)::ENST00000441399.2(RAP2C-AS1)::ENST00000370874.1(RAP2C)::ENST00000490400.1(RAP2C)	0&&0::0.828249::0::0::1.911327::2.071563	5.1775&&0.0::14.0175::4.7625::0.08::0.0125::0.145	0.167240814781::0.167240814781::0.167240814781::0
chrX	131350229	131353760	wgEncodeBroadHistoneK562H3k4me3StdRawDataRep0.n1.q10.sorted.rmdup.non_black_broad_peak_32933	3.80728	.	Proximal_TD	ENST00000421483.2(RAP2C-AS1)::ENST00000342983.2(RAP2C)::ENST00000460462.1(RAP2C)::ENST00000441399.2(RAP2C-AS1)::ENST00000370874.1(RAP2C)::ENST00000490400.1(RAP2C)	0::0.828249::0::0::1.911327::2.071563	0.0::14.0175::4.7625::0.08::0.0125::0.145	1	0	0	0	1	.	.	.	ENST00000394334.2(MST4)::ENST00000481105.1(MST4);ENST00000354719.6(MST4)::ENST00000394335.2(MST4)::ENST00000496850.1(MST4)	39.372232::43.118046::43.118046::1.653441	38.6925::0.4725;1.1375::6.7275::0.5325	0::0::0::0::0::0
chrX	133471923	133472445	wgEncodeBroadHistoneK562H3k4me3StdRawDataRep0.n1.q10.sorted.rmdup.non_black_broad_peak_32934	5.39614	.	Distal_TD	.	.	.	0	0	0	0	0	.	.	.	.	.	.	.
chrX	133506408	133510269	wgEncodeBroadHistoneK562H3k4me3StdRawDataRep0.n1.q10.sorted.rmdup.non_black_broad_peak_32936	5.46319	.	Proximal_TD	ENST00000370803.3(PHF6<TSG><CCG>)::ENST00000332070.3(PHF6<TSG><CCG>);ENST00000394292.1(PHF6<TSG><CCG>)::ENST00000370799.1(PHF6<TSG><CCG>)::ENST00000416404.2(PHF6<TSG><CCG>)::ENST00000370800.4(PHF6<TSG><CCG>)	42.241447::47.139047::47.139047::45.789208::7.057361	9.5475::11.4625;5.0925::0.905::5.03::0.725	0	0	0	0	0	.	.	.	.	.	.	0.0562758732011::0.0562758732011::0.0562758732011::0.0562758732011::0
chrX	133540432	133541789	wgEncodeBroadHistoneK562H3k4me3StdRawDataRep0.n1.q10.sorted.rmdup.non_black_broad_peak_32937	3.00281	.	Distal_TD	.	.	.	0	0	0	0	0	.	.	.	.	.	.	.
chrX	133591745	133592166	wgEncodeBroadHistoneK562H3k4me3StdRawDataRep0.n1.q10.sorted.rmdup.non_black_broad_peak_32938	4.05238	.	Proximal_TD	ENST00000298556.7(HPRT1)::ENST00000462974.1(HPRT1)	65.563963::0	27.9225::0.0	0	0	0	0	0	.	.	.	.	.	.	0.0292372466931::0
chrX	133593669	133595637	wgEncodeBroadHistoneK562H3k4me3StdRawDataRep0.n1.q10.sorted.rmdup.non_black_broad_peak_32939	9.19	.	Proximal_TD	ENST00000298556.7(HPRT1)::ENST00000462974.1(HPRT1)	65.563963::0	27.9225::0.0	0	0	0	0	0	.	.	.	.	.	.	0.0292372466931::0
chrX	133682024	133684111	wgEncodeBroadHistoneK562H3k4me3StdRawDataRep0.n1.q10.sorted.rmdup.non_black_broad_peak_32941	4.69377	.	Proximal_TD	ENST00000457876.1(MIR503HG)::ENST00000441492.1(MIR503HG)::ENST00000414769.1(MIR503HG)::ENST00000440570.1(MIR503HG)::ENST00000434384.1(LINC00629)::ENST00000592070.1(LINC00629)	0::0::0::0::0::0	0.325::0.24::0.26::0.265::0.0::0.0	0	0	0	0	0	.	.	.	.	.	.	0::0::0::0::0::0
chrX	133929885	133931910	wgEncodeBroadHistoneK562H3k4me3StdRawDataRep0.n1.q10.sorted.rmdup.non_black_broad_peak_32944	5.86471	.	Proximal_TD	ENST00000486347.1(FAM122B)::ENST00000343004.5(FAM122B)::ENST00000414371.2(FAM122C)::ENST00000370790.1(FAM122B)::ENST00000467413.1(FAM122B);ENST00000493333.1(FAM122B)::ENST00000298090.6(FAM122B)	0.049016::0::0.0::52.457702::52.457702::3.082782	1.4825::3.855::0.1925::0.9575::0.2625;0.0::2.5125	0	0	0	0	0	.	.	.	.	.	.	0::0::0::0.0256267819735::0.0256267819735::0
chrX	133940820	133942277	wgEncodeBroadHistoneK562H3k4me3StdRawDataRep0.n1.q10.sorted.rmdup.non_black_broad_peak_32947	4.63975	.	Proximal_TD	ENST00000495147.1(FAM122C)::ENST00000370784.4(FAM122C)::ENST00000370785.3(FAM122C)::ENST00000482240.1(FAM122C)::ENST00000475361.1(FAM122C)::ENST00000445123.1(FAM122C)::ENST00000494709.1(FAM122C)::ENST00000470657.1(FAM122C)	3.38416::3.38416::3.38416::4.035522::4.035522::4.035522::4.035522::2.938995	0.0075::0.0::0.08::0.2075::2.355::0.01::0.375::0.015	0	0	0	0	0	.	.	.	.	.	.	0::0::0::0::0::0::0::0
chrX	134048150	134049734	wgEncodeBroadHistoneK562H3k4me3StdRawDataRep0.n1.q10.sorted.rmdup.non_black_broad_peak_32949	5.05013	.	Proximal_TD	ENST00000489890.1(MOSPD1)::ENST00000370779.4(MOSPD1)::ENST00000491609.1(MOSPD1)::ENST00000462060.1(MOSPD1)::ENST00000370783.3(MOSPD1)	4.52321::4.718018::4.718018::4.718018::3.688831	0.0725::2.5275::0.03::0.145::2.8725	0	0	0	0	0	.	.	.	.	.	.	0::0::0::0::0
chrX	134063428	134063937	wgEncodeBroadHistoneK562H3k4me3StdRawDataRep0.n1.q10.sorted.rmdup.non_black_broad_peak_32950	4.07606	.	Distal_TD	.	.	.	0	0	0	0	0	.	.	.	.	.	.	.
chrX	134116085	134116610	wgEncodeBroadHistoneK562H3k4me3StdRawDataRep0.n1.q10.sorted.rmdup.non_black_broad_peak_32952	4.67826	.	Distal_TD	.	.	.	0	0	0	0	0	.	.	.	.	.	.	.
chrX	134124979	134126382	wgEncodeBroadHistoneK562H3k4me3StdRawDataRep0.n1.q10.sorted.rmdup.non_black_broad_peak_32953	7.93301	.	Proximal_TD	ENST00000330288.4(SMIM10)	21.1839	12.865	0	0	0	0	0	.	.	.	.	.	.	0.108381
chrX	134137732	134138816	wgEncodeBroadHistoneK562H3k4me3StdRawDataRep0.n1.q10.sorted.rmdup.non_black_broad_peak_32954	6.1865	.	Distal_TD	.	.	.	0	0	0	0	0	.	.	.	.	.	.	.
chrX	134164892	134167637	wgEncodeBroadHistoneK562H3k4me3StdRawDataRep0.n1.q10.sorted.rmdup.non_black_broad_peak_32955	3.02134	.	Proximal_TD	ENST00000257013.7(FAM127A)::ENST00000464369.1(FAM127A);ENST00000495563.1(FAM127A)	80.093866::66.89902	6.855::7.0625;0.0	1	0	0	0	1	.	.	.	ENST00000518153.1(FAM127B)::ENST00000522309.1(FAM127B)::ENST00000370775.2(FAM127B)::ENST00000520964.1(FAM127B)	68.217013::68.217013::0::0	2.825::3.3325::1.985::0.4275	0.0721699164382::0.0720102615122
chrX	134185002	134186880	wgEncodeBroadHistoneK562H3k4me3StdRawDataRep0.n1.q10.sorted.rmdup.non_black_broad_peak_32956	6.99681	.	Proximal_TD	ENST00000518153.1(FAM127B)::ENST00000522309.1(FAM127B)::ENST00000370775.2(FAM127B)::ENST00000520964.1(FAM127B)	68.217013::68.217013::0::0	2.825::3.3325::1.985::0.4275	1	0	0	0	1	.	.	.	ENST00000257013.7(FAM127A)::ENST00000464369.1(FAM127A);ENST00000495563.1(FAM127A)	80.093866::66.89902	6.855::7.0625;0.0	0.0400506459133::0.0400506459133::0::0
chrX	134232023	134233548	wgEncodeBroadHistoneK562H3k4me3StdRawDataRep0.n1.q10.sorted.rmdup.non_black_broad_peak_32957	4.53437	.	Proximal_TD	ENST00000535837.1(LINC00087)::ENST00000433425.2(LINC00087)	0::0.0	0.0::0.1125	0	0	0	0	0	.	.	.	.	.	.	0::0
chrX	134304080	134305243	wgEncodeBroadHistoneK562H3k4me3StdRawDataRep0.n1.q10.sorted.rmdup.non_black_broad_peak_32958	4.01299	.	Proximal_TD	ENST00000276241.6(CXorf48);ENST00000344129.2(CXorf48)	0	26.675;21.43	0	0	0	0	0	.	.	.	.	.	.	0
chrX	134475732	134479725	wgEncodeBroadHistoneK562H3k4me3StdRawDataRep0.n1.q10.sorted.rmdup.non_black_broad_peak_32959	3.1147	.	Proximal_TD	ENST00000370766.3(ZNF75D);ENST00000494295.1(ZNF75D)::ENST00000370761.3(ZNF449);ENST00000370760.3(ZNF449);ENST00000339249.4(ZNF449)	1.544993::1.947761	1.935;0.005::1.015;0.19;2.6175	0	0	0	0	0	.	.	.	.	.	.	0::0
chrX	134555304	134556134	wgEncodeBroadHistoneK562H3k4me3StdRawDataRep0.n1.q10.sorted.rmdup.non_black_broad_peak_32960	3.38444	.	Proximal_TD	ENST00000417443.2(LINC00086)	0	0.055	0	0	0	0	0	.	.	.	.	.	.	0
chrX	134653923	134659029	wgEncodeBroadHistoneK562H3k4me3StdRawDataRep0.n1.q10.sorted.rmdup.non_black_broad_peak_32962	5.88781	.	Proximal_TD	ENST00000370752.4(DDX26B);ENST00000481908.1(DDX26B)::ENST00000430820.1(DDX26B-AS1)	9.984542::0	11.8175;0.28::0.0575	0	0	0	0	0	.	.	.	.	.	.	0::0
chrX	134661861	134663626	wgEncodeBroadHistoneK562H3k4me3StdRawDataRep0.n1.q10.sorted.rmdup.non_black_broad_peak_32963	12.6315	.	Distal_TD	.	.	.	0	0	0	0	0	.	.	.	.	.	.	.
chrX	134908937	134910819	wgEncodeBroadHistoneK562H3k4me3StdRawDataRep0.n1.q10.sorted.rmdup.non_black_broad_peak_32969	5.09182	.	Distal_TD	.	.	.	0	0	0	0	0	.	.	.	.	.	.	.
chrX	134973150	134977860	wgEncodeBroadHistoneK562H3k4me3StdRawDataRep0.n1.q10.sorted.rmdup.non_black_broad_peak_32970	3.30641	.	Proximal_TD	ENST00000535938.1(SAGE1)::ENST00000537770.1(SAGE1)::ENST00000370709.3(SAGE1)	0.398577::23.285996::0	3.6925::3.49::12.6675	0	0	0	0	0	.	.	.	.	.	.	0::0.989241775854::0
chrX	135054583	135056941	wgEncodeBroadHistoneK562H3k4me3StdRawDataRep0.n1.q10.sorted.rmdup.non_black_broad_peak_32972	4.17133	.	Proximal_TD	ENST00000433339.2(MMGT1)::ENST00000305963.2(MMGT1)	16.647988::0.596863	7.7625::7.745	0	0	0	0	0	.	.	.	.	.	.	0.046632394443::0
chrX	135066779	135069233	wgEncodeBroadHistoneK562H3k4me3StdRawDataRep0.n1.q10.sorted.rmdup.non_black_broad_peak_32973	3.10147	.	Proximal_TD	ENST00000370701.1(SLC9A6)::ENST00000370695.4(SLC9A6);ENST00000370698.3(SLC9A6)	2.544121::2.544121	4.92::1.78;0.7525	0	0	0	0	0	.	.	.	.	.	.	0::0
chrX	135178527	135181040	wgEncodeBroadHistoneK562H3k4me3StdRawDataRep0.n1.q10.sorted.rmdup.non_black_broad_peak_32974	4.39563	.	Proximal_TD	ENST00000468625.1(RP11-274K13.5)	0	2.1025	0	0	0	0	0	.	.	.	.	.	.	0
chrX	135188940	135189701	wgEncodeBroadHistoneK562H3k4me3StdRawDataRep0.n1.q10.sorted.rmdup.non_black_broad_peak_32975	10.4672	.	Distal_TD	.	.	.	0	0	0	0	0	.	.	.	.	.	.	.
chrX	135332532	135333973	wgEncodeBroadHistoneK562H3k4me3StdRawDataRep0.n1.q10.sorted.rmdup.non_black_broad_peak_32977	6.53242	.	Proximal_TD	ENST00000370661.1(MAP7D3)::ENST00000370660.3(MAP7D3)::ENST00000316077.9(MAP7D3)	21.018846::21.018846::0.0	0.565::0.72::4.09	0	0	0	0	0	.	.	.	.	.	.	0.0526355217221::0.0526355217221::0
chrX	135578237	135581266	wgEncodeBroadHistoneK562H3k4me3StdRawDataRep0.n1.q10.sorted.rmdup.non_black_broad_peak_32979	2.28357	.	Proximal_TD	ENST00000535601.1(HTATSF1)::ENST00000448450.1(HTATSF1)::ENST00000425695.1(HTATSF1)::ENST00000218364.4(HTATSF1)	0::46.612893::46.612893::0.241924	1.5275::0.0::0.945::50.91	0	0	0	0	0	.	.	.	.	.	.	0::0.0283577004086::0.0283577004086::0
chrX	135848891	135850865	wgEncodeBroadHistoneK562H3k4me3StdRawDataRep0.n1.q10.sorted.rmdup.non_black_broad_peak_32981	2.06521	.	Proximal_TD	ENST00000370620.1(ARHGEF6)::ENST00000535227.1(ARHGEF6)::ENST00000370622.1(ARHGEF6)	2.058681::0::0	10.9925::0.1525::0.0	0	0	0	0	0	.	.	.	.	.	.	0::0::0
chrX	135959773	135963726	wgEncodeBroadHistoneK562H3k4me3StdRawDataRep0.n1.q10.sorted.rmdup.non_black_broad_peak_32983	3.97286	.	Proximal_TD	ENST00000568578.1(RBMX<TSG>)::ENST00000562646.1(RBMX<TSG>);ENST00000567262.1(RBMX<TSG>);ENST00000431446.3(RBMX<TSG>);ENST00000464781.1(RBMX<TSG>);ENST00000570135.1(RBMX<TSG>);ENST00000563370.1(RBMX<TSG>);ENST00000320676.7(RBMX<TSG>)::ENST00000565438.1(RBMX<TSG>)	338.668677::350.563381::350.563381	19.8175::12.2675;0.4525;17.3525;0.0325;0.0;2.22;215.87::0.795	1	0	0	0	1	.	.	.	ENST00000424306.1(RP11-308D16.4)::ENST00000431464.1(RP11-308D16.4)	0::0	1.3025::0.0375	0.0279626832604::0.0439777039311::0.0439777039311
chrX	135966685	135969002	wgEncodeBroadHistoneK562H3k4me3StdRawDataRep0.n1.q10.sorted.rmdup.non_black_broad_peak_32984	3.13525	.	Distal_TD	.	.	.	1	0	0	0	1	.	.	.	ENST00000424306.1(RP11-308D16.4)::ENST00000431464.1(RP11-308D16.4)	0::0	1.3025::0.0375	.
chrX	135978632	135979341	wgEncodeBroadHistoneK562H3k4me3StdRawDataRep0.n1.q10.sorted.rmdup.non_black_broad_peak_32986	1.95586	.	Distal_TD	.	.	.	0	0	0	0	0	.	.	.	.	.	.	.
chrX	135990977	135994156	wgEncodeBroadHistoneK562H3k4me3StdRawDataRep0.n1.q10.sorted.rmdup.non_black_broad_peak_32987	3.77993	.	Proximal_TD	ENST00000424306.1(RP11-308D16.4)::ENST00000431464.1(RP11-308D16.4)	0::0	1.3025::0.0375	1	0	0	1	1	.	.	.	ENST00000568578.1(RBMX<TSG>)::ENST00000562646.1(RBMX<TSG>);ENST00000567262.1(RBMX<TSG>);ENST00000431446.3(RBMX<TSG>);ENST00000464781.1(RBMX<TSG>);ENST00000570135.1(RBMX<TSG>);ENST00000563370.1(RBMX<TSG>);ENST00000320676.7(RBMX<TSG>)::ENST00000565438.1(RBMX<TSG>)	338.668677::350.563381::350.563381	19.8175::12.2675;0.4525;17.3525;0.0325;0.0;2.22;215.87::0.795	0::0
chrX	137860343	137860907	wgEncodeBroadHistoneK562H3k4me3StdRawDataRep0.n1.q10.sorted.rmdup.non_black_broad_peak_32990	3.12237	.	Distal_TD	.	.	.	0	0	0	0	0	.	.	.	.	.	.	.
chrX	138070650	138073153	wgEncodeBroadHistoneK562H3k4me3StdRawDataRep0.n1.q10.sorted.rmdup.non_black_broad_peak_32994	3.49592	.	Proximal_TD	ENST00000455663.1(FGF13)	0	0.83	0	0	0	0	0	.	.	.	.	.	.	0
chrX	138276666	138277607	wgEncodeBroadHistoneK562H3k4me3StdRawDataRep0.n1.q10.sorted.rmdup.non_black_broad_peak_32996	4.29815	.	Distal_TD	.	.	.	0	0	0	0	0	.	.	.	.	.	.	.
chrX	138284767	138287689	wgEncodeBroadHistoneK562H3k4me3StdRawDataRep0.n1.q10.sorted.rmdup.non_black_broad_peak_32997	2.53237	.	Proximal_TD	ENST00000421460.1(FGF13)::ENST00000541469.1(FGF13);ENST00000370603.3(FGF13)::ENST00000436198.1(FGF13)	0::0::6.542884	0.0425::0.54;0.0::4.4275	0	0	0	0	0	.	.	.	.	.	.	0::0::0
chrX	139012566	139016198	wgEncodeBroadHistoneK562H3k4me3StdRawDataRep0.n1.q10.sorted.rmdup.non_black_broad_peak_33003	4.62907	.	Proximal_TD	ENST00000370557.1(ATP11C)	0	1.13	0	0	0	0	0	.	.	.	.	.	.	0
chrX	139173045	139174141	wgEncodeBroadHistoneK562H3k4me3StdRawDataRep0.n1.q10.sorted.rmdup.non_black_broad_peak_33004	1.95251	.	Proximal_TD	ENST00000453380.1(RP11-364B14.3)	0	0	0	0	0	0	0	.	.	.	.	.	.	0
chrX	140991264	140992579	wgEncodeBroadHistoneK562H3k4me3StdRawDataRep0.n1.q10.sorted.rmdup.non_black_broad_peak_33005	2.10266	.	Proximal_TD	ENST00000285879.4(MAGEC1)::ENST00000406005.2(MAGEC1)	28.056284::0	4.3325::0.2375	0	0	0	0	0	.	.	.	.	.	.	0.987444036905::0
chrX	141291899	141293431	wgEncodeBroadHistoneK562H3k4me3StdRawDataRep0.n1.q10.sorted.rmdup.non_black_broad_peak_33007	2.85302	.	Proximal_TD	ENST00000247452.3(MAGEC2)	24.5952	49.4075	0	0	0	0	0	.	.	.	.	.	.	0.944516
chrX	146993647	146995655	wgEncodeBroadHistoneK562H3k4me3StdRawDataRep0.n1.q10.sorted.rmdup.non_black_broad_peak_33009	4.04987	.	Proximal_TD	ENST00000594922.1(FMR1-AS1);ENST00000598667.1(FMR1-AS1);ENST00000596112.1(FMR1-AS1)::ENST00000370471.3(FMR1);ENST00000218200.8(FMR1)::ENST00000370477.1(FMR1)::ENST00000370475.4(FMR1);ENST00000439526.2(FMR1);ENST00000334557.6(FMR1)::ENST00000495717.1(FMR1)::ENST00000370470.1(FMR1)	0::10.743225::4.509899::0.049016::0.959598::0.959598	0.0;0.02;0.0::0.0775;2.9275::1.06::2.23;0.8225;0.2825::0.0::0.5225	0	0	0	0	0	.	.	.	.	.	.	0::0::0::0::0::0
chrX	148586164	148586760	wgEncodeBroadHistoneK562H3k4me3StdRawDataRep0.n1.q10.sorted.rmdup.non_black_broad_peak_33013	2.68128	.	Proximal_TD	ENST00000490775.1(IDS)::ENST00000428056.2(IDS)::ENST00000370441.4(IDS);ENST00000466323.1(IDS);ENST00000340855.6(IDS)::ENST00000370443.4(IDS)	0::9.985846::0::0	0.2025::0.2225::1.7525;0.36;1.3125::0.0	0	0	0	0	0	.	.	.	.	.	.	0::0::0::0
chrX	148620599	148623423	wgEncodeBroadHistoneK562H3k4me3StdRawDataRep0.n1.q10.sorted.rmdup.non_black_broad_peak_33015	3.24744	.	Proximal_TD	ENST00000431214.1(LINC00893)::ENST00000609369.1(LINC00893)::ENST00000431132.2(CXorf40A)::ENST00000608342.1(LINC00893)::ENST00000450602.2(CXorf40A)::ENST00000441248.1(CXorf40A)::ENST00000609161.1(LINC00893)::ENST00000447209.1(LINC00893);ENST00000608616.1(LINC00893)::ENST00000541582.1(LINC00893);ENST00000436708.2(LINC00893)::ENST00000609651.1(LINC00893)::ENST00000608355.1(LINC00893)::ENST0000060931…	0::0::0::0::0.578942::0.578942::0.304654::0.304654::0.304654::0.094877::0.62448::0.189325::5.31304::5.31304::5.31304::5.31304::0::0::0	0.01::0.0575::0.0::0.0::0.6775::0.05::0.0::0.0;0.0::0.0;0.06::0.02::0.0325::0.0875::0.5025::3.575::0.1875::0.0::1.08::0.0125::2.095	0	0	0	0	0	.	.	.	.	.	.	0::0::0::0::0::0::0::0::0::0::0::0::0::0::0::0::0::0::0
chrX	148712412	148713841	wgEncodeBroadHistoneK562H3k4me3StdRawDataRep0.n1.q10.sorted.rmdup.non_black_broad_peak_33016	2.39278	.	Proximal_TD	ENST00000511776.1(TMEM185A)::ENST00000507237.1(TMEM185A)::ENST00000513505.2(TMEM185A)::ENST00000502900.1(TMEM185A)::ENST00000536359.1(TMEM185A)::ENST00000316916.8(TMEM185A)	0.271336::0.271336::0.409745::0.409745::0.138409::0	0.04::1.2425::0.1325::0.1275::0.4425::0.3675	0	0	0	0	0	.	.	.	.	.	.	0::0::0::0::0::0
chrX	149009600	149010396	wgEncodeBroadHistoneK562H3k4me3StdRawDataRep0.n1.q10.sorted.rmdup.non_black_broad_peak_33019	2.50007	.	Proximal_TD	ENST00000427671.1(MAGEA8-AS1)::ENST00000542674.1(MAGEA8);ENST00000535454.1(MAGEA8)::ENST00000286482.1(MAGEA8)::ENST00000345830.3(MAGEA8)::ENST00000493910.1(MAGEA8)	0::0.579467::0.670438::0.670438::0.090971	0.245::0.025;0.0::0.9425::0.0475::0.0125	1	0	0	0	2	.	.	.	ENST00000355203.2(CXorf40B)::ENST00000462691.1(CXorf40B)::ENST00000370404.1(CXorf40B)::ENST00000483447.1(CXorf40B)::ENST00000370409.3(CXorf40B)::ENST00000449111.1(LINC00894)::ENST00000497550.1(CXorf40B)::ENST00000370406.3(CXorf40B)::ENST00000458274.1(LINC00894)::ENST00000444489.1(LINC00894)&&ENST00000355203.2(CXorf40B)::ENST00000462691.1(CXorf40B)::ENST00000370404.1(CXorf40B)::ENST00000483447.1(C…	0::16.787474::16.787474::16.787474::16.640104::2.826399::0::0::0::0&&0::16.787474::16.787474::16.787474::16.640104::2.826399::0::0::0::0	13.59::3.1825::1.23::0.0::0.5075::0.105::0.9375::0.5775::0.065::0.325&&13.59::3.1825::1.23::0.0::0.5075::0.105::0.9375::0.5775::0.065::0.325	0::0::0::0::0
chrX	149105637	149107074	wgEncodeBroadHistoneK562H3k4me3StdRawDataRep0.n1.q10.sorted.rmdup.non_black_broad_peak_33020	3.27428	.	Proximal_TD	ENST00000355203.2(CXorf40B)::ENST00000462691.1(CXorf40B)::ENST00000370404.1(CXorf40B)::ENST00000483447.1(CXorf40B)::ENST00000370409.3(CXorf40B)::ENST00000449111.1(LINC00894)::ENST00000497550.1(CXorf40B)::ENST00000370406.3(CXorf40B)::ENST00000458274.1(LINC00894)::ENST00000444489.1(LINC00894)	0::16.787474::16.787474::16.787474::16.640104::2.826399::0::0::0::0	13.59::3.1825::1.23::0.0::0.5075::0.105::0.9375::0.5775::0.065::0.325	1	0	0	0	1	.	.	.	ENST00000427671.1(MAGEA8-AS1)::ENST00000542674.1(MAGEA8);ENST00000535454.1(MAGEA8)::ENST00000286482.1(MAGEA8)::ENST00000345830.3(MAGEA8)::ENST00000493910.1(MAGEA8)	0::0.579467::0.670438::0.670438::0.090971	0.245::0.025;0.0::0.9425::0.0475::0.0125	0::0.0056003852653::0.0056003852653::0.0056003852653::0.0056003852653::0::0::0::0::0
chrX	149107949	149108746	wgEncodeBroadHistoneK562H3k4me3StdRawDataRep0.n1.q10.sorted.rmdup.non_black_broad_peak_33021	4.87248	.	Proximal_TD	ENST00000355203.2(CXorf40B)::ENST00000462691.1(CXorf40B)::ENST00000370404.1(CXorf40B)::ENST00000483447.1(CXorf40B)::ENST00000370409.3(CXorf40B)::ENST00000449111.1(LINC00894)::ENST00000497550.1(CXorf40B)::ENST00000370406.3(CXorf40B)::ENST00000458274.1(LINC00894)::ENST00000444489.1(LINC00894)	0::16.787474::16.787474::16.787474::16.640104::2.826399::0::0::0::0	13.59::3.1825::1.23::0.0::0.5075::0.105::0.9375::0.5775::0.065::0.325	1	0	0	0	1	.	.	.	ENST00000427671.1(MAGEA8-AS1)::ENST00000542674.1(MAGEA8);ENST00000535454.1(MAGEA8)::ENST00000286482.1(MAGEA8)::ENST00000345830.3(MAGEA8)::ENST00000493910.1(MAGEA8)	0::0.579467::0.670438::0.670438::0.090971	0.245::0.025;0.0::0.9425::0.0475::0.0125	0::0.0056003852653::0.0056003852653::0.0056003852653::0.0056003852653::0::0::0::0::0
chrX	149736311	149738339	wgEncodeBroadHistoneK562H3k4me3StdRawDataRep0.n1.q10.sorted.rmdup.non_black_broad_peak_33024	4.12013	.	Proximal_TD	ENST00000370396.2(MTM1)::ENST00000542741.1(MTM1);ENST00000543350.1(MTM1)::ENST00000424519.1(MTM1)::ENST00000370393.1(MTM1)::ENST00000306167.7(MTM1)::ENST00000490530.1(MTM1)::ENST00000413012.2(MTM1)	4.430929::4.430929::4.430929::4.430929::4.430929::4.430929::4.430929	6.98::0.025;0.035::0.0::0.425::0.48::0.0375::0.5575	0	0	0	0	0	.	.	.	.	.	.	0::0::0::0::0::0::0
chrX	149861032	149863089	wgEncodeBroadHistoneK562H3k4me3StdRawDataRep0.n1.q10.sorted.rmdup.non_black_broad_peak_33025	2.40064	.	Proximal_TD	ENST00000541925.1(MTMR1)::ENST00000493995.2(MTMR1)::ENST00000439546.2(MTMR1)::ENST00000429965.2(MTMR1)::ENST00000434699.2(MTMR1)::ENST00000485376.1(MTMR1)::ENST00000542156.1(MTMR1)::ENST00000370390.3(MTMR1)::ENST00000490316.2(MTMR1)::ENST00000544228.1(MTMR1);ENST00000451863.2(MTMR1);ENST00000445323.2(MTMR1)	0::0::0::0::0::19.991604::19.991604::19.991604::19.991604::19.991604	0.6275::0.0::0.0::0.0::0.0::0.0::0.645::0.05::0.0125::6.87;0.0;1.48	0	0	0	0	0	.	.	.	.	.	.	0::0::0::0::0::0.0293857925727::0.0293857925727::0.0293857925727::0.0293857925727::0.0293857925727
chrX	150039947	150040335	wgEncodeBroadHistoneK562H3k4me3StdRawDataRep0.n1.q10.sorted.rmdup.non_black_broad_peak_33027	3.21112	.	Distal_TD	.	.	.	0	0	0	0	0	.	.	.	.	.	.	.
chrX	150066189	150068232	wgEncodeBroadHistoneK562H3k4me3StdRawDataRep0.n1.q10.sorted.rmdup.non_black_broad_peak_33028	4.35299	.	Proximal_TD	ENST00000491877.1(CD99L2)::ENST00000466436.1(CD99L2)::ENST00000346693.4(CD99L2)::ENST00000320893.6(CD99L2);ENST00000370377.3(CD99L2)::ENST00000437787.2(CD99L2);ENST00000355149.3(CD99L2)	14.359368::14.359368::14.359368::0.552361::0.098354	0.095::0.205::0.1375::0.06;6.9::0.015;0.0	1	0	0	0	1	.	.	.	ENST00000419110.1(HMGB3)::ENST00000325307.7(HMGB3)::ENST00000455596.1(HMGB3)::ENST00000448905.2(HMGB3)::ENST00000430118.1(HMGB3)	0.0::12.791589::1.036554::0::0	40.495::13.43::0.0::10.57::8.9125	0.0354417287513::0.0354417287513::0.0354417287513::0::0
chrX	150152049	150153806	wgEncodeBroadHistoneK562H3k4me3StdRawDataRep0.n1.q10.sorted.rmdup.non_black_broad_peak_33031	3.13336	.	Proximal_TD	ENST00000419110.1(HMGB3)::ENST00000325307.7(HMGB3)::ENST00000455596.1(HMGB3)::ENST00000448905.2(HMGB3)::ENST00000430118.1(HMGB3)	0.0::12.791589::1.036554::0::0	40.495::13.43::0.0::10.57::8.9125	1	0	0	0	1	.	.	.	ENST00000491877.1(CD99L2)::ENST00000466436.1(CD99L2)::ENST00000346693.4(CD99L2)::ENST00000320893.6(CD99L2);ENST00000370377.3(CD99L2)::ENST00000437787.2(CD99L2);ENST00000355149.3(CD99L2)	14.359368::14.359368::14.359368::0.552361::0.098354	0.095::0.205::0.1375::0.06;6.9::0.015;0.0	0::0.0372822199328::0::0::0
chrX	150250524	150250947	wgEncodeBroadHistoneK562H3k4me3StdRawDataRep0.n1.q10.sorted.rmdup.non_black_broad_peak_33032	3.30622	.	Distal_TD	.	.	.	0	0	0	0	0	.	.	.	.	.	.	.
chrX	150564784	150568804	wgEncodeBroadHistoneK562H3k4me3StdRawDataRep0.n1.q10.sorted.rmdup.non_black_broad_peak_33033	3.37955	.	Proximal_TD	ENST00000477649.1(VMA21)::ENST00000370361.1(VMA21)::ENST00000330374.6(VMA21)	0::0::117.541486	0.0::0.015::63.255	0	0	0	0	0	.	.	.	.	.	.	0::0::0.0133934791537
chrX	150732254	150732595	wgEncodeBroadHistoneK562H3k4me3StdRawDataRep0.n1.q10.sorted.rmdup.non_black_broad_peak_33034	2.88389	.	Proximal_TD	ENST00000370357.4(PASD1)	5.84106	6.965	0	0	0	0	0	.	.	.	.	.	.	0
chrX	151139370	151146048	wgEncodeBroadHistoneK562H3k4me3StdRawDataRep0.n1.q10.sorted.rmdup.non_black_broad_peak_33036	4.04988	.	Proximal_BD	ENST00000417300.1(GABRE)::ENST00000393914.3(GABRE)::ENST00000370325.1(GABRE);ENST00000370328.3(GABRE)::ENST00000441219.1(GABRE)	66.967855::66.967855::66.967855::66.967855	3.805::10.3775::1.305;5.3125::8.96	0	0	0	0	0	.	.	.	.	.	.	0.129550934248::0.129550934248::0.129550934248::0.129550934248
chrX	151333439	151334141	wgEncodeBroadHistoneK562H3k4me3StdRawDataRep0.n1.q10.sorted.rmdup.non_black_broad_peak_33042	10.6737	.	Distal_TD	.	.	.	0	0	0	0	0	.	.	.	.	.	.	.
chrX	151901815	151904685	wgEncodeBroadHistoneK562H3k4me3StdRawDataRep0.n1.q10.sorted.rmdup.non_black_broad_peak_33049	3.39483	.	Proximal_TD	ENST00000393900.3(MAGEA12)::ENST00000361201.4(CSAG4)::ENST00000357916.4(MAGEA12);ENST00000393869.3(MAGEA12)::ENST00000370287.3(CSAG1)::ENST00000452779.2(CSAG1)::ENST00000361211.5(CSAG1)::ENST00000370291.2(CSAG1)	0.083911::0.083911::3.461966::28.713143::28.713143::14.278691::14.278691	0.76::1.5675::36.15;9.1775::0.085::31.94::12.575::4.7175	0	0	0	0	0	.	.	.	.	.	.	0::0::0::0.855429364072::0.855429364072::0.830831799917::0.830831799917
chrX	151998442	152000809	wgEncodeBroadHistoneK562H3k4me3StdRawDataRep0.n1.q10.sorted.rmdup.non_black_broad_peak_33050	3.82964	.	Proximal_TD	ENST00000493482.1(CETN2)::ENST00000370277.3(CETN2)::ENST00000370274.3(NSDHL);ENST00000440023.1(NSDHL)::ENST00000432467.1(NSDHL)	0::0::11.295676::19.548589	0.2225::18.375::10.86;3.55::1.9575	0	0	0	0	0	.	.	.	.	.	.	0::0::0.0207207365673::0.0207207365673
chrX	152109366	152111036	wgEncodeBroadHistoneK562H3k4me3StdRawDataRep0.n1.q10.sorted.rmdup.non_black_broad_peak_33053	7.62243	.	Proximal_TD	ENST00000454925.1(ZNF185)	0	0.1225	0	0	0	0	0	.	.	.	.	.	.	0
chrX	152126746	152127211	wgEncodeBroadHistoneK562H3k4me3StdRawDataRep0.n1.q10.sorted.rmdup.non_black_broad_peak_33054	4.73169	.	Distal_TD	.	.	.	0	0	0	0	0	.	.	.	.	.	.	.
chrX	152485116	152486157	wgEncodeBroadHistoneK562H3k4me3StdRawDataRep0.n1.q10.sorted.rmdup.non_black_broad_peak_33056	5.77951	.	Proximal_TD	ENST00000356661.5(MAGEA1)	13.3574	30.785	0	0	0	0	0	.	.	.	.	.	.	0
chrX	152598964	152600572	wgEncodeBroadHistoneK562H3k4me3StdRawDataRep0.n1.q10.sorted.rmdup.non_black_broad_peak_33057	4.68003	.	Proximal_TD	ENST00000370251.3(ZNF275);ENST00000421401.3(ZNF275)	11.1462	4.1925;0.745	0	0	0	0	0	.	.	.	.	.	.	0
chrX	152676373	152677703	wgEncodeBroadHistoneK562H3k4me3StdRawDataRep0.n1.q10.sorted.rmdup.non_black_broad_peak_33059	2.45442	.	Distal_TD	.	.	.	0	0	0	0	0	.	.	.	.	.	.	.
chrX	152734877	152736752	wgEncodeBroadHistoneK562H3k4me3StdRawDataRep0.n1.q10.sorted.rmdup.non_black_broad_peak_33061	1.92419	.	Proximal_TD	ENST00000490165.1(HAUS7)::ENST00000464993.1(HAUS7)::ENST00000490453.1(HAUS7)::ENST00000338525.2(TREX2);ENST00000334497.2(TREX2);ENST00000330912.2(TREX2);ENST00000370232.1(TREX2)::ENST00000370212.3(HAUS7)::ENST00000370211.4(HAUS7)	14.33782::14.33782::14.33782::14.33782::14.33782::0	0.84::0.5775::2.3375::0.06;0.0175;0.0;0.0::8.8825::3.0975	0	0	0	0	0	.	.	.	.	.	.	0.0278506989547::0.0278506989547::0.0278506989547::0.0278506989547::0.0278506989547::0
chrX	152863791	152865654	wgEncodeBroadHistoneK562H3k4me3StdRawDataRep0.n1.q10.sorted.rmdup.non_black_broad_peak_33062	2.17868	.	Proximal_TD	ENST00000470284.1(FAM58A<TSG>)::ENST00000428722.1(FAM58A<TSG>)::ENST00000465867.1(FAM58A<TSG>)::ENST00000276345.7(FAM58A<TSG>);ENST00000370171.1(FAM58A<TSG>);ENST00000370173.3(FAM58A<TSG>)::ENST00000406277.2(FAM58A<TSG>)::ENST00000370175.4(FAM58A<TSG>)::ENST00000562749.1(RP11-66N11.8)::ENST00000569906.1(RP11-66N11.8)::ENST00000482182.2(FAM58A<TSG>)	0::0::13.116354::13.116354::1.575118::1.575118::0::0::0	0.32::0.035::0.2425::3.61;3.615;0.0::1.135::2.6875::0.5225::0.0::0.0	1	0	0	0	2	.	.	.	ENST00000460106.1(PNCK)::ENST00000425526.1(PNCK)::ENST00000423545.1(PNCK)::ENST00000419804.1(PNCK)::ENST00000473831.2(PNCK)::ENST00000484705.1(PNCK)::ENST00000253122.5(SLC6A8)::ENST00000476466.1(SLC6A8)::ENST00000480693.1(PNCK)::ENST00000458354.1(PNCK)::ENST00000430077.2(SLC6A8)&&ENST00000460106.1(PNCK)::ENST00000425526.1(PNCK)::ENST00000423545.1(PNCK)::ENST00000419804.1(PNCK)::ENST00000473831.2(…	0::0::0::0::0::0::0.456876::0::0::0::0&&0::0::0::0::0::0::0.456876::0::0::0::0::0::0::0	0.0425::0.0::0.0::0.0::0.0::0.02::10.2625::1.47::0.015::0.0::4.0625&&0.0425::0.0::0.0::0.0::0.0::0.02::10.2625::1.47::0.015::0.0::4.0625::1.5675::0.0::0.9	0::0::0.0203043006419::0.0203043006419::0::0::0::0::0
chrX	152908196	152910151	wgEncodeBroadHistoneK562H3k4me3StdRawDataRep0.n1.q10.sorted.rmdup.non_black_broad_peak_33064	4.47627	.	Proximal_TD	ENST00000477033.1(DUSP9)::ENST00000370167.4(DUSP9)::ENST00000342782.3(DUSP9)	0.0::0::0	0.0::2.445::0.0	0	0	0	0	0	.	.	.	.	.	.	0::0::0
chrX	152927950	152928276	wgEncodeBroadHistoneK562H3k4me3StdRawDataRep0.n1.q10.sorted.rmdup.non_black_broad_peak_33066	3.41799	.	Proximal_TD	ENST00000537422.1(RPL18AP16)::ENST00000424057.1(RPL18AP16)	0::0	0.0::0.0	0	0	0	0	0	.	.	.	.	.	.	0::0
chrX	152951560	152953000	wgEncodeBroadHistoneK562H3k4me3StdRawDataRep0.n1.q10.sorted.rmdup.non_black_broad_peak_33068	5.05462	.	Proximal_TD	ENST00000460106.1(PNCK)::ENST00000425526.1(PNCK)::ENST00000423545.1(PNCK)::ENST00000419804.1(PNCK)::ENST00000473831.2(PNCK)::ENST00000484705.1(PNCK)::ENST00000253122.5(SLC6A8)::ENST00000476466.1(SLC6A8)::ENST00000480693.1(PNCK)::ENST00000458354.1(PNCK)::ENST00000430077.2(SLC6A8)	0::0::0::0::0::0::0.456876::0::0::0::0	0.0425::0.0::0.0::0.0::0.0::0.02::10.2625::1.47::0.015::0.0::4.0625	2	0	0	0	3	.	.	.	ENST00000430088.1(BCAP31)::ENST00000423827.1(BCAP31)::ENST00000458587.2(BCAP31)::ENST00000416815.1(BCAP31)::ENST00000442093.1(BCAP31);ENST00000441714.1(BCAP31)::ENST00000429550.1(BCAP31)::ENST00000345046.6(BCAP31)::ENST00000218104.3(ABCD1)::ENST00000370129.4(ABCD1)&&ENST00000470284.1(FAM58A<TSG>)::ENST00000428722.1(FAM58A<TSG>)::ENST00000465867.1(FAM58A<TSG>)::ENST00000276345.7(FAM58A<TSG>);ENST0…	0::1.068491::1.068491::0.684034::36.238935::0::0::3.53814::0&&0::0::13.116354::13.116354::1.575118::1.575118::0::0::0&&0::0::1.068491::1.068491::0.684034::36.238935::0::0::3.53814::0	2.225::0.145::1.7925::0.66::0.0;31.8025::4.62::54.195::0.72::0.4725&&0.32::0.035::0.2425::3.61;3.615;0.0::1.135::2.6875::0.5225::0.0::0.0&&0.5625::2.225::0.145::1.7925::0.66::0.0;31.8025::4.62::54.195::0.72::0.4725	0::0::0::0::0::0::0::0::0::0::0
chrX	152954031	152956008	wgEncodeBroadHistoneK562H3k4me3StdRawDataRep0.n1.q10.sorted.rmdup.non_black_broad_peak_33069	6.22763	.	Proximal_TD	ENST00000460106.1(PNCK)::ENST00000425526.1(PNCK)::ENST00000423545.1(PNCK)::ENST00000419804.1(PNCK)::ENST00000473831.2(PNCK)::ENST00000484705.1(PNCK)::ENST00000253122.5(SLC6A8)::ENST00000476466.1(SLC6A8)::ENST00000480693.1(PNCK)::ENST00000458354.1(PNCK)::ENST00000430077.2(SLC6A8)::ENST00000466243.1(SLC6A8)::ENST00000467402.1(SLC6A8)::ENST00000485324.1(SLC6A8)	0::0::0::0::0::0::0.456876::0::0::0::0::0::0::0	0.0425::0.0::0.0::0.0::0.0::0.02::10.2625::1.47::0.015::0.0::4.0625::1.5675::0.0::0.9	2	0	0	0	3	.	.	.	ENST00000430088.1(BCAP31)::ENST00000423827.1(BCAP31)::ENST00000458587.2(BCAP31)::ENST00000416815.1(BCAP31)::ENST00000442093.1(BCAP31);ENST00000441714.1(BCAP31)::ENST00000429550.1(BCAP31)::ENST00000345046.6(BCAP31)::ENST00000218104.3(ABCD1)::ENST00000370129.4(ABCD1)&&ENST00000470284.1(FAM58A<TSG>)::ENST00000428722.1(FAM58A<TSG>)::ENST00000465867.1(FAM58A<TSG>)::ENST00000276345.7(FAM58A<TSG>);ENST0…	0::1.068491::1.068491::0.684034::36.238935::0::0::3.53814::0&&0::0::13.116354::13.116354::1.575118::1.575118::0::0::0&&0::0::1.068491::1.068491::0.684034::36.238935::0::0::3.53814::0	2.225::0.145::1.7925::0.66::0.0;31.8025::4.62::54.195::0.72::0.4725&&0.32::0.035::0.2425::3.61;3.615;0.0::1.135::2.6875::0.5225::0.0::0.0&&0.5625::2.225::0.145::1.7925::0.66::0.0;31.8025::4.62::54.195::0.72::0.4725	0::0::0::0::0::0::0::0::0::0::0::0::0::0
chrX	152987688	152990724	wgEncodeBroadHistoneK562H3k4me3StdRawDataRep0.n1.q10.sorted.rmdup.non_black_broad_peak_33070	4.56704	.	Proximal_TD	ENST00000468947.1(BCAP31)::ENST00000430088.1(BCAP31)::ENST00000423827.1(BCAP31)::ENST00000458587.2(BCAP31)::ENST00000416815.1(BCAP31)::ENST00000442093.1(BCAP31);ENST00000441714.1(BCAP31)::ENST00000429550.1(BCAP31)::ENST00000345046.6(BCAP31)::ENST00000218104.3(ABCD1)::ENST00000370129.4(ABCD1)	0::0::1.068491::1.068491::0.684034::36.238935::0::0::3.53814::0	0.5625::2.225::0.145::1.7925::0.66::0.0;31.8025::4.62::54.195::0.72::0.4725	7	0	1	0	4	ENST00000438219.1(HCFC1-AS1)::ENST00000369984.4(HCFC1)::ENST00000354233.3(HCFC1)::ENST00000310441.7(HCFC1)::ENST00000369982.4(TMEM187)::ENST00000425274.1(TMEM187)	0::9.90884::0::53.055579::0.056399::0	0.04::2.805::0.04::3.185::0.73::0.0325	ENST00000460106.1(PNCK)::ENST00000425526.1(PNCK)::ENST00000423545.1(PNCK)::ENST00000419804.1(PNCK)::ENST00000473831.2(PNCK)::ENST00000484705.1(PNCK)::ENST00000253122.5(SLC6A8)::ENST00000476466.1(SLC6A8)::ENST00000480693.1(PNCK)::ENST00000458354.1(PNCK)::ENST00000430077.2(SLC6A8)&&ENST00000538966.1(PLXNB3)::ENST00000361971.5(PLXNB3)::ENST00000538776.1(PLXNB3);ENST00000538543.1(PLXNB3)::ENST0000053…	0::0::0::0::0::0::0.456876::0::0::0::0&&0.0::0::0::0::0::0&&0::1.826018::1.826018::72.307282::72.307282::72.307282::72.307282::72.307282::45.767994::0::0.047438::0.047438::271.265988::230.139252::230.139252::230.139252::230.139252::0::0&&0::0::0::0::0::0::0.456876::0::0::0::0::0::0::0	0.0425::0.0::0.0::0.0::0.0::0.02::10.2625::1.47::0.015::0.0::4.0625&&0.0::0.015::0.0125;0.0::0.0::0.27::0.1775&&0.0675::0.01::0.1025::0.485::1.375::0.0175::0.335;0.69::2.155::0.775::1.0225::0.3875::10.2::127.625::1.08::4.04::0.09::1.61::0.245::0.325&&0.0425::0.0::0.0::0.0::0.0::0.02::10.2625::1.47::0.015::0.0::4.0625::1.5675::0.0::0.9	0::0::0::0::0::0.0237539438053::0::0::0::0
chrX	152991977	152992947	wgEncodeBroadHistoneK562H3k4me3StdRawDataRep0.n1.q10.sorted.rmdup.non_black_broad_peak_33071	2.05948	.	Proximal_TD	ENST00000430088.1(BCAP31)::ENST00000423827.1(BCAP31)::ENST00000458587.2(BCAP31)::ENST00000416815.1(BCAP31)::ENST00000442093.1(BCAP31);ENST00000441714.1(BCAP31)::ENST00000429550.1(BCAP31)::ENST00000345046.6(BCAP31)::ENST00000218104.3(ABCD1)::ENST00000370129.4(ABCD1)	0::1.068491::1.068491::0.684034::36.238935::0::0::3.53814::0	2.225::0.145::1.7925::0.66::0.0;31.8025::4.62::54.195::0.72::0.4725	4	0	0	0	4	.	.	.	ENST00000460106.1(PNCK)::ENST00000425526.1(PNCK)::ENST00000423545.1(PNCK)::ENST00000419804.1(PNCK)::ENST00000473831.2(PNCK)::ENST00000484705.1(PNCK)::ENST00000253122.5(SLC6A8)::ENST00000476466.1(SLC6A8)::ENST00000480693.1(PNCK)::ENST00000458354.1(PNCK)::ENST00000430077.2(SLC6A8)&&ENST00000538966.1(PLXNB3)::ENST00000361971.5(PLXNB3)::ENST00000538776.1(PLXNB3);ENST00000538543.1(PLXNB3)::ENST0000053…	0::0::0::0::0::0::0.456876::0::0::0::0&&0.0::0::0::0::0::0&&0::1.826018::1.826018::72.307282::72.307282::72.307282::72.307282::72.307282::45.767994::0::0.047438::0.047438::271.265988::230.139252::230.139252::230.139252::230.139252::0::0&&0::0::0::0::0::0::0.456876::0::0::0::0::0::0::0	0.0425::0.0::0.0::0.0::0.0::0.02::10.2625::1.47::0.015::0.0::4.0625&&0.0::0.015::0.0125;0.0::0.0::0.27::0.1775&&0.0675::0.01::0.1025::0.485::1.375::0.0175::0.335;0.69::2.155::0.775::1.0225::0.3875::10.2::127.625::1.08::4.04::0.09::1.61::0.245::0.325&&0.0425::0.0::0.0::0.0::0.0::0.02::10.2625::1.47::0.015::0.0::4.0625::1.5675::0.0::0.9	0::0::0::0::0.0237539438053::0::0::0::0
chrX	153009430	153009920	wgEncodeBroadHistoneK562H3k4me3StdRawDataRep0.n1.q10.sorted.rmdup.non_black_broad_peak_33072	1.83628	.	Distal_TD	.	.	.	1	0	0	0	1	.	.	.	ENST00000320857.3(SSR4)::ENST00000491833.1(SSR4)::ENST00000370087.1(SSR4)::ENST00000491235.1(IDH3G)::ENST00000495356.1(IDH3G)::ENST00000461215.2(IDH3G)::ENST00000497043.1(IDH3G);ENST00000427365.2(IDH3G)::ENST00000444450.1(IDH3G)::ENST00000370093.1(IDH3G)::ENST00000482902.1(SSR4)::ENST00000370092.3(IDH3G)::ENST00000217901.5(IDH3G)::ENST00000370086.3(SSR4)::ENST00000460616.1(SSR4)::ENST00000370085.…	0::1.826018::1.826018::72.307282::72.307282::72.307282::72.307282::72.307282::45.767994::0::0.047438::0.047438::271.265988::230.139252::230.139252::230.139252::230.139252::0::0	0.0675::0.01::0.1025::0.485::1.375::0.0175::0.335;0.69::2.155::0.775::1.0225::0.3875::10.2::127.625::1.08::4.04::0.09::1.61::0.245::0.325	.
chrX	153030530	153031896	wgEncodeBroadHistoneK562H3k4me3StdRawDataRep0.n1.q10.sorted.rmdup.non_black_broad_peak_33073	3.26017	.	Proximal_TD	ENST00000538966.1(PLXNB3)::ENST00000361971.5(PLXNB3)::ENST00000538776.1(PLXNB3);ENST00000538543.1(PLXNB3)::ENST00000538282.1(PLXNB3)::ENST00000434284.1(U52111.14)::ENST00000416854.1(U52111.14)	0.0::0::0::0::0::0	0.0::0.015::0.0125;0.0::0.0::0.27::0.1775	4	0	1	0	3	ENST00000438219.1(HCFC1-AS1)::ENST00000369984.4(HCFC1)::ENST00000354233.3(HCFC1)::ENST00000310441.7(HCFC1)::ENST00000369982.4(TMEM187)::ENST00000425274.1(TMEM187)	0::9.90884::0::53.055579::0.056399::0	0.04::2.805::0.04::3.185::0.73::0.0325	ENST00000370016.1(ARHGAP4);ENST00000420383.1(ARHGAP4);ENST00000350060.5(ARHGAP4)::ENST00000393721.1(ARHGAP4)::ENST00000370028.3(ARHGAP4)::ENST00000404127.2(ARHGAP4)::ENST00000461052.1(ARHGAP4)::ENST00000422091.1(ARHGAP4)::ENST00000470979.1(ARHGAP4)::ENST00000442262.1(ARHGAP4)&&ENST00000430088.1(BCAP31)::ENST00000423827.1(BCAP31)::ENST00000458587.2(BCAP31)::ENST00000416815.1(BCAP31)::ENST000004420…	6.313293::6.313293::6.313293::5.577818::0::0::0::0&&0::1.068491::1.068491::0.684034::36.238935::0::0::3.53814::0&&0::0::1.068491::1.068491::0.684034::36.238935::0::0::3.53814::0	0.0;0.1525;4.98::0.1525::0.21::0.03::0.0::0.0::0.015::0.0&&2.225::0.145::1.7925::0.66::0.0;31.8025::4.62::54.195::0.72::0.4725&&0.5625::2.225::0.145::1.7925::0.66::0.0;31.8025::4.62::54.195::0.72::0.4725	0::0::0::0::0::0
chrX	153058114	153061350	wgEncodeBroadHistoneK562H3k4me3StdRawDataRep0.n1.q10.sorted.rmdup.non_black_broad_peak_33075	3.92116	.	Proximal_TD	ENST00000320857.3(SSR4)::ENST00000491833.1(SSR4)::ENST00000370087.1(SSR4)::ENST00000491235.1(IDH3G)::ENST00000495356.1(IDH3G)::ENST00000461215.2(IDH3G)::ENST00000497043.1(IDH3G);ENST00000427365.2(IDH3G)::ENST00000444450.1(IDH3G)::ENST00000370093.1(IDH3G)::ENST00000482902.1(SSR4)::ENST00000370092.3(IDH3G)::ENST00000217901.5(IDH3G)::ENST00000370086.3(SSR4)::ENST00000460616.1(SSR4)::ENST00000370085.…	0::1.826018::1.826018::72.307282::72.307282::72.307282::72.307282::72.307282::45.767994::0::0.047438::0.047438::271.265988::230.139252::230.139252::230.139252::230.139252::0::0	0.0675::0.01::0.1025::0.485::1.375::0.0175::0.335;0.69::2.155::0.775::1.0225::0.3875::10.2::127.625::1.08::4.04::0.09::1.61::0.245::0.325	4	0	0	1	3	.	.	.	ENST00000370016.1(ARHGAP4);ENST00000420383.1(ARHGAP4);ENST00000350060.5(ARHGAP4)::ENST00000393721.1(ARHGAP4)::ENST00000370028.3(ARHGAP4)::ENST00000404127.2(ARHGAP4)::ENST00000461052.1(ARHGAP4)::ENST00000422091.1(ARHGAP4)::ENST00000470979.1(ARHGAP4)::ENST00000442262.1(ARHGAP4)&&ENST00000430088.1(BCAP31)::ENST00000423827.1(BCAP31)::ENST00000458587.2(BCAP31)::ENST00000416815.1(BCAP31)::ENST000004420…	6.313293::6.313293::6.313293::5.577818::0::0::0::0&&0::1.068491::1.068491::0.684034::36.238935::0::0::3.53814::0&&0::0::1.068491::1.068491::0.684034::36.238935::0::0::3.53814::0	0.0;0.1525;4.98::0.1525::0.21::0.03::0.0::0.0::0.015::0.0&&2.225::0.145::1.7925::0.66::0.0;31.8025::4.62::54.195::0.72::0.4725&&0.5625::2.225::0.145::1.7925::0.66::0.0;31.8025::4.62::54.195::0.72::0.4725	0::0::0::0.0214242892098::0.0214242892098::0.0214242892098::0.0214242892098::0.0214242892098::0.0214242892098::0::0::0::0.0335785095306::0.0258311637052::0.0258311637052::0.0258311637052::0.0258311637052::0::0
chrX	153084104	153085022	wgEncodeBroadHistoneK562H3k4me3StdRawDataRep0.n1.q10.sorted.rmdup.non_black_broad_peak_33076	3.16602	.	Distal_TD	.	.	.	1	0	0	0	1	.	.	.	ENST00000370016.1(ARHGAP4);ENST00000420383.1(ARHGAP4);ENST00000350060.5(ARHGAP4)::ENST00000393721.1(ARHGAP4)::ENST00000370028.3(ARHGAP4)::ENST00000404127.2(ARHGAP4)::ENST00000461052.1(ARHGAP4)::ENST00000422091.1(ARHGAP4)::ENST00000470979.1(ARHGAP4)::ENST00000442262.1(ARHGAP4)	6.313293::6.313293::6.313293::5.577818::0::0::0::0	0.0;0.1525;4.98::0.1525::0.21::0.03::0.0::0.0::0.015::0.0	.
chrX	153189753	153194240	wgEncodeBroadHistoneK562H3k4me3StdRawDataRep0.n1.q10.sorted.rmdup.non_black_broad_peak_33078	1.98209	.	Proximal_TD	ENST00000370016.1(ARHGAP4);ENST00000420383.1(ARHGAP4);ENST00000350060.5(ARHGAP4)::ENST00000393721.1(ARHGAP4)::ENST00000370028.3(ARHGAP4)::ENST00000404127.2(ARHGAP4)::ENST00000461052.1(ARHGAP4)::ENST00000422091.1(ARHGAP4)::ENST00000470979.1(ARHGAP4)::ENST00000442262.1(ARHGAP4)	6.313293::6.313293::6.313293::5.577818::0::0::0::0	0.0;0.1525;4.98::0.1525::0.21::0.03::0.0::0.0::0.015::0.0	3	0	0	1	2	.	.	.	ENST00000538966.1(PLXNB3)::ENST00000361971.5(PLXNB3)::ENST00000538776.1(PLXNB3);ENST00000538543.1(PLXNB3)::ENST00000538282.1(PLXNB3)::ENST00000434284.1(U52111.14)::ENST00000416854.1(U52111.14)&&ENST00000320857.3(SSR4)::ENST00000491833.1(SSR4)::ENST00000370087.1(SSR4)::ENST00000491235.1(IDH3G)::ENST00000495356.1(IDH3G)::ENST00000461215.2(IDH3G)::ENST00000497043.1(IDH3G);ENST00000427365.2(IDH3G)::E…	0.0::0::0::0::0::0&&0::1.826018::1.826018::72.307282::72.307282::72.307282::72.307282::72.307282::45.767994::0::0.047438::0.047438::271.265988::230.139252::230.139252::230.139252::230.139252::0::0	0.0::0.015::0.0125;0.0::0.0::0.27::0.1775&&0.0675::0.01::0.1025::0.485::1.375::0.0175::0.335;0.69::2.155::0.775::1.0225::0.3875::10.2::127.625::1.08::4.04::0.09::1.61::0.245::0.325	0::0::0::0::0::0::0::0
chrX	153198951	153201169	wgEncodeBroadHistoneK562H3k4me3StdRawDataRep0.n1.q10.sorted.rmdup.non_black_broad_peak_33079	5.00912	.	Proximal_TD	ENST00000393712.3(NAA10)::ENST00000393710.3(NAA10);ENST00000370009.1(NAA10);ENST00000370011.3(NAA10)::ENST00000370015.4(NAA10)::ENST00000432089.1(NAA10)::ENST00000464845.1(NAA10)	98.678833::104.179726::5.500893::5.500893::0.209252	25.185::7.445;5.11;0.0725::1.7325::1.9525::8.7525	0	0	0	0	0	.	.	.	.	.	.	0.0275600119088::0.0275600119088::0::0::0
chrX	153209681	153210109	wgEncodeBroadHistoneK562H3k4me3StdRawDataRep0.n1.q10.sorted.rmdup.non_black_broad_peak_33081	6.1281	.	Proximal_TD	ENST00000462086.1(RENBP)::ENST00000423624.1(RENBP)::ENST00000369997.3(RENBP)::ENST00000393700.3(RENBP)::ENST00000412763.1(RENBP)	0::4.262306::2.105691::2.105691::0	0.1075::0.0::0.0::4.1975::0.0875	0	0	0	0	0	.	.	.	.	.	.	0::0::0::0::0
chrX	153231936	153239698	wgEncodeBroadHistoneK562H3k4me3StdRawDataRep0.n1.q10.sorted.rmdup.non_black_broad_peak_33082	5.47936	.	Proximal_BD	ENST00000438219.1(HCFC1-AS1)::ENST00000369984.4(HCFC1)::ENST00000354233.3(HCFC1)::ENST00000310441.7(HCFC1)::ENST00000369982.4(TMEM187)::ENST00000425274.1(TMEM187)	0::9.90884::0::53.055579::0.056399::0	0.04::2.805::0.04::3.185::0.73::0.0325	6	0	0	1	4	.	.	.	ENST00000538966.1(PLXNB3)::ENST00000361971.5(PLXNB3)::ENST00000538776.1(PLXNB3);ENST00000538543.1(PLXNB3)::ENST00000538282.1(PLXNB3)::ENST00000434284.1(U52111.14)::ENST00000416854.1(U52111.14)&&ENST00000468947.1(BCAP31)::ENST00000430088.1(BCAP31)::ENST00000423827.1(BCAP31)::ENST00000458587.2(BCAP31)::ENST00000416815.1(BCAP31)::ENST00000442093.1(BCAP31);ENST00000441714.1(BCAP31)::ENST00000429550.1…	0.0::0::0::0::0::0&&0::0::1.068491::1.068491::0.684034::36.238935::0::0::3.53814::0&&0::29.995155::1.542648::1.542648&&0::44.38996::44.38996::0.575157::0.575157	0.0::0.015::0.0125;0.0::0.0::0.27::0.1775&&0.5625::2.225::0.145::1.7925::0.66::0.0;31.8025::4.62::54.195::0.72::0.4725&&0.145;1.635::1.455::2.2875::4.385&&2.0325::0.0;0.0775;23.2375::11.005::0.005::15.2925	0::0::0::0.0251356914693::0::0
chrX	153250161	153251453	wgEncodeBroadHistoneK562H3k4me3StdRawDataRep0.n1.q10.sorted.rmdup.non_black_broad_peak_33083	4.22537	.	Distal_TD	.	.	.	1	0	1	0	0	ENST00000438219.1(HCFC1-AS1)::ENST00000369984.4(HCFC1)::ENST00000354233.3(HCFC1)::ENST00000310441.7(HCFC1)::ENST00000369982.4(TMEM187)::ENST00000425274.1(TMEM187)	0::9.90884::0::53.055579::0.056399::0	0.04::2.805::0.04::3.185::0.73::0.0325	.	.	.	.
chrX	153283451	153286423	wgEncodeBroadHistoneK562H3k4me3StdRawDataRep0.n1.q10.sorted.rmdup.non_black_broad_peak_33085	3.6264	.	Proximal_TD	ENST00000477274.1(IRAK1)::ENST00000429936.2(IRAK1);ENST00000393687.2(IRAK1);ENST00000393682.1(IRAK1)::ENST00000369974.2(IRAK1)::ENST00000369973.3(IRAK1)::ENST00000369980.3(IRAK1)	0::44.38996::44.38996::0.575157::0.575157	2.0325::0.0;0.0775;23.2375::11.005::0.005::15.2925	1	0	1	0	0	ENST00000438219.1(HCFC1-AS1)::ENST00000369984.4(HCFC1)::ENST00000354233.3(HCFC1)::ENST00000310441.7(HCFC1)::ENST00000369982.4(TMEM187)::ENST00000425274.1(TMEM187)	0::9.90884::0::53.055579::0.056399::0	0.04::2.805::0.04::3.185::0.73::0.0325	.	.	.	0::0.0197150686541::0.0197150686541::0::0
chrX	153357199	153358395	wgEncodeBroadHistoneK562H3k4me3StdRawDataRep0.n1.q10.sorted.rmdup.non_black_broad_peak_33086	2.01731	.	Distal_TD	.	.	.	0	0	0	0	0	.	.	.	.	.	.	.
chrX	153359702	153363954	wgEncodeBroadHistoneK562H3k4me3StdRawDataRep0.n1.q10.sorted.rmdup.non_black_broad_peak_33087	3.42389	.	Proximal_TD	ENST00000496908.1(MECP2);ENST00000415944.1(MECP2)::ENST00000407218.1(MECP2)::ENST00000453960.2(MECP2)::ENST00000303391.6(MECP2)	0::29.995155::1.542648::1.542648	0.145;1.635::1.455::2.2875::4.385	1	0	1	0	0	ENST00000438219.1(HCFC1-AS1)::ENST00000369984.4(HCFC1)::ENST00000354233.3(HCFC1)::ENST00000310441.7(HCFC1)::ENST00000369982.4(TMEM187)::ENST00000425274.1(TMEM187)	0::9.90884::0::53.055579::0.056399::0	0.04::2.805::0.04::3.185::0.73::0.0325	.	.	.	0::0.0210514454804::0::0
chrX	153402394	153402718	wgEncodeBroadHistoneK562H3k4me3StdRawDataRep0.n1.q10.sorted.rmdup.non_black_broad_peak_33088	4.33028	.	Distal_TD	.	.	.	0	0	0	0	0	.	.	.	.	.	.	.
chrX	153597100	153600191	wgEncodeBroadHistoneK562H3k4me3StdRawDataRep0.n1.q10.sorted.rmdup.non_black_broad_peak_33089	5.26885	.	Proximal_TD	ENST00000360319.4(FLNA)::ENST00000344736.4(FLNA)	0::0	11.8275::3.48	3	0	1	0	2	ENST00000369609.5(IKBKG)::ENST00000369607.1(IKBKG)::ENST00000445622.1(IKBKG)::ENST00000497281.1(G6PD)::ENST00000433845.1(G6PD)::ENST00000439227.1(G6PD)::ENST00000393562.2(G6PD)::ENST00000369606.4(IKBKG)::ENST00000413620.1(IKBKG)::ENST00000440967.1(G6PD)::ENST00000393564.2(G6PD);ENST00000369620.2(G6PD)::ENST00000263518.6(IKBKG)::ENST00000470142.1(IKBKG);ENST00000393549.2(IKBKG)::ENST00000455588.2(…	1.851614::0::0::0::114.860655::114.860655::1.218084::0::0::6.349774::6.349774::10.78011::10.78011::10.78011::10.78011::2.999073::0	0.23::0.1175::0.015::1.59::2.1325::8.2325::12.9225::1.6825::0.0::0.0::4.7675;0.195::6.23::0.0;0.26::0.86::0.0::0.0::0.335	ENST00000369817.2(RPL10<CCG>)::ENST00000479366.1(RPL10<CCG>)::ENST00000424325.2(RPL10<CCG>)::ENST00000436473.1(RPL10<CCG>)::ENST00000344746.4(RPL10<CCG>)::ENST00000458500.1(RPL10<CCG>)::ENST00000406022.2(RPL10<CCG>)&&ENST00000447750.2(GDI1)::ENST00000445564.1(GDI1);ENST00000475976.1(GDI1)::ENST00000434049.1(GDI1)::ENST00000415109.1(GDI1)::ENST00000485143.1(GDI1)::ENST00000471972.1(GDI1)	0::0.180365::3.665744::84.16961::62.584799::62.584799::0&&5.638565::14.204294::14.204294::14.204294::0::0	13.2575::0.0675::3.6975::699.34::3.2325::1185.785::317.8475&&11.7675::0.0;0.1::0.025::0.0::0.0375::0.1175	0::0
chrX	153606293	153609332	wgEncodeBroadHistoneK562H3k4me3StdRawDataRep0.n1.q10.sorted.rmdup.non_black_broad_peak_33091	3.04439	.	Proximal_TD	ENST00000369842.4(EMD)::ENST00000369835.3(EMD)::ENST00000428228.1(EMD)::ENST00000492448.1(EMD)	32.758196::0::101.347264::0	18.0325::0.05::0.43::9.71	2	0	0	0	2	.	.	.	ENST00000369817.2(RPL10<CCG>)::ENST00000479366.1(RPL10<CCG>)::ENST00000424325.2(RPL10<CCG>)::ENST00000436473.1(RPL10<CCG>)::ENST00000344746.4(RPL10<CCG>)::ENST00000458500.1(RPL10<CCG>)::ENST00000406022.2(RPL10<CCG>)&&ENST00000369807.1(DNASE1L1)::ENST00000369808.3(DNASE1L1)::ENST00000014935.3(DNASE1L1)::ENST00000369790.4(TAZ);ENST00000426834.1(TAZ)::ENST00000299328.5(TAZ);ENST00000350743.4(TAZ);EN…	0::0.180365::3.665744::84.16961::62.584799::62.584799::0&&3.30118::3.30118::0::7.550727::7.550727::7.550727::7.550727::0::0::0::0::0::1.615369::1.615369::1.615369::1.615369::1.615369::0::0	13.2575::0.0675::3.6975::699.34::3.2325::1185.785::317.8475&&2.26::0.5125::0.3125::0.5;0.0::0.6475;1.4525;0.0125::0.175::0.0::0.0::0.7125::0.305::0.0::0.0::0.0::0.025::0.075;0.1175::0.0::0.0::0.535::0.0	0.0215666468142::0::0.0278902112519::0
chrX	153625196	153628989	wgEncodeBroadHistoneK562H3k4me3StdRawDataRep0.n1.q10.sorted.rmdup.non_black_broad_peak_33092	3.7847	.	Proximal_TD	ENST00000369817.2(RPL10<CCG>)::ENST00000479366.1(RPL10<CCG>)::ENST00000424325.2(RPL10<CCG>)::ENST00000436473.1(RPL10<CCG>)::ENST00000344746.4(RPL10<CCG>)::ENST00000458500.1(RPL10<CCG>)::ENST00000406022.2(RPL10<CCG>)	0::0.180365::3.665744::84.16961::62.584799::62.584799::0	13.2575::0.0675::3.6975::699.34::3.2325::1185.785::317.8475	14	0	1	1	7	ENST00000369609.5(IKBKG)::ENST00000369607.1(IKBKG)::ENST00000445622.1(IKBKG)::ENST00000497281.1(G6PD)::ENST00000433845.1(G6PD)::ENST00000439227.1(G6PD)::ENST00000393562.2(G6PD)::ENST00000369606.4(IKBKG)::ENST00000413620.1(IKBKG)::ENST00000440967.1(G6PD)::ENST00000393564.2(G6PD);ENST00000369620.2(G6PD)::ENST00000263518.6(IKBKG)::ENST00000470142.1(IKBKG);ENST00000393549.2(IKBKG)::ENST00000455588.2(…	1.851614::0::0::0::114.860655::114.860655::1.218084::0::0::6.349774::6.349774::10.78011::10.78011::10.78011::10.78011::2.999073::0	0.23::0.1175::0.015::1.59::2.1325::8.2325::12.9225::1.6825::0.0::0.0::4.7675;0.195::6.23::0.0;0.26::0.86::0.0::0.0::0.335	ENST00000369842.4(EMD)::ENST00000369835.3(EMD)::ENST00000428228.1(EMD)::ENST00000492448.1(EMD)&&ENST00000407062.1(LAGE3)::ENST00000357360.4(LAGE3)&&ENST00000360319.4(FLNA)::ENST00000344736.4(FLNA)&&ENST00000369682.3(PLXNA3)::ENST00000495040.1(PLXNA3)&&ENST00000417913.1(UBL4A)::ENST00000421431.1(UBL4A)::ENST00000369653.4(UBL4A)::ENST00000369660.4(UBL4A)::ENST00000369649.4(SLC10A3)::ENST00000393586…	32.758196::0::101.347264::0&&17.977695::0.695323&&0::0&&3.400715::3.400715&&41.110261::41.915752::41.915752::1.22262::28.117934::28.117934::28.117934::4.942878&&0::41.110261::41.915752::41.915752::1.22262&&0::0.143892::32.771837::32.771837::32.627945::32.627945::32.627945::32.627945::32.627945::32.627945::32.627945::0::0::0::0::0::0	18.0325::0.05::0.43::9.71&&0.185::21.9075&&11.8275::3.48&&0.9625::0.0425&&0.0::0.0::0.0::48.9525::3.415::0.195::3.39;1.615::0.0375&&0.865::0.0::0.0::0.0::48.9525&&0.0375::2.9175::0.065::0.1225::0.0;0.0::0.0::0.0::0.145::0.0::0.0375::0.0::2.1275::0.125::0.39::1.2275::1.415;1.4675;0.0::0.025	0::0::0::0.0202471391896::0.0202471391896::0.0202471391896::0
chrX	153636781	153640961	wgEncodeBroadHistoneK562H3k4me3StdRawDataRep0.n1.q10.sorted.rmdup.non_black_broad_peak_33093	4.69438	.	Proximal_TD	ENST00000369807.1(DNASE1L1)::ENST00000369808.3(DNASE1L1)::ENST00000014935.3(DNASE1L1)::ENST00000369790.4(TAZ);ENST00000426834.1(TAZ)::ENST00000299328.5(TAZ);ENST00000350743.4(TAZ);ENST00000454722.1(TAZ)::ENST00000455296.1(TAZ)::ENST00000445994.1(TAZ)::ENST00000433313.1(TAZ)::ENST00000351413.4(TAZ)::ENST00000369776.4(TAZ)::ENST00000439735.1(TAZ)::ENST00000475699.1(TAZ)::ENST00000451865.1(DNASE1L1)…	3.30118::3.30118::0::7.550727::7.550727::7.550727::7.550727::0::0::0::0::0::1.615369::1.615369::1.615369::1.615369::1.615369::0::0	2.26::0.5125::0.3125::0.5;0.0::0.6475;1.4525;0.0125::0.175::0.0::0.0::0.7125::0.305::0.0::0.0::0.0::0.025::0.075;0.1175::0.0::0.0::0.535::0.0	2	0	0	0	2	.	.	.	ENST00000369842.4(EMD)::ENST00000369835.3(EMD)::ENST00000428228.1(EMD)::ENST00000492448.1(EMD)&&ENST00000369682.3(PLXNA3)::ENST00000495040.1(PLXNA3)	32.758196::0::101.347264::0&&3.400715::3.400715	18.0325::0.05::0.43::9.71&&0.9625::0.0425	0::0::0::0::0::0::0::0::0::0::0::0::0::0::0::0::0::0::0
chrX	153656283	153659328	wgEncodeBroadHistoneK562H3k4me3StdRawDataRep0.n1.q10.sorted.rmdup.non_black_broad_peak_33094	6.53403	.	Proximal_TD	ENST00000360656.1(BX936347.1)::ENST00000369762.2(ATP6AP1)::ENST00000422890.1(ATP6AP1)::ENST00000449556.1(ATP6AP1)::ENST00000439372.1(ATP6AP1)::ENST00000446552.1(ATP6AP1)::ENST00000484908.1(ATP6AP1)	1.261722::66.454872::66.454872::66.454872::45.63629::45.63629::0	0.0725::17.0325::0.0125::0.0::0.0::0.0::0.45	0	0	0	0	0	.	.	.	.	.	.	0::0.0335470242573::0.0335470242573::0.0335470242573::0.0335470242573::0.0335470242573::0
chrX	153664701	153666549	wgEncodeBroadHistoneK562H3k4me3StdRawDataRep0.n1.q10.sorted.rmdup.non_black_broad_peak_33095	3.4037	.	Proximal_TD	ENST00000447750.2(GDI1)::ENST00000445564.1(GDI1);ENST00000475976.1(GDI1)::ENST00000434049.1(GDI1)::ENST00000415109.1(GDI1)::ENST00000485143.1(GDI1)::ENST00000471972.1(GDI1)	5.638565::14.204294::14.204294::14.204294::0::0	11.7675::0.0;0.1::0.025::0.0::0.0375::0.1175	1	0	0	0	1	.	.	.	ENST00000360319.4(FLNA)::ENST00000344736.4(FLNA)	0::0	11.8275::3.48	0::0.0258395074713::0.0258395074713::0.0258395074713::0::0
chrX	153671966	153673621	wgEncodeBroadHistoneK562H3k4me3StdRawDataRep0.n1.q10.sorted.rmdup.non_black_broad_peak_33096	2.13645	.	Proximal_TD	ENST00000465640.1(GDI1)::ENST00000393600.3(FAM50A)::ENST00000158526.9(FAM50A)	0::54.366371::0	0.38::27.69::0.52	0	0	0	0	0	.	.	.	.	.	.	0::0.0151006034045::0
chrX	153685841	153688170	wgEncodeBroadHistoneK562H3k4me3StdRawDataRep0.n1.q10.sorted.rmdup.non_black_broad_peak_33097	2.93203	.	Proximal_TD	ENST00000369682.3(PLXNA3)::ENST00000495040.1(PLXNA3)	3.400715::3.400715	0.9625::0.0425	4	0	0	0	3	.	.	.	ENST00000369817.2(RPL10<CCG>)::ENST00000479366.1(RPL10<CCG>)::ENST00000424325.2(RPL10<CCG>)::ENST00000436473.1(RPL10<CCG>)::ENST00000344746.4(RPL10<CCG>)::ENST00000458500.1(RPL10<CCG>)::ENST00000406022.2(RPL10<CCG>)&&ENST00000369807.1(DNASE1L1)::ENST00000369808.3(DNASE1L1)::ENST00000014935.3(DNASE1L1)::ENST00000369790.4(TAZ);ENST00000426834.1(TAZ)::ENST00000299328.5(TAZ);ENST00000350743.4(TAZ);EN…	0::0.180365::3.665744::84.16961::62.584799::62.584799::0&&3.30118::3.30118::0::7.550727::7.550727::7.550727::7.550727::0::0::0::0::0::1.615369::1.615369::1.615369::1.615369::1.615369::0::0&&0::0.143892::32.771837::32.771837::32.627945::32.627945::32.627945::32.627945::32.627945::32.627945::32.627945::0::0::0::0::0::0	13.2575::0.0675::3.6975::699.34::3.2325::1185.785::317.8475&&2.26::0.5125::0.3125::0.5;0.0::0.6475;1.4525;0.0125::0.175::0.0::0.0::0.7125::0.305::0.0::0.0::0.0::0.025::0.075;0.1175::0.0::0.0::0.535::0.0&&0.0375::2.9175::0.065::0.1225::0.0;0.0::0.0::0.0::0.145::0.0::0.0375::0.0::2.1275::0.125::0.39::1.2275::1.415;1.4675;0.0::0.025	0::0
chrX	153706147	153708263	wgEncodeBroadHistoneK562H3k4me3StdRawDataRep0.n1.q10.sorted.rmdup.non_black_broad_peak_33098	3.87456	.	Proximal_TD	ENST00000407062.1(LAGE3)::ENST00000357360.4(LAGE3)	17.977695::0.695323	0.185::21.9075	3	0	0	1	1	.	.	.	ENST00000369817.2(RPL10<CCG>)::ENST00000479366.1(RPL10<CCG>)::ENST00000424325.2(RPL10<CCG>)::ENST00000436473.1(RPL10<CCG>)::ENST00000344746.4(RPL10<CCG>)::ENST00000458500.1(RPL10<CCG>)::ENST00000406022.2(RPL10<CCG>)	0::0.180365::3.665744::84.16961::62.584799::62.584799::0	13.2575::0.0675::3.6975::699.34::3.2325::1185.785::317.8475	0.0458331430634::0
chrX	153711905	153715643	wgEncodeBroadHistoneK562H3k4me3StdRawDataRep0.n1.q10.sorted.rmdup.non_black_broad_peak_33099	3.17049	.	Proximal_TD	ENST00000477777.1(UBL4A)::ENST00000417913.1(UBL4A)::ENST00000421431.1(UBL4A)::ENST00000369653.4(UBL4A)::ENST00000369660.4(UBL4A)	0::41.110261::41.915752::41.915752::1.22262	0.865::0.0::0.0::0.0::48.9525	2	0	0	0	2	.	.	.	ENST00000369817.2(RPL10<CCG>)::ENST00000479366.1(RPL10<CCG>)::ENST00000424325.2(RPL10<CCG>)::ENST00000436473.1(RPL10<CCG>)::ENST00000344746.4(RPL10<CCG>)::ENST00000458500.1(RPL10<CCG>)::ENST00000406022.2(RPL10<CCG>)&&ENST00000440318.1(FAM3A)::ENST00000369643.1(FAM3A)::ENST00000497506.1(FAM3A)::ENST00000393572.1(FAM3A)::ENST00000421517.1(FAM3A);ENST00000492763.1(FAM3A)::ENST00000412894.1(FAM3A)::E…	0::0.180365::3.665744::84.16961::62.584799::62.584799::0&&0::0.143892::32.771837::32.771837::32.627945::32.627945::32.627945::32.627945::32.627945::32.627945::32.627945::0::0::0::0::0::0	13.2575::0.0675::3.6975::699.34::3.2325::1185.785::317.8475&&0.0375::2.9175::0.065::0.1225::0.0;0.0::0.0::0.0::0.145::0.0::0.0375::0.0::2.1275::0.125::0.39::1.2275::1.415;1.4675;0.0::0.025	0::0.0245276815002::0.0245276815002::0.0245276815002::0
chrX	153717563	153720102	wgEncodeBroadHistoneK562H3k4me3StdRawDataRep0.n1.q10.sorted.rmdup.non_black_broad_peak_33100	2.61175	.	Proximal_TD	ENST00000417913.1(UBL4A)::ENST00000421431.1(UBL4A)::ENST00000369653.4(UBL4A)::ENST00000369660.4(UBL4A)::ENST00000369649.4(SLC10A3)::ENST00000393586.1(SLC10A3)::ENST00000393587.4(SLC10A3);ENST00000263512.4(SLC10A3)::ENST00000453912.1(SLC10A3)	41.110261::41.915752::41.915752::1.22262::28.117934::28.117934::28.117934::4.942878	0.0::0.0::0.0::48.9525::3.415::0.195::3.39;1.615::0.0375	3	0	0	1	2	.	.	.	ENST00000369817.2(RPL10<CCG>)::ENST00000479366.1(RPL10<CCG>)::ENST00000424325.2(RPL10<CCG>)::ENST00000436473.1(RPL10<CCG>)::ENST00000344746.4(RPL10<CCG>)::ENST00000458500.1(RPL10<CCG>)::ENST00000406022.2(RPL10<CCG>)&&ENST00000440318.1(FAM3A)::ENST00000369643.1(FAM3A)::ENST00000497506.1(FAM3A)::ENST00000393572.1(FAM3A)::ENST00000421517.1(FAM3A);ENST00000492763.1(FAM3A)::ENST00000412894.1(FAM3A)::E…	0::0.180365::3.665744::84.16961::62.584799::62.584799::0&&0::0.143892::32.771837::32.771837::32.627945::32.627945::32.627945::32.627945::32.627945::32.627945::32.627945::0::0::0::0::0::0	13.2575::0.0675::3.6975::699.34::3.2325::1185.785::317.8475&&0.0375::2.9175::0.065::0.1225::0.0;0.0::0.0::0.0::0.145::0.0::0.0375::0.0::2.1275::0.125::0.39::1.2275::1.415;1.4675;0.0::0.025	0.0245276815002::0.0245276815002::0.0245276815002::0::0.0353433450379::0.0353433450379::0.0353433450379::0
chrX	153723258	153724534	wgEncodeBroadHistoneK562H3k4me3StdRawDataRep0.n1.q10.sorted.rmdup.non_black_broad_peak_33101	3.22852	.	Distal_TD	.	.	.	2	0	0	0	1	.	.	.	ENST00000440318.1(FAM3A)::ENST00000369643.1(FAM3A)::ENST00000497506.1(FAM3A)::ENST00000393572.1(FAM3A)::ENST00000421517.1(FAM3A);ENST00000492763.1(FAM3A)::ENST00000412894.1(FAM3A)::ENST00000442929.1(FAM3A)::ENST00000416319.1(FAM3A)::ENST00000426266.1(FAM3A)::ENST00000433619.1(FAM3A)::ENST00000449971.1(FAM3A)::ENST00000359889.5(FAM3A)::ENST00000457212.1(FAM3A)::ENST00000369641.3(FAM3A)::ENST000004…	0::0.143892::32.771837::32.771837::32.627945::32.627945::32.627945::32.627945::32.627945::32.627945::32.627945::0::0::0::0::0::0	0.0375::2.9175::0.065::0.1225::0.0;0.0::0.0::0.0::0.145::0.0::0.0375::0.0::2.1275::0.125::0.39::1.2275::1.415;1.4675;0.0::0.025	.
chrX	153743294	153745419	wgEncodeBroadHistoneK562H3k4me3StdRawDataRep0.n1.q10.sorted.rmdup.non_black_broad_peak_33102	2.94392	.	Proximal_TD	ENST00000440318.1(FAM3A)::ENST00000369643.1(FAM3A)::ENST00000497506.1(FAM3A)::ENST00000393572.1(FAM3A)::ENST00000421517.1(FAM3A);ENST00000492763.1(FAM3A)::ENST00000412894.1(FAM3A)::ENST00000442929.1(FAM3A)::ENST00000416319.1(FAM3A)::ENST00000426266.1(FAM3A)::ENST00000433619.1(FAM3A)::ENST00000449971.1(FAM3A)::ENST00000359889.5(FAM3A)::ENST00000457212.1(FAM3A)::ENST00000369641.3(FAM3A)::ENST000004…	0::0.143892::32.771837::32.771837::32.627945::32.627945::32.627945::32.627945::32.627945::32.627945::32.627945::0::0::0::0::0::0	0.0375::2.9175::0.065::0.1225::0.0;0.0::0.0::0.0::0.145::0.0::0.0375::0.0::2.1275::0.125::0.39::1.2275::1.415;1.4675;0.0::0.025	7	0	1	1	4	ENST00000369609.5(IKBKG)::ENST00000369607.1(IKBKG)::ENST00000445622.1(IKBKG)::ENST00000497281.1(G6PD)::ENST00000433845.1(G6PD)::ENST00000439227.1(G6PD)::ENST00000393562.2(G6PD)::ENST00000369606.4(IKBKG)::ENST00000413620.1(IKBKG)::ENST00000440967.1(G6PD)::ENST00000393564.2(G6PD);ENST00000369620.2(G6PD)::ENST00000263518.6(IKBKG)::ENST00000470142.1(IKBKG);ENST00000393549.2(IKBKG)::ENST00000455588.2(…	1.851614::0::0::0::114.860655::114.860655::1.218084::0::0::6.349774::6.349774::10.78011::10.78011::10.78011::10.78011::2.999073::0	0.23::0.1175::0.015::1.59::2.1325::8.2325::12.9225::1.6825::0.0::0.0::4.7675;0.195::6.23::0.0;0.26::0.86::0.0::0.0::0.335	ENST00000369682.3(PLXNA3)::ENST00000495040.1(PLXNA3)&&ENST00000417913.1(UBL4A)::ENST00000421431.1(UBL4A)::ENST00000369653.4(UBL4A)::ENST00000369660.4(UBL4A)::ENST00000369649.4(SLC10A3)::ENST00000393586.1(SLC10A3)::ENST00000393587.4(SLC10A3);ENST00000263512.4(SLC10A3)::ENST00000453912.1(SLC10A3)&&ENST00000369817.2(RPL10<CCG>)::ENST00000479366.1(RPL10<CCG>)::ENST00000424325.2(RPL10<CCG>)::ENST00000…	3.400715::3.400715&&41.110261::41.915752::41.915752::1.22262::28.117934::28.117934::28.117934::4.942878&&0::0.180365::3.665744::84.16961::62.584799::62.584799::0&&0::41.110261::41.915752::41.915752::1.22262	0.9625::0.0425&&0.0::0.0::0.0::48.9525::3.415::0.195::3.39;1.615::0.0375&&13.2575::0.0675::3.6975::699.34::3.2325::1185.785::317.8475&&0.865::0.0::0.0::0.0::48.9525	0::0::0.0207922983786::0.0207922983786::0.0207922983786::0.0207922983786::0.0207922983786::0.0207922983786::0.0207922983786::0.0207922983786::0.0207922983786::0::0::0::0::0::0
chrX	153755555	153755839	wgEncodeBroadHistoneK562H3k4me3StdRawDataRep0.n1.q10.sorted.rmdup.non_black_broad_peak_33104	5.76596	.	Distal_TD	.	.	.	3	0	0	0	3	.	.	.	ENST00000369817.2(RPL10<CCG>)::ENST00000479366.1(RPL10<CCG>)::ENST00000424325.2(RPL10<CCG>)::ENST00000436473.1(RPL10<CCG>)::ENST00000344746.4(RPL10<CCG>)::ENST00000458500.1(RPL10<CCG>)::ENST00000406022.2(RPL10<CCG>)&&ENST00000417913.1(UBL4A)::ENST00000421431.1(UBL4A)::ENST00000369653.4(UBL4A)::ENST00000369660.4(UBL4A)::ENST00000369649.4(SLC10A3)::ENST00000393586.1(SLC10A3)::ENST00000393587.4(SLC1…	0::0.180365::3.665744::84.16961::62.584799::62.584799::0&&41.110261::41.915752::41.915752::1.22262::28.117934::28.117934::28.117934::4.942878&&17.977695::0.695323	13.2575::0.0675::3.6975::699.34::3.2325::1185.785::317.8475&&0.0::0.0::0.0::48.9525::3.415::0.195::3.39;1.615::0.0375&&0.185::21.9075	.
chrX	153769609	153778014	wgEncodeBroadHistoneK562H3k4me3StdRawDataRep0.n1.q10.sorted.rmdup.non_black_broad_peak_33105	6.98881	.	Proximal_BD	ENST00000369609.5(IKBKG)::ENST00000369607.1(IKBKG)::ENST00000445622.1(IKBKG)::ENST00000497281.1(G6PD)::ENST00000433845.1(G6PD)::ENST00000439227.1(G6PD)::ENST00000393562.2(G6PD)::ENST00000369606.4(IKBKG)::ENST00000413620.1(IKBKG)::ENST00000440967.1(G6PD)::ENST00000393564.2(G6PD);ENST00000369620.2(G6PD)::ENST00000263518.6(IKBKG)::ENST00000470142.1(IKBKG);ENST00000393549.2(IKBKG)::ENST00000455588.2(…	1.851614::0::0::0::114.860655::114.860655::1.218084::0::0::6.349774::6.349774::10.78011::10.78011::10.78011::10.78011::2.999073::0	0.23::0.1175::0.015::1.59::2.1325::8.2325::12.9225::1.6825::0.0::0.0::4.7675;0.195::6.23::0.0;0.26::0.86::0.0::0.0::0.335	5	0	0	0	3	.	.	.	ENST00000369817.2(RPL10<CCG>)::ENST00000479366.1(RPL10<CCG>)::ENST00000424325.2(RPL10<CCG>)::ENST00000436473.1(RPL10<CCG>)::ENST00000344746.4(RPL10<CCG>)::ENST00000458500.1(RPL10<CCG>)::ENST00000406022.2(RPL10<CCG>)&&ENST00000360319.4(FLNA)::ENST00000344736.4(FLNA)&&ENST00000440318.1(FAM3A)::ENST00000369643.1(FAM3A)::ENST00000497506.1(FAM3A)::ENST00000393572.1(FAM3A)::ENST00000421517.1(FAM3A);ENS…	0::0.180365::3.665744::84.16961::62.584799::62.584799::0&&0::0&&0::0.143892::32.771837::32.771837::32.627945::32.627945::32.627945::32.627945::32.627945::32.627945::32.627945::0::0::0::0::0::0	13.2575::0.0675::3.6975::699.34::3.2325::1185.785::317.8475&&11.8275::3.48&&0.0375::2.9175::0.065::0.1225::0.0;0.0::0.0::0.0::0.145::0.0::0.0375::0.0::2.1275::0.125::0.39::1.2275::1.415;1.4675;0.0::0.025	0::0::0::0::0.0713584557112::0.0713584557112::0::0::0::0::0::0::0::0::0::0::0
chrX	153946001	153947474	wgEncodeBroadHistoneK562H3k4me3StdRawDataRep0.n1.q10.sorted.rmdup.non_black_broad_peak_33106	3.56737	.	Distal_TD	.	.	.	2	0	0	0	1	.	.	.	ENST00000369575.3(GAB3)::ENST00000369568.4(GAB3)::ENST00000424127.2(GAB3)::ENST00000496390.1(GAB3)	3.312876::3.312876::3.312876::2.598176	7.055::0.23::0.355::4.305	.
chrX	153976488	153980275	wgEncodeBroadHistoneK562H3k4me3StdRawDataRep0.n1.q10.sorted.rmdup.non_black_broad_peak_33107	4.92409	.	Proximal_TD	ENST00000369575.3(GAB3)::ENST00000369568.4(GAB3)::ENST00000424127.2(GAB3)::ENST00000496390.1(GAB3)	3.312876::3.312876::3.312876::2.598176	7.055::0.23::0.355::4.305	2	0	0	1	0	.	.	.	.	.	.	0::0::0::0
chrX	153989681	153994107	wgEncodeBroadHistoneK562H3k4me3StdRawDataRep0.n1.q10.sorted.rmdup.non_black_broad_peak_33108	4.33842	.	Proximal_TD	ENST00000369550.5(DKC1)::ENST00000413910.1(DKC1)::ENST00000473552.1(DKC1)	5.46218::70.746803::70.746803	106.685::0.0::2.8125	0	0	0	0	0	.	.	.	.	.	.	0::0.0755027209812::0.0755027209812
chrX	154025064	154034612	wgEncodeBroadHistoneK562H3k4me3StdRawDataRep0.n1.q10.sorted.rmdup.non_black_broad_peak_33109	5.03604	.	Proximal_BD	ENST00000462825.1(MPP1)::ENST00000393531.1(MPP1)::ENST00000439370.1(MPP1)::ENST00000471821.1(MPP1)::ENST00000428488.1(MPP1);ENST00000453245.1(MPP1)::ENST00000369531.1(MPP1)::ENST00000369534.3(MPP1)::ENST00000413259.3(MPP1);ENST00000417435.1(MPP1)	0::241.603058::204.334492::0::0.495031::0.495031::0.495031::0.495031	1.2575::0.3625::0.6125::1.135::0.5125;0.7475::0.1375::126.0875::1.4;0.0	0	0	0	0	0	.	.	.	.	.	.	0::0.277525539397::0.277525539397::0::0::0::0::0
chrX	154043898	154044445	wgEncodeBroadHistoneK562H3k4me3StdRawDataRep0.n1.q10.sorted.rmdup.non_black_broad_peak_33110	10.8673	.	Proximal_TD	ENST00000413805.2(HMGN1P37)	0	0.26	0	0	0	0	0	.	.	.	.	.	.	0
chrX	154045416	154049726	wgEncodeBroadHistoneK562H3k4me3StdRawDataRep0.n1.q10.sorted.rmdup.non_black_broad_peak_33111	3.48158	.	Proximal_TD	ENST00000413805.2(HMGN1P37)::ENST00000393529.1(MPP1)	0::0	0.26::0.0	0	0	0	0	0	.	.	.	.	.	.	0::0
chrX	154209051	154209546	wgEncodeBroadHistoneK562H3k4me3StdRawDataRep0.n1.q10.sorted.rmdup.non_black_broad_peak_33114	6.33987	.	Distal_TD	.	.	.	0	0	0	0	0	.	.	.	.	.	.	.
chrX	154250529	154250982	wgEncodeBroadHistoneK562H3k4me3StdRawDataRep0.n1.q10.sorted.rmdup.non_black_broad_peak_33115	6.7371	.	Proximal_TD	ENST00000360256.4(F8)::ENST00000475165.1(FUNDC2)	1.620221::0	0.56::0.105	0	0	0	0	0	.	.	.	.	.	.	0::0
chrX	154254507	154257598	wgEncodeBroadHistoneK562H3k4me3StdRawDataRep0.n1.q10.sorted.rmdup.non_black_broad_peak_33117	3.60359	.	Proximal_TD	ENST00000475165.1(FUNDC2)::ENST00000369498.3(FUNDC2)::ENST00000453950.1(F8)::ENST00000423959.1(F8)::ENST00000484175.1(FUNDC2)	0::0::0::0.14547::0	0.105::2.81::0.015::0.11::26.405	1	0	0	0	1	.	.	.	ENST00000482244.1(MTCP1<CCG>)::ENST00000369476.3(MTCP1<CCG>)::ENST00000369484.3(CMC4)::ENST00000340647.4(BRCC3<TSG>)::ENST00000330045.7(BRCC3<TSG>)::ENST00000369459.2(BRCC3<TSG>)::ENST00000369462.1(BRCC3<TSG>)::ENST00000411985.1(BRCC3<TSG>)::ENST00000399042.1(BRCC3<TSG>)	2.125617::0.900368::0::1.619598::11.354892::9.735294::9.735294::9.735294::9.735294	2.8525::1.2375::3.1125::1.54::3.5425::1.335::7.165::0.3775::0.12	0::0::0::0::0
chrX	154259389	154260236	wgEncodeBroadHistoneK562H3k4me3StdRawDataRep0.n1.q10.sorted.rmdup.non_black_broad_peak_33118	3.8656	.	Distal_TD	.	.	.	0	0	0	0	0	.	.	.	.	.	.	.
chrX	154285294	154286093	wgEncodeBroadHistoneK562H3k4me3StdRawDataRep0.n1.q10.sorted.rmdup.non_black_broad_peak_33119	5.30842	.	Distal_TD	.	.	.	0	0	0	0	0	.	.	.	.	.	.	.
chrX	154297482	154301330	wgEncodeBroadHistoneK562H3k4me3StdRawDataRep0.n1.q10.sorted.rmdup.non_black_broad_peak_33120	3.48741	.	Proximal_TD	ENST00000482244.1(MTCP1<CCG>)::ENST00000369476.3(MTCP1<CCG>)::ENST00000369484.3(CMC4)::ENST00000340647.4(BRCC3<TSG>)::ENST00000330045.7(BRCC3<TSG>)::ENST00000369459.2(BRCC3<TSG>)::ENST00000369462.1(BRCC3<TSG>)::ENST00000411985.1(BRCC3<TSG>)::ENST00000399042.1(BRCC3<TSG>)	2.125617::0.900368::0::1.619598::11.354892::9.735294::9.735294::9.735294::9.735294	2.8525::1.2375::3.1125::1.54::3.5425::1.335::7.165::0.3775::0.12	1	0	0	0	1	.	.	.	ENST00000475165.1(FUNDC2)::ENST00000369498.3(FUNDC2)::ENST00000453950.1(F8)::ENST00000423959.1(F8)::ENST00000484175.1(FUNDC2)	0::0::0::0.14547::0	0.105::2.81::0.015::0.11::26.405	0::0::0::0::0::0::0::0::0
chrX	154443657	154447173	wgEncodeBroadHistoneK562H3k4me3StdRawDataRep0.n1.q10.sorted.rmdup.non_black_broad_peak_33122	3.79409	.	Proximal_TD	ENST00000415016.1(RP13-228J13.9)::ENST00000286428.5(VBP1)	0::0	0.0::103.755	0	0	0	0	0	.	.	.	.	.	.	0::0
chrX	154560395	154563974	wgEncodeBroadHistoneK562H3k4me3StdRawDataRep0.n1.q10.sorted.rmdup.non_black_broad_peak_33124	4.65659	.	Proximal_TD	ENST00000491205.1(CLIC2)::ENST00000465553.1(CLIC2)::ENST00000369449.2(CLIC2)::ENST00000321926.4(CLIC2)	0::73.986168::12.655377::12.655377	0.3125::1.6525::30.0425::12.1475	0	0	0	0	0	.	.	.	.	.	.	0::0.559622132996::0.429601420413::0.429601420413
chrX	154663920	154665768	wgEncodeBroadHistoneK562H3k4me3StdRawDataRep0.n1.q10.sorted.rmdup.non_black_broad_peak_33125	6.37856	.	Distal_TD	.	.	.	0	0	0	0	0	.	.	.	.	.	.	.
chrX	154841436	154843240	wgEncodeBroadHistoneK562H3k4me3StdRawDataRep0.n1.q10.sorted.rmdup.non_black_broad_peak_33126	6.6899	.	Proximal_TD	ENST00000369439.4(TMLHE)::ENST00000461075.1(TMLHE)::ENST00000334398.3(TMLHE)	2.007944::5.014627::5.014627	5.66::0.6975::4.3375	0	0	0	0	0	.	.	.	.	.	.	0::0::0
chrX	154996819	154997691	wgEncodeBroadHistoneK562H3k4me3StdRawDataRep0.n1.q10.sorted.rmdup.non_black_broad_peak_33128	5.31445	.	Proximal_TD	ENST00000302805.2(SPRY3)	0	0.0675	0	0	0	0	0	.	.	.	.	.	.	0
chrX	155110159	155112361	wgEncodeBroadHistoneK562H3k4me3StdRawDataRep0.n1.q10.sorted.rmdup.non_black_broad_peak_33129	3.28699	.	Proximal_TD	ENST00000286448.6(VAMP7)::ENST00000479687.1(VAMP7)::ENST00000488344.1(VAMP7)::ENST00000463317.1(VAMP7)::ENST00000262640.6(VAMP7)::ENST00000460621.1(VAMP7)	48.304523::51.076327::2.771804::2.771804::2.771804::2.771804	44.9675::1.58::1.715::0.19::5.4575::0.515	0	0	0	0	0	.	.	.	.	.	.	0.260572737298::0.260572737298::0::0::0::0
chr13	19412065	19412593	wgEncodeBroadHistoneK562H3k4me3StdRawDataRep0.n1.q10.sorted.rmdup.non_black_broad_peak_8293	2.65027	.	Proximal_TD	ENST00000436571.1(RHOT1P3)	0	0.4975	0	0	0	0	0	.	.	.	.	.	.	0
chr13	19683420	19684120	wgEncodeBroadHistoneK562H3k4me3StdRawDataRep0.n1.q10.sorted.rmdup.non_black_broad_peak_8295	2.13293	.	Distal_TD	.	.	.	0	0	0	0	0	.	.	.	.	.	.	.
chr13	20139160	20139417	wgEncodeBroadHistoneK562H3k4me3StdRawDataRep0.n1.q10.sorted.rmdup.non_black_broad_peak_8297	2.76872	.	Proximal_TD	ENST00000400596.2(ESRRAP1)::ENST00000456608.1(CASC4P1)	0::0	0.0::0.025	0	0	0	0	0	.	.	.	.	.	.	0::0
chr13	20160739	20161634	wgEncodeBroadHistoneK562H3k4me3StdRawDataRep0.n1.q10.sorted.rmdup.non_black_broad_peak_8298	2.97926	.	Proximal_TD	ENST00000438640.1(LINC00350)	0	0	0	0	0	0	0	.	.	.	.	.	.	0
chr13	20175734	20177321	wgEncodeBroadHistoneK562H3k4me3StdRawDataRep0.n1.q10.sorted.rmdup.non_black_broad_peak_8299	2.41309	.	Distal_TD	.	.	.	0	0	0	0	0	.	.	.	.	.	.	.
chr13	20206881	20210048	wgEncodeBroadHistoneK562H3k4me3StdRawDataRep0.n1.q10.sorted.rmdup.non_black_broad_peak_8300	3.26806	.	Proximal_TD	ENST00000414242.2(MPHOSPH8)::ENST00000361479.5(MPHOSPH8)	11.279775::11.279775	4.125::6.0075	0	0	0	0	0	.	.	.	.	.	.	0.0730463865067::0.0730463865067
chr13	20354990	20357504	wgEncodeBroadHistoneK562H3k4me3StdRawDataRep0.n1.q10.sorted.rmdup.non_black_broad_peak_8301	5.90149	.	Proximal_TD	ENST00000338910.4(PSPC1);ENST00000471658.1(PSPC1)::ENST00000492741.1(PSPC1)::ENST00000427943.1(PSPC1)	30.585089::33.130787::2.545698	16.62;3.0475::6.1475::0.1075	0	0	0	0	0	.	.	.	.	.	.	0.031339837801::0.031339837801::0
chr13	20436042	20439915	wgEncodeBroadHistoneK562H3k4me3StdRawDataRep0.n1.q10.sorted.rmdup.non_black_broad_peak_8302	4.33464	.	Proximal_TD	ENST00000382907.4(ZMYM5)::ENST00000382905.4(ZMYM5)::ENST00000337963.4(ZMYM5)	0.286208::0.530032::2.285304	1.14::2.645::1.7625	1	0	0	0	1	.	.	.	ENST00000382869.3(ZMYM2<TSG><CCG>)::ENST00000382881.3(ZMYM2<TSG><CCG>)::ENST00000382874.2(ZMYM2<TSG><CCG>)::ENST00000382871.2(ZMYM2<TSG><CCG>)	18.378528::18.378528::18.378528::0.615617	0.6875::5.135::3.2575::6.675	0::0::0
chr13	20532150	20535061	wgEncodeBroadHistoneK562H3k4me3StdRawDataRep0.n1.q10.sorted.rmdup.non_black_broad_peak_8304	3.40759	.	Proximal_TD	ENST00000382869.3(ZMYM2<TSG><CCG>)::ENST00000382881.3(ZMYM2<TSG><CCG>)::ENST00000382874.2(ZMYM2<TSG><CCG>)::ENST00000382871.2(ZMYM2<TSG><CCG>)	18.378528::18.378528::18.378528::0.615617	0.6875::5.135::3.2575::6.675	1	0	0	0	1	.	.	.	ENST00000382907.4(ZMYM5)::ENST00000382905.4(ZMYM5)::ENST00000337963.4(ZMYM5)	0.286208::0.530032::2.285304	1.14::2.645::1.7625	0.0814615507415::0.0814615507415::0.0814615507415::0
chr13	20692421	20695873	wgEncodeBroadHistoneK562H3k4me3StdRawDataRep0.n1.q10.sorted.rmdup.non_black_broad_peak_8306	6.76338	.	Distal_TD	.	.	.	0	0	0	0	0	.	.	.	.	.	.	.
chr13	20734564	20735132	wgEncodeBroadHistoneK562H3k4me3StdRawDataRep0.n1.q10.sorted.rmdup.non_black_broad_peak_8307	6.36855	.	Proximal_TD	ENST00000241125.3(GJA3)	0.049016	0.0125	0	0	0	0	0	.	.	.	.	.	.	0
chr13	21099224	21101012	wgEncodeBroadHistoneK562H3k4me3StdRawDataRep0.n1.q10.sorted.rmdup.non_black_broad_peak_8308	3.54883	.	Proximal_TD	ENST00000382812.1(CRYL1);ENST00000298248.7(CRYL1)	0	0.0;0.89	0	0	0	0	0	.	.	.	.	.	.	0
chr13	21140529	21142606	wgEncodeBroadHistoneK562H3k4me3StdRawDataRep0.n1.q10.sorted.rmdup.non_black_broad_peak_8310	5.84275	.	Proximal_TD	ENST00000382778.4(IFT88)::ENST00000351808.5(IFT88)::ENST00000319980.6(IFT88)::ENST00000537103.1(IFT88)::ENST00000389373.3(IFT88)	0::0.633764::11.089121::11.089121::11.089121	0.0325::4.46::0.5875::1.2175::0.725	0	0	0	0	0	.	.	.	.	.	.	0::0::0.0341455187367::0.0341455187367::0.0341455187367
chr13	21277296	21278459	wgEncodeBroadHistoneK562H3k4me3StdRawDataRep0.n1.q10.sorted.rmdup.non_black_broad_peak_8311	3.66389	.	Proximal_TD	ENST00000498088.1(IL17D)::ENST00000304920.3(IL17D)::ENST00000468605.1(IL17D)	0::0::0	0.0::0.0375::0.0	0	0	0	0	0	.	.	.	.	.	.	0::0::0
chr13	21346423	21348790	wgEncodeBroadHistoneK562H3k4me3StdRawDataRep0.n1.q10.sorted.rmdup.non_black_broad_peak_8313	5.58894	.	Proximal_TD	ENST00000382754.4(N6AMT2)::ENST00000382758.1(N6AMT2)::ENST00000460374.1(N6AMT2)	6.043724::6.043724::6.043724	0.275::3.5775::1.1125	0	0	0	0	0	.	.	.	.	.	.	0::0::0
chr13	21475010	21477590	wgEncodeBroadHistoneK562H3k4me3StdRawDataRep0.n1.q10.sorted.rmdup.non_black_broad_peak_8314	4.1035	.	Proximal_TD	ENST00000465018.1(XPO4)::ENST00000400602.2(XPO4)::ENST00000255305.6(XPO4)::ENST00000490513.1(XPO4)	18.448197::18.448197::3.180303::1.172433	0.325::2.1725::12.7125::1.5775	0	0	0	0	0	.	.	.	.	.	.	0.0491532044227::0.0491532044227::0::0
chr13	21635054	21636119	wgEncodeBroadHistoneK562H3k4me3StdRawDataRep0.n1.q10.sorted.rmdup.non_black_broad_peak_8315	4.59515	.	Proximal_TD	ENST00000542899.1(LATS2)::ENST00000382592.4(LATS2)	0::0	0.005::0.495	0	0	0	0	0	.	.	.	.	.	.	0::0
chr13	21713792	21715790	wgEncodeBroadHistoneK562H3k4me3StdRawDataRep0.n1.q10.sorted.rmdup.non_black_broad_peak_8316	2.92317	.	Proximal_TD	ENST00000382533.4(SAP18)::ENST00000607003.1(SAP18)::ENST00000485646.1(SAP18)::ENST00000450573.1(SAP18)	99.576107::129.524735::29.948628::0	26.785::0.0::2.0125::11.675	1	0	0	0	1	.	.	.	ENST00000400018.3(SKA3)::ENST00000298260.4(SKA3)::ENST00000462482.1(SKA3);ENST00000465471.1(SKA3)::ENST00000314759.5(SKA3)::ENST00000309594.4(MRP63)	30.947526::30.947526::30.947526::0::88.378617	1.8225::5.88::0.22;0.6875::9.5725::8.1	0.00991356301619::0.00991356301619::0.00452468844085::0
chr13	21748824	21752143	wgEncodeBroadHistoneK562H3k4me3StdRawDataRep0.n1.q10.sorted.rmdup.non_black_broad_peak_8317	2.4048	.	Proximal_TD	ENST00000400018.3(SKA3)::ENST00000298260.4(SKA3)::ENST00000462482.1(SKA3);ENST00000465471.1(SKA3)::ENST00000314759.5(SKA3)::ENST00000309594.4(MRP63)	30.947526::30.947526::30.947526::0::88.378617	1.8225::5.88::0.22;0.6875::9.5725::8.1	1	0	0	0	1	.	.	.	ENST00000382533.4(SAP18)::ENST00000607003.1(SAP18)::ENST00000485646.1(SAP18)::ENST00000450573.1(SAP18)	99.576107::129.524735::29.948628::0	26.785::0.0::2.0125::11.675	0.0732075729261::0.0732075729261::0.0732075729261::0::0.024029844844
chr13	21871881	21873423	wgEncodeBroadHistoneK562H3k4me3StdRawDataRep0.n1.q10.sorted.rmdup.non_black_broad_peak_8318	5.6363	.	Proximal_TD	ENST00000424756.1(MIPEPP3)::ENST00000412105.1(MIPEPP3)	1.681607::0.047438	0.5275::0.0575	0	0	0	0	0	.	.	.	.	.	.	0::0
chr13	22031979	22033461	wgEncodeBroadHistoneK562H3k4me3StdRawDataRep0.n1.q10.sorted.rmdup.non_black_broad_peak_8319	4.81857	.	Proximal_TD	ENST00000415724.1(ZDHHC20);ENST00000422251.1(ZDHHC20);ENST00000320220.9(ZDHHC20)::ENST00000382466.3(ZDHHC20)::ENST00000542645.1(ZDHHC20)::ENST00000400590.3(ZDHHC20)	5.192266::4.701966::0::0	0.0;0.0;1.57::1.3525::0.0475::4.76	0	0	0	0	0	.	.	.	.	.	.	0::0::0::0
chr13	22176820	22178883	wgEncodeBroadHistoneK562H3k4me3StdRawDataRep0.n1.q10.sorted.rmdup.non_black_broad_peak_8322	3.83328	.	Proximal_TD	ENST00000476895.1(MICU2)::ENST00000469058.1(MICU2)::ENST00000468222.2(MICU2)::ENST00000382374.4(MICU2)	0::34.637817::34.637817::0	0.04::0.205::0.0::23.565	0	0	0	0	0	.	.	.	.	.	.	0::0.0305098322044::0.0305098322044::0
chr13	22244307	22245563	wgEncodeBroadHistoneK562H3k4me3StdRawDataRep0.n1.q10.sorted.rmdup.non_black_broad_peak_8324	9.27449	.	Proximal_TD	ENST00000382353.5(FGF9)::ENST00000461657.1(FGF9)	0::0	0.0025::0.0	0	0	0	0	0	.	.	.	.	.	.	0::0
chr13	22614942	22615554	wgEncodeBroadHistoneK562H3k4me3StdRawDataRep0.n1.q10.sorted.rmdup.non_black_broad_peak_8325	4.94545	.	Distal_TD	.	.	.	0	0	0	0	0	.	.	.	.	.	.	.
chr13	23318938	23319538	wgEncodeBroadHistoneK562H3k4me3StdRawDataRep0.n1.q10.sorted.rmdup.non_black_broad_peak_8327	3.29221	.	Distal_TD	.	.	.	0	0	0	0	0	.	.	.	.	.	.	.
chr13	23489203	23490555	wgEncodeBroadHistoneK562H3k4me3StdRawDataRep0.n1.q10.sorted.rmdup.non_black_broad_peak_8330	3.62534	.	Proximal_TD	ENST00000417358.1(NUS1P2)::ENST00000577004.1(LINC00621)::ENST00000575845.1(RP11-124N19.3)	0::0::0	0.3775::0.025::0.0	0	0	0	0	0	.	.	.	.	.	.	0::0::0
chr13	23948340	23950422	wgEncodeBroadHistoneK562H3k4me3StdRawDataRep0.n1.q10.sorted.rmdup.non_black_broad_peak_8333	5.13816	.	Proximal_TD	ENST00000434567.2(RPLP1P13)::ENST00000402364.1(SACS)	0::3.485783	0.0::5.2075	0	0	0	0	0	.	.	.	.	.	.	0::0
chr13	24152801	24153419	wgEncodeBroadHistoneK562H3k4me3StdRawDataRep0.n1.q10.sorted.rmdup.non_black_broad_peak_8336	4.55876	.	Proximal_TD	ENST00000464735.1(TNFRSF19)::ENST00000382258.4(TNFRSF19)::ENST00000382263.3(TNFRSF19)	0.0::0.0::0.0	0.0::0.0::0.0025	0	0	0	0	0	.	.	.	.	.	.	0::0::0
chr13	24462621	24464396	wgEncodeBroadHistoneK562H3k4me3StdRawDataRep0.n1.q10.sorted.rmdup.non_black_broad_peak_8339	6.98565	.	Proximal_TD	ENST00000382133.4(C1QTNF9B-AS1)::ENST00000469167.1(MIPEP)::ENST00000382172.3(MIPEP)::ENST00000435039.2(C1QTNF9B-AS1)::ENST00000417034.1(C1QTNF9B-AS1)	0.233286::6.688543::6.688543::0.041955::0	0.32::0.0975::7.1225::0.0::0.0	0	0	0	0	0	.	.	.	.	.	.	0::0::0::0::0
chr13	24734439	24735214	wgEncodeBroadHistoneK562H3k4me3StdRawDataRep0.n1.q10.sorted.rmdup.non_black_broad_peak_8340	8.01246	.	Proximal_TD	ENST00000382108.3(SPATA13)::ENST00000382095.4(SPATA13)	0.090971::0.090971	0.01::0.0225	0	0	0	0	0	.	.	.	.	.	.	0::0
chr13	25079747	25080546	wgEncodeBroadHistoneK562H3k4me3StdRawDataRep0.n1.q10.sorted.rmdup.non_black_broad_peak_8341	8.63064	.	Distal_TD	.	.	.	0	0	0	0	0	.	.	.	.	.	.	.
chr13	25084905	25087509	wgEncodeBroadHistoneK562H3k4me3StdRawDataRep0.n1.q10.sorted.rmdup.non_black_broad_peak_8342	4.02961	.	Proximal_TD	ENST00000381989.3(PARP4)	0	13.665	0	0	0	0	0	.	.	.	.	.	.	0
chr13	25494985	25497985	wgEncodeBroadHistoneK562H3k4me3StdRawDataRep0.n1.q10.sorted.rmdup.non_black_broad_peak_8344	6.54314	.	Proximal_TD	ENST00000545981.1(CENPJ)::ENST00000381884.4(CENPJ)	22.817716::0	4.385::15.4475	1	0	0	1	0	.	.	.	.	.	.	0.063194323716::0
chr13	25505923	25508621	wgEncodeBroadHistoneK562H3k4me3StdRawDataRep0.n1.q10.sorted.rmdup.non_black_broad_peak_8345	3.271	.	Distal_TD	.	.	.	1	0	0	0	1	.	.	.	ENST00000545981.1(CENPJ)::ENST00000381884.4(CENPJ)	22.817716::0	4.385::15.4475	.
chr13	25655089	25655518	wgEncodeBroadHistoneK562H3k4me3StdRawDataRep0.n1.q10.sorted.rmdup.non_black_broad_peak_8348	3.7354	.	Distal_TD	.	.	.	0	0	0	0	0	.	.	.	.	.	.	.
chr13	25860464	25862273	wgEncodeBroadHistoneK562H3k4me3StdRawDataRep0.n1.q10.sorted.rmdup.non_black_broad_peak_8349	4.73524	.	Proximal_TD	ENST00000540661.1(MTMR6)::ENST00000381801.5(MTMR6)	0::0	0.875::6.1125	1	0	0	0	1	.	.	.	ENST00000568856.2(RP11-271M24.2)::ENST00000381736.3(NUPL1)::ENST00000481980.1(NUPL1)::ENST00000490231.1(NUPL1);ENST00000465068.1(NUPL1)::ENST00000463407.1(NUPL1);ENST00000466694.1(NUPL1)::ENST00000381718.3(NUPL1)::ENST00000495460.1(NUPL1)::ENST00000381747.3(NUPL1)	0::0::0::56.953279::57.484783::57.484783::57.484783::57.484783	0.0375::24.1775::0.115::0.215;0.0::5.145;0.6325::0.0::0.0425::0.0	0::0
chr13	25875266	25877284	wgEncodeBroadHistoneK562H3k4me3StdRawDataRep0.n1.q10.sorted.rmdup.non_black_broad_peak_8350	5.86032	.	Proximal_TD	ENST00000568856.2(RP11-271M24.2)::ENST00000381736.3(NUPL1)::ENST00000481980.1(NUPL1)::ENST00000490231.1(NUPL1);ENST00000465068.1(NUPL1)::ENST00000463407.1(NUPL1);ENST00000466694.1(NUPL1)::ENST00000381718.3(NUPL1)::ENST00000495460.1(NUPL1)::ENST00000381747.3(NUPL1)	0::0::0::56.953279::57.484783::57.484783::57.484783::57.484783	0.0375::24.1775::0.115::0.215;0.0::5.145;0.6325::0.0::0.0425::0.0	2	0	0	1	1	.	.	.	ENST00000540661.1(MTMR6)::ENST00000381801.5(MTMR6)	0::0	0.875::6.1125	0::0::0::0.0697190750958::0.0697190750958::0.0697190750958::0.0697190750958::0.0697190750958
chr13	25925983	25926899	wgEncodeBroadHistoneK562H3k4me3StdRawDataRep0.n1.q10.sorted.rmdup.non_black_broad_peak_8351	4.32966	.	Distal_TD	.	.	.	0	0	0	0	0	.	.	.	.	.	.	.
chr13	25953334	25955330	wgEncodeBroadHistoneK562H3k4me3StdRawDataRep0.n1.q10.sorted.rmdup.non_black_broad_peak_8353	5.50097	.	Distal_TD	.	.	.	1	0	0	0	1	.	.	.	ENST00000568856.2(RP11-271M24.2)::ENST00000381736.3(NUPL1)::ENST00000481980.1(NUPL1)::ENST00000490231.1(NUPL1);ENST00000465068.1(NUPL1)::ENST00000463407.1(NUPL1);ENST00000466694.1(NUPL1)::ENST00000381718.3(NUPL1)::ENST00000495460.1(NUPL1)::ENST00000381747.3(NUPL1)	0::0::0::56.953279::57.484783::57.484783::57.484783::57.484783	0.0375::24.1775::0.115::0.215;0.0::5.145;0.6325::0.0::0.0425::0.0	.
chr13	25966129	25966420	wgEncodeBroadHistoneK562H3k4me3StdRawDataRep0.n1.q10.sorted.rmdup.non_black_broad_peak_8354	3.62929	.	Distal_TD	.	.	.	0	0	0	0	0	.	.	.	.	.	.	.
chr13	26760117	26760695	wgEncodeBroadHistoneK562H3k4me3StdRawDataRep0.n1.q10.sorted.rmdup.non_black_broad_peak_8356	3.68838	.	Distal_TD	.	.	.	0	0	0	0	0	.	.	.	.	.	.	.
chr13	26794782	26797187	wgEncodeBroadHistoneK562H3k4me3StdRawDataRep0.n1.q10.sorted.rmdup.non_black_broad_peak_8357	6.00079	.	Proximal_TD	ENST00000476347.1(RNF6)::ENST00000381570.3(RNF6)::ENST00000498039.1(RNF6)::ENST00000399762.2(RNF6)::ENST00000346166.3(RNF6)::ENST00000474280.1(RNF6)::ENST00000468480.1(RNF6)::ENST00000381588.4(RNF6)	0::0::3.353254::3.353254::3.353254::0::9.993359::0	0.3025::0.625::0.0::0.4075::16.125::1.675::0.8175::0.87	2	0	0	0	1	.	.	.	ENST00000381527.3(CDK8)::ENST00000536792.1(CDK8)	3.954992::0	5.085::4.3475	0::0::0::0::0::0::0::0
chr13	26827616	26830766	wgEncodeBroadHistoneK562H3k4me3StdRawDataRep0.n1.q10.sorted.rmdup.non_black_broad_peak_8358	5.4712	.	Proximal_TD	ENST00000381527.3(CDK8)::ENST00000536792.1(CDK8)	3.954992::0	5.085::4.3475	2	0	0	0	1	.	.	.	ENST00000476347.1(RNF6)::ENST00000381570.3(RNF6)::ENST00000498039.1(RNF6)::ENST00000399762.2(RNF6)::ENST00000346166.3(RNF6)::ENST00000474280.1(RNF6)::ENST00000468480.1(RNF6)::ENST00000381588.4(RNF6)	0::0::3.353254::3.353254::3.353254::0::9.993359::0	0.3025::0.625::0.0::0.4075::16.125::1.675::0.8175::0.87	0::0
chr13	27557400	27557805	wgEncodeBroadHistoneK562H3k4me3StdRawDataRep0.n1.q10.sorted.rmdup.non_black_broad_peak_8362	2.63148	.	Distal_TD	.	.	.	0	0	0	0	0	.	.	.	.	.	.	.
chr13	27698995	27700861	wgEncodeBroadHistoneK562H3k4me3StdRawDataRep0.n1.q10.sorted.rmdup.non_black_broad_peak_8364	5.53571	.	Distal_TD	.	.	.	1	0	0	0	1	.	.	.	ENST00000311549.6(RPL21)::ENST00000461690.1(RPL21)::ENST00000272274.4(RPL21)::ENST00000319826.4(RPL21)::ENST00000326092.4(RPL21)::ENST00000493317.1(RPL21)::ENST00000483765.1(RPL21)	32.3079::26.41615::26.41615::26.41615::23.25038::0::0	635.8::195.0075::291.3725::4.9475::27.47::172.76::2.3975	.
chr13	27712105	27713236	wgEncodeBroadHistoneK562H3k4me3StdRawDataRep0.n1.q10.sorted.rmdup.non_black_broad_peak_8366	3.62877	.	Distal_TD	.	.	.	0	0	0	0	0	.	.	.	.	.	.	.
chr13	27744390	27747082	wgEncodeBroadHistoneK562H3k4me3StdRawDataRep0.n1.q10.sorted.rmdup.non_black_broad_peak_8367	5.63562	.	Proximal_TD	ENST00000282344.6(USP12)::ENST00000452222.1(USP12-AS2)	0::0	7.765::0.0625	3	0	0	1	1	.	.	.	ENST00000311549.6(RPL21)::ENST00000461690.1(RPL21)::ENST00000272274.4(RPL21)::ENST00000319826.4(RPL21)::ENST00000326092.4(RPL21)::ENST00000493317.1(RPL21)::ENST00000483765.1(RPL21)	32.3079::26.41615::26.41615::26.41615::23.25038::0::0	635.8::195.0075::291.3725::4.9475::27.47::172.76::2.3975	0::0
chr13	27756898	27757247	wgEncodeBroadHistoneK562H3k4me3StdRawDataRep0.n1.q10.sorted.rmdup.non_black_broad_peak_8368	6.02941	.	Distal_TD	.	.	.	1	0	0	0	1	.	.	.	ENST00000282344.6(USP12)::ENST00000452222.1(USP12-AS2)	0::0	7.765::0.0625	.
chr13	27824342	27828461	wgEncodeBroadHistoneK562H3k4me3StdRawDataRep0.n1.q10.sorted.rmdup.non_black_broad_peak_8371	3.73811	.	Proximal_TD	ENST00000311549.6(RPL21)::ENST00000461690.1(RPL21)::ENST00000272274.4(RPL21)::ENST00000319826.4(RPL21)::ENST00000326092.4(RPL21)::ENST00000493317.1(RPL21)::ENST00000483765.1(RPL21)	32.3079::26.41615::26.41615::26.41615::23.25038::0::0	635.8::195.0075::291.3725::4.9475::27.47::172.76::2.3975	3	0	0	1	1	.	.	.	ENST00000282344.6(USP12)::ENST00000452222.1(USP12-AS2)	0::0	7.765::0.0625	0.0339423165896::0.0345785148855::0.0345785148855::0.0345785148855::0.0345785148855::0::0
chr13	27844439	27845742	wgEncodeBroadHistoneK562H3k4me3StdRawDataRep0.n1.q10.sorted.rmdup.non_black_broad_peak_8372	2.74772	.	Proximal_TD	ENST00000241463.4(RASL11A)::ENST00000475647.1(RASL11A)::ENST00000480803.1(RASL11A)	0::0::0	0.2425::0.165::0.275	0	0	0	0	0	.	.	.	.	.	.	0::0::0
chr13	27936280	27936961	wgEncodeBroadHistoneK562H3k4me3StdRawDataRep0.n1.q10.sorted.rmdup.non_black_broad_peak_8373	3.13693	.	Distal_TD	.	.	.	0	0	0	0	0	.	.	.	.	.	.	.
chr13	27998114	28002111	wgEncodeBroadHistoneK562H3k4me3StdRawDataRep0.n1.q10.sorted.rmdup.non_black_broad_peak_8375	2.78086	.	Proximal_TD	ENST00000381140.4(GTF3A)::ENST00000435781.1(GTF3A)::ENST00000419181.1(GTF3A)::ENST00000438571.1(GTF3A)::ENST00000466776.1(GTF3A)::ENST00000470606.1(GTF3A)::ENST00000493903.1(GTF3A)	121.014945::0::4.792533::5.433034::0.795254::0::0	84.275::0.5325::6.13::0.565::0.7475::1.8375::2.1975	3	0	1	0	1	ENST00000563843.1(PAN3-AS1)::ENST00000380958.3(PAN3<OG><TSG>)::ENST00000399613.1(PAN3<OG><TSG>)	0::4.746257::0	1.7325::0.0::4.885	ENST00000471771.1(MTIF3)::ENST00000461838.1(MTIF3)::ENST00000485959.1(MTIF3)::ENST00000493719.1(MTIF3)::ENST00000405591.2(MTIF3)::ENST00000460973.1(MTIF3)::ENST00000464753.1(MTIF3)::ENST00000381116.1(MTIF3)::ENST00000381120.3(MTIF3)::ENST00000484342.2(MTIF3)::ENST00000485650.1(MTIF3)::ENST00000431572.2(MTIF3)	0.0::8.100587::8.100587::8.100587::0::0::0::16.454864::16.454864::16.21104::16.21104::0	0.0625::0.0::0.1125::0.0::1.7375::0.0275::2.9375::0.0325::20.185::0.34::0.015::1.565	0.00837995338441::0::0::0::0::0::0
chr13	28023194	28025784	wgEncodeBroadHistoneK562H3k4me3StdRawDataRep0.n1.q10.sorted.rmdup.non_black_broad_peak_8376	3.89081	.	Proximal_TD	ENST00000471771.1(MTIF3)::ENST00000461838.1(MTIF3)::ENST00000485959.1(MTIF3)::ENST00000493719.1(MTIF3)::ENST00000405591.2(MTIF3)::ENST00000460973.1(MTIF3)::ENST00000464753.1(MTIF3)::ENST00000381116.1(MTIF3)::ENST00000381120.3(MTIF3)::ENST00000484342.2(MTIF3)::ENST00000485650.1(MTIF3)::ENST00000431572.2(MTIF3)	0.0::8.100587::8.100587::8.100587::0::0::0::16.454864::16.454864::16.21104::16.21104::0	0.0625::0.0::0.1125::0.0::1.7375::0.0275::2.9375::0.0325::20.185::0.34::0.015::1.565	2	0	0	0	1	.	.	.	ENST00000381140.4(GTF3A)::ENST00000435781.1(GTF3A)::ENST00000419181.1(GTF3A)::ENST00000438571.1(GTF3A)::ENST00000466776.1(GTF3A)::ENST00000470606.1(GTF3A)::ENST00000493903.1(GTF3A)	121.014945::0::4.792533::5.433034::0.795254::0::0	84.275::0.5325::6.13::0.565::0.7475::1.8375::2.1975	0::0::0::0::0::0::0::0.0404522207528::0.0404522207528::0.0404522207528::0.0404522207528::0
chr13	28029380	28030006	wgEncodeBroadHistoneK562H3k4me3StdRawDataRep0.n1.q10.sorted.rmdup.non_black_broad_peak_8377	6.30596	.	Distal_TD	.	.	.	0	0	0	0	0	.	.	.	.	.	.	.
chr13	28193678	28197603	wgEncodeBroadHistoneK562H3k4me3StdRawDataRep0.n1.q10.sorted.rmdup.non_black_broad_peak_8379	3.52729	.	Proximal_TD	ENST00000316334.3(LNX2<OG>)::ENST00000302979.3(POLR1D)::ENST00000399697.3(POLR1D)::ENST00000465887.1(POLR1D)::ENST00000489647.1(POLR1D)::ENST00000399696.1(POLR1D)	0::3.873087::85.591223::85.591223::85.591223::85.591223	3.355::1.26::6.3675::0.0175::2.1825::63.0725	0	0	0	0	0	.	.	.	.	.	.	0::0::0.0121340263276::0.0121340263276::0.0121340263276::0.0121340263276
chr13	28710559	28716576	wgEncodeBroadHistoneK562H3k4me3StdRawDataRep0.n1.q10.sorted.rmdup.non_black_broad_peak_8383	5.08341	.	Proximal_BD	ENST00000563843.1(PAN3-AS1)::ENST00000380958.3(PAN3<OG><TSG>)::ENST00000399613.1(PAN3<OG><TSG>)	0::4.746257::0	1.7325::0.0::4.885	1	0	0	0	1	.	.	.	ENST00000381140.4(GTF3A)::ENST00000435781.1(GTF3A)::ENST00000419181.1(GTF3A)::ENST00000438571.1(GTF3A)::ENST00000466776.1(GTF3A)::ENST00000470606.1(GTF3A)::ENST00000493903.1(GTF3A)	121.014945::0::4.792533::5.433034::0.795254::0::0	84.275::0.5325::6.13::0.565::0.7475::1.8375::2.1975	0::0::0
chr13	28981951	28983402	wgEncodeBroadHistoneK562H3k4me3StdRawDataRep0.n1.q10.sorted.rmdup.non_black_broad_peak_8386	4.48825	.	Distal_TD	.	.	.	0	0	0	0	0	.	.	.	.	.	.	.
chr13	29025447	29026136	wgEncodeBroadHistoneK562H3k4me3StdRawDataRep0.n1.q10.sorted.rmdup.non_black_broad_peak_8387	1.97883	.	Distal_TD	.	.	.	0	0	0	0	0	.	.	.	.	.	.	.
chr13	29106007	29107746	wgEncodeBroadHistoneK562H3k4me3StdRawDataRep0.n1.q10.sorted.rmdup.non_black_broad_peak_8389	3.82358	.	Distal_TD	.	.	.	0	0	0	0	0	.	.	.	.	.	.	.
chr13	29148716	29149551	wgEncodeBroadHistoneK562H3k4me3StdRawDataRep0.n1.q10.sorted.rmdup.non_black_broad_peak_8390	6.2274	.	Distal_TD	.	.	.	0	0	0	0	0	.	.	.	.	.	.	.
chr13	29231821	29234879	wgEncodeBroadHistoneK562H3k4me3StdRawDataRep0.n1.q10.sorted.rmdup.non_black_broad_peak_8393	3.21143	.	Proximal_TD	ENST00000380842.4(POMP);ENST00000460403.1(POMP)	131.512	89.505;0.31	0	0	0	0	0	.	.	.	.	.	.	0.0189765
chr13	29281988	29282342	wgEncodeBroadHistoneK562H3k4me3StdRawDataRep0.n1.q10.sorted.rmdup.non_black_broad_peak_8395	2.05446	.	Proximal_TD	ENST00000475385.1(SLC46A3)	0	0.06	0	0	0	0	0	.	.	.	.	.	.	0
chr13	29292256	29293058	wgEncodeBroadHistoneK562H3k4me3StdRawDataRep0.n1.q10.sorted.rmdup.non_black_broad_peak_8397	2.21041	.	Proximal_TD	ENST00000266943.6(SLC46A3)::ENST00000380814.4(SLC46A3)	0.471627::0.558295	0.2175::0.015	0	0	0	0	0	.	.	.	.	.	.	0::0
chr13	30002759	30003102	wgEncodeBroadHistoneK562H3k4me3StdRawDataRep0.n1.q10.sorted.rmdup.non_black_broad_peak_8401	4.94018	.	Proximal_TD	ENST00000380808.2(MTUS2)::ENST00000542829.1(MTUS2)	0.041955::0.0	0.0325::0.03	0	0	0	0	0	.	.	.	.	.	.	0::0
chr13	30167515	30170344	wgEncodeBroadHistoneK562H3k4me3StdRawDataRep0.n1.q10.sorted.rmdup.non_black_broad_peak_8405	4.53932	.	Proximal_TD	ENST00000380752.5(SLC7A1)	8.0025	5.3125	0	0	0	0	0	.	.	.	.	.	.	0
chr13	30422987	30424865	wgEncodeBroadHistoneK562H3k4me3StdRawDataRep0.n1.q10.sorted.rmdup.non_black_broad_peak_8406	3.63637	.	Proximal_TD	ENST00000380680.4(UBL3)	0	1.3825	0	0	0	0	0	.	.	.	.	.	.	0
chr13	30688798	30689257	wgEncodeBroadHistoneK562H3k4me3StdRawDataRep0.n1.q10.sorted.rmdup.non_black_broad_peak_8408	6.4487	.	Distal_TD	.	.	.	0	0	0	0	0	.	.	.	.	.	.	.
chr13	30880334	30883346	wgEncodeBroadHistoneK562H3k4me3StdRawDataRep0.n1.q10.sorted.rmdup.non_black_broad_peak_8413	4.38126	.	Proximal_TD	ENST00000414289.1(KATNAL1)::ENST00000380617.3(KATNAL1)::ENST00000441394.1(KATNAL1)::ENST00000380615.3(KATNAL1)	0.475428::0.138409::0.138409::0.861139	0.0325::1.6625::0.135::2.45	0	0	0	0	0	.	.	.	.	.	.	0::0::0::0
chr13	30968982	30970004	wgEncodeBroadHistoneK562H3k4me3StdRawDataRep0.n1.q10.sorted.rmdup.non_black_broad_peak_8416	2.47971	.	Distal_TD	.	.	.	0	0	0	0	0	.	.	.	.	.	.	.
chr13	30995161	30997100	wgEncodeBroadHistoneK562H3k4me3StdRawDataRep0.n1.q10.sorted.rmdup.non_black_broad_peak_8418	2.22871	.	Proximal_TD	ENST00000420694.1(LINC01058)	0.267228	0	0	0	0	0	0	.	.	.	.	.	.	0
chr13	31037330	31041490	wgEncodeBroadHistoneK562H3k4me3StdRawDataRep0.n1.q10.sorted.rmdup.non_black_broad_peak_8419	2.34429	.	Proximal_TD	ENST00000490788.1(HMGB1)::ENST00000399489.1(HMGB1)::ENST00000339872.4(HMGB1)::ENST00000399494.1(HMGB1)::ENST00000468384.1(HMGB1)::ENST00000326004.4(HMGB1)::ENST00000341423.5(HMGB1)::ENST00000398908.3(HMGB1)	0::0::0::0::149.840141::149.840141::147.203068::0	13.085::4.52::0.1725::33.95::3.5725::269.585::209.1775::0.0	1	0	1	0	0	ENST00000405805.1(HMGB1)::ENST00000465952.1(USPL1)::ENST00000255304.4(USPL1)	0::0::0	6.2225::1.785::7.18	.	.	.	0::0::0::0::0.0451405483485::0.0451405483485::0.0451405483485::0
chr13	31189253	31194808	wgEncodeBroadHistoneK562H3k4me3StdRawDataRep0.n1.q10.sorted.rmdup.non_black_broad_peak_8420	4.25524	.	Proximal_BD	ENST00000405805.1(HMGB1)::ENST00000465952.1(USPL1)::ENST00000255304.4(USPL1)	0::0::0	6.2225::1.785::7.18	2	0	1	0	1	ENST00000405805.1(HMGB1)::ENST00000465952.1(USPL1)::ENST00000255304.4(USPL1)	0::0::0	6.2225::1.785::7.18	ENST00000490788.1(HMGB1)::ENST00000399489.1(HMGB1)::ENST00000339872.4(HMGB1)::ENST00000399494.1(HMGB1)::ENST00000468384.1(HMGB1)::ENST00000326004.4(HMGB1)::ENST00000341423.5(HMGB1)::ENST00000398908.3(HMGB1)	0::0::0::0::149.840141::149.840141::147.203068::0	13.085::4.52::0.1725::33.95::3.5725::269.585::209.1775::0.0	0::0::0
chr13	31247487	31248922	wgEncodeBroadHistoneK562H3k4me3StdRawDataRep0.n1.q10.sorted.rmdup.non_black_broad_peak_8422	2.96319	.	Distal_TD	.	.	.	0	0	0	0	0	.	.	.	.	.	.	.
chr13	31264210	31264957	wgEncodeBroadHistoneK562H3k4me3StdRawDataRep0.n1.q10.sorted.rmdup.non_black_broad_peak_8423	3.94325	.	Distal_TD	.	.	.	0	0	0	0	0	.	.	.	.	.	.	.
chr13	31733009	31737550	wgEncodeBroadHistoneK562H3k4me3StdRawDataRep0.n1.q10.sorted.rmdup.non_black_broad_peak_8425	4.15709	.	Proximal_TD	ENST00000380406.5(HSPH1)::ENST00000602786.1(HSPH1);ENST00000320027.5(HSPH1);ENST00000380405.4(HSPH1)::ENST00000429785.2(HSPH1)::ENST00000445273.2(HSPH1)	40.559064::40.559064::3.505355::0.286102	0.0::0.0;39.7525;1.335::18.805::0.71	0	0	0	0	0	.	.	.	.	.	.	0.135107455423::0.135107455423::0::0
chr13	31773709	31775299	wgEncodeBroadHistoneK562H3k4me3StdRawDataRep0.n1.q10.sorted.rmdup.non_black_broad_peak_8426	1.79379	.	Proximal_TD	ENST00000343307.4(B3GALTL)	2.75917	3.015	0	0	0	0	0	.	.	.	.	.	.	0
chr13	31914553	31915111	wgEncodeBroadHistoneK562H3k4me3StdRawDataRep0.n1.q10.sorted.rmdup.non_black_broad_peak_8427	1.76876	.	Distal_TD	.	.	.	0	0	0	0	0	.	.	.	.	.	.	.
chr13	32420360	32420731	wgEncodeBroadHistoneK562H3k4me3StdRawDataRep0.n1.q10.sorted.rmdup.non_black_broad_peak_8428	3.86488	.	Proximal_TD	ENST00000428783.1(EEF1DP3)	0	0	0	0	0	0	0	.	.	.	.	.	.	0
chr13	32889068	32891030	wgEncodeBroadHistoneK562H3k4me3StdRawDataRep0.n1.q10.sorted.rmdup.non_black_broad_peak_8430	3.65341	.	Proximal_TD	ENST00000345108.6(ZAR1L)::ENST00000533490.2(ZAR1L)::ENST00000380152.3(BRCA2<TSG><CCG>)::ENST00000544455.1(BRCA2<TSG><CCG>)::ENST00000530893.2(BRCA2<TSG><CCG>)	0::0.0::17.958188::17.958188::18.24239	0.0075::0.005::0.09::7.31::0.0	0	0	0	0	0	.	.	.	.	.	.	0::0::0.0898823138729::0.0898823138729::0.0898823138729
chr13	33111318	33113716	wgEncodeBroadHistoneK562H3k4me3StdRawDataRep0.n1.q10.sorted.rmdup.non_black_broad_peak_8435	3.15377	.	Proximal_TD	ENST00000475731.1(N4BP2L2)::ENST00000512755.1(N4BP2L2)::ENST00000446957.2(N4BP2L2)::ENST00000504114.1(N4BP2L2)::ENST00000267068.3(N4BP2L2)::ENST00000511143.1(N4BP2L2);ENST00000357505.6(N4BP2L2)::ENST00000399396.3(N4BP2L2)::ENST00000483088.1(N4BP2L2)::ENST00000505213.1(N4BP2L2)	0::0::0::2.215619::31.68735::29.652096::29.652096::1.3973::1.3973	0.0::6.025::0.0::0.55::19.415::0.255;0.0::0.89::10.505::1.045	0	0	0	0	0	.	.	.	.	.	.	0::0::0::0::0.0552725894865::0.0552725894865::0.0552725894865::0::0
chr13	33159779	33163310	wgEncodeBroadHistoneK562H3k4me3StdRawDataRep0.n1.q10.sorted.rmdup.non_black_broad_peak_8436	2.67913	.	Proximal_TD	ENST00000315596.10(PDS5B)::ENST00000450460.1(PDS5B)	3.840737::4.274743	4.32::0.13	0	0	0	0	0	.	.	.	.	.	.	0::0
chr13	34115893	34118064	wgEncodeBroadHistoneK562H3k4me3StdRawDataRep0.n1.q10.sorted.rmdup.non_black_broad_peak_8438	5.47479	.	Distal_TD	.	.	.	0	0	0	0	0	.	.	.	.	.	.	.
chr13	34360847	34361583	wgEncodeBroadHistoneK562H3k4me3StdRawDataRep0.n1.q10.sorted.rmdup.non_black_broad_peak_8441	7.74362	.	Distal_TD	.	.	.	0	0	0	0	0	.	.	.	.	.	.	.
chr13	34391562	34393957	wgEncodeBroadHistoneK562H3k4me3StdRawDataRep0.n1.q10.sorted.rmdup.non_black_broad_peak_8442	5.73113	.	Proximal_TD	ENST00000380071.3(RFC3)::ENST00000434425.1(RFC3)	10.139416::10.139416	31.79::1.1775	0	0	0	0	0	.	.	.	.	.	.	0::0
chr13	36787512	36788657	wgEncodeBroadHistoneK562H3k4me3StdRawDataRep0.n1.q10.sorted.rmdup.non_black_broad_peak_8444	9.78934	.	Proximal_TD	ENST00000317764.6(SOHLH2)::ENST00000379881.3(SOHLH2)	0.823946::0.823946	2.0525::8.5725	0	0	0	0	0	.	.	.	.	.	.	0::0
chr13	36870413	36872971	wgEncodeBroadHistoneK562H3k4me3StdRawDataRep0.n1.q10.sorted.rmdup.non_black_broad_peak_8445	7.63722	.	Proximal_TD	ENST00000491049.2(CCDC169);ENST00000503173.1(CCDC169);ENST00000506800.1(CCDC169);ENST00000239860.6(CCDC169)::ENST00000379862.2(CCDC169);ENST00000239859.7(CCDC169)::ENST00000379864.2(CCDC169);ENST00000510088.1(CCDC169)::ENST00000477250.1(CCDC169);ENST00000486683.1(CCDC169)::ENST00000471781.1(CCDC169)::ENST00000485600.1(CCDC169)::ENST00000479850.2(CCDC169)::ENST00000554962.1(SOHLH2)::ENST0000051116…	6.162259::6.162259::0::0::0::0::0::0::0	0.06;1.0575;0.0425;0.16::0.12;1.725::1.035;1.58::1.725;0.79::0.0::0.9425::0.315::0.0275::0.0275	1	0	0	0	1	.	.	.	ENST00000476377.1(SPG20)::ENST00000438666.2(SPG20);ENST00000495510.1(SPG20)::ENST00000488319.1(SPG20OS)::ENST00000493739.1(SPG20OS);ENST00000379848.2(SPG20OS)::ENST00000494062.2(SPG20)::ENST00000494703.1(SPG20)::ENST00000451493.1(SPG20)	0::6.596068::0::0::2.645832::8.79515::0	0.485::0.8825;1.32::0.0::0.0325;0.11::17.9125::7.0225::2.08	0::0::0::0::0::0::0::0::0
chr13	36917933	36921212	wgEncodeBroadHistoneK562H3k4me3StdRawDataRep0.n1.q10.sorted.rmdup.non_black_broad_peak_8446	5.88554	.	Proximal_TD	ENST00000476377.1(SPG20)::ENST00000438666.2(SPG20);ENST00000495510.1(SPG20)::ENST00000488319.1(SPG20OS)::ENST00000493739.1(SPG20OS);ENST00000379848.2(SPG20OS)::ENST00000494062.2(SPG20)::ENST00000494703.1(SPG20)::ENST00000451493.1(SPG20)	0::6.596068::0::0::2.645832::8.79515::0	0.485::0.8825;1.32::0.0::0.0325;0.11::17.9125::7.0225::2.08	2	0	0	0	2	.	.	.	ENST00000491049.2(CCDC169);ENST00000503173.1(CCDC169);ENST00000506800.1(CCDC169);ENST00000239860.6(CCDC169)::ENST00000379862.2(CCDC169);ENST00000239859.7(CCDC169)::ENST00000379864.2(CCDC169);ENST00000510088.1(CCDC169)::ENST00000477250.1(CCDC169);ENST00000486683.1(CCDC169)::ENST00000471781.1(CCDC169)::ENST00000485600.1(CCDC169)::ENST00000479850.2(CCDC169)::ENST00000554962.1(SOHLH2)::ENST0000051116…	6.162259::6.162259::0::0::0::0::0::0::0&&0::6.596068::0::0::2.645832::8.79515::0	0.06;1.0575;0.0425;0.16::0.12;1.725::1.035;1.58::1.725;0.79::0.0::0.9425::0.315::0.0275::0.0275&&0.485::0.8825;1.32::0.0::0.0325;0.11::17.9125::7.0225::2.08	0::0::0::0::0::0::0
chr13	37392809	37395331	wgEncodeBroadHistoneK562H3k4me3StdRawDataRep0.n1.q10.sorted.rmdup.non_black_broad_peak_8447	4.00172	.	Proximal_TD	ENST00000255476.2(RFXAP)	8.9116	1.985	0	0	0	0	0	.	.	.	.	.	.	0
chr13	37571958	37576488	wgEncodeBroadHistoneK562H3k4me3StdRawDataRep0.n1.q10.sorted.rmdup.non_black_broad_peak_8449	4.96448	.	Proximal_TD	ENST00000489088.1(EXOSC8)::ENST00000413537.2(ALG5)::ENST00000239891.3(ALG5);ENST00000443765.1(ALG5)::ENST00000496689.1(ALG5)::ENST00000389704.3(EXOSC8)::ENST00000239893.5(EXOSC8)::ENST00000474661.1(EXOSC8)::ENST00000488108.1(EXOSC8)::ENST00000488779.1(EXOSC8);ENST00000464235.1(EXOSC8)::ENST00000470423.1(EXOSC8)	0::21.010141::0::0::0::27.867544::27.867544::0::0::0	0.0225::0.3725::31.3075;0.0::0.56::47.4025::3.045::1.195::2.2025::0.1525;0.0925::0.285	1	0	0	0	1	.	.	.	ENST00000464744.1(SUPT20H)::ENST00000490716.1(SUPT20H)::ENST00000488590.1(SUPT20H)::ENST00000497318.1(SUPT20H)::ENST00000470359.2(SUPT20H);ENST00000476109.1(SUPT20H)::ENST00000475892.1(SUPT20H)::ENST00000356185.3(SUPT20H)::ENST00000350612.6(SUPT20H);ENST00000495071.2(SUPT20H)::ENST00000542180.1(SUPT20H)::ENST00000360252.4(SUPT20H)	0.047438::0.047438::0.047438::20.746712::20.746712::20.746712::20.746712::0::0::0	0.215::1.27::0.1475::0.0::0.155;0.165::6.2575::0.19::0.57;0.5875::0.0025::1.835	0::0.0267612064827::0::0::0::0.041509506085::0.041509506085::0::0::0
chr13	37632143	37634362	wgEncodeBroadHistoneK562H3k4me3StdRawDataRep0.n1.q10.sorted.rmdup.non_black_broad_peak_8450	5.39733	.	Proximal_TD	ENST00000464744.1(SUPT20H)::ENST00000490716.1(SUPT20H)::ENST00000488590.1(SUPT20H)::ENST00000497318.1(SUPT20H)::ENST00000470359.2(SUPT20H);ENST00000476109.1(SUPT20H)::ENST00000475892.1(SUPT20H)::ENST00000356185.3(SUPT20H)::ENST00000350612.6(SUPT20H);ENST00000495071.2(SUPT20H)::ENST00000542180.1(SUPT20H)::ENST00000360252.4(SUPT20H)	0.047438::0.047438::0.047438::20.746712::20.746712::20.746712::20.746712::0::0::0	0.215::1.27::0.1475::0.0::0.155;0.165::6.2575::0.19::0.57;0.5875::0.0025::1.835	1	0	0	0	1	.	.	.	ENST00000489088.1(EXOSC8)::ENST00000413537.2(ALG5)::ENST00000239891.3(ALG5);ENST00000443765.1(ALG5)::ENST00000496689.1(ALG5)::ENST00000389704.3(EXOSC8)::ENST00000239893.5(EXOSC8)::ENST00000474661.1(EXOSC8)::ENST00000488108.1(EXOSC8)::ENST00000488779.1(EXOSC8);ENST00000464235.1(EXOSC8)::ENST00000470423.1(EXOSC8)	0::21.010141::0::0::0::27.867544::27.867544::0::0::0	0.0225::0.3725::31.3075;0.0::0.56::47.4025::3.045::1.195::2.2025::0.1525;0.0925::0.285	0::0::0::0.0227406047358::0.0227406047358::0.0227406047358::0.0227406047358::0::0::0
chr13	38444021	38444533	wgEncodeBroadHistoneK562H3k4me3StdRawDataRep0.n1.q10.sorted.rmdup.non_black_broad_peak_8453	3.83691	.	Proximal_TD	ENST00000426868.2(TRPC4)::ENST00000355779.2(TRPC4);ENST00000379673.2(TRPC4);ENST00000358477.2(TRPC4);ENST00000379681.3(TRPC4);ENST00000338947.5(TRPC4)::ENST00000379705.3(TRPC4);ENST00000447043.1(TRPC4)	0.0::0.0::0	0.0::0.0;0.0;0.0;0.0;0.0::0.0;0.0	0	0	0	0	0	.	.	.	.	.	.	0::0::0
chr13	38518907	38519125	wgEncodeBroadHistoneK562H3k4me3StdRawDataRep0.n1.q10.sorted.rmdup.non_black_broad_peak_8456	3.72923	.	Distal_TD	.	.	.	0	0	0	0	0	.	.	.	.	.	.	.
chr13	38922726	38925068	wgEncodeBroadHistoneK562H3k4me3StdRawDataRep0.n1.q10.sorted.rmdup.non_black_broad_peak_8459	3.20464	.	Proximal_TD	ENST00000379649.1(UFM1)::ENST00000239878.4(UFM1)::ENST00000379641.1(UFM1)	38.432075::0::0	1.495::26.0075::0.0	0	0	0	0	0	.	.	.	.	.	.	0.026497255108::0::0
chr13	39608800	39614915	wgEncodeBroadHistoneK562H3k4me3StdRawDataRep0.n1.q10.sorted.rmdup.non_black_broad_peak_8461	5.83439	.	Proximal_BD	ENST00000418503.1(PROSER1)::ENST00000352251.3(PROSER1)::ENST00000350125.3(PROSER1)::ENST00000470258.1(NHLRC3)::ENST00000379600.3(NHLRC3)::ENST00000379599.2(NHLRC3)	3.010768::10.76421::0::5.907199::5.907199::5.109091	0.0::2.555::0.4225::0.545::3.0::1.355	0	0	0	0	0	.	.	.	.	.	.	0::0.0236099914663::0::0::0::0
chr13	40229325	40230857	wgEncodeBroadHistoneK562H3k4me3StdRawDataRep0.n1.q10.sorted.rmdup.non_black_broad_peak_8462	2.83394	.	Proximal_TD	ENST00000416691.1(COG6)::ENST00000542266.1(COG6)::ENST00000422759.2(COG6);ENST00000543804.1(COG6);ENST00000543790.1(COG6)::ENST00000455146.3(COG6)::ENST00000356576.4(COG6)	10.955032::10.955032::10.955032::10.955032::0.0	0.0075::0.02::0.0;0.0;0.0::4.915::0.2525	0	0	0	0	0	.	.	.	.	.	.	0.0308249653521::0.0308249653521::0.0308249653521::0.0308249653521::0
chr13	41238626	41241756	wgEncodeBroadHistoneK562H3k4me3StdRawDataRep0.n1.q10.sorted.rmdup.non_black_broad_peak_8463	2.51784	.	Proximal_TD	ENST00000379561.5(FOXO1<CCG>)	2.28153	0.135	0	0	0	0	0	.	.	.	.	.	.	0
chr13	41343972	41345989	wgEncodeBroadHistoneK562H3k4me3StdRawDataRep0.n1.q10.sorted.rmdup.non_black_broad_peak_8465	5.43805	.	Proximal_TD	ENST00000435009.2(MRPS31)::ENST00000323563.6(MRPS31)	0::26.186578	0.105::23.7275	0	0	0	0	0	.	.	.	.	.	.	0::0.0292251907869
chr13	41351495	41351854	wgEncodeBroadHistoneK562H3k4me3StdRawDataRep0.n1.q10.sorted.rmdup.non_black_broad_peak_8466	3.79174	.	Distal_TD	.	.	.	1	0	0	0	1	.	.	.	ENST00000478827.1(SLC25A15)::ENST00000338625.4(SLC25A15)::ENST00000417731.1(SLC25A15);ENST00000470509.1(SLC25A15)	1.781433::0::0	0.175::13.965::0.0;0.0	.
chr13	41362869	41364731	wgEncodeBroadHistoneK562H3k4me3StdRawDataRep0.n1.q10.sorted.rmdup.non_black_broad_peak_8467	9.84175	.	Proximal_TD	ENST00000478827.1(SLC25A15)::ENST00000338625.4(SLC25A15)::ENST00000417731.1(SLC25A15);ENST00000470509.1(SLC25A15)	1.781433::0::0	0.175::13.965::0.0;0.0	1	0	0	1	0	.	.	.	.	.	.	0::0::0
chr13	41495396	41495896	wgEncodeBroadHistoneK562H3k4me3StdRawDataRep0.n1.q10.sorted.rmdup.non_black_broad_peak_8468	7.17405	.	Proximal_TD	ENST00000604259.1(SUGT1P3)::ENST00000379515.3(TPTE2P5)::ENST00000456963.2(TPTE2P5)::ENST00000304932.4(SUGT1P3)	0.302124::0.245725::0.245725::0.105415	0.0::0.0325::0.0::0.0225	0	0	0	0	0	.	.	.	.	.	.	0::0::0::0
chr13	41554046	41557364	wgEncodeBroadHistoneK562H3k4me3StdRawDataRep0.n1.q10.sorted.rmdup.non_black_broad_peak_8472	3.01715	.	Proximal_TD	ENST00000498824.1(ELF1<TSG>)::ENST00000442101.1(ELF1<TSG>)	0::0	0.0::0.2175	1	0	1	0	0	ENST00000379487.3(WBP4)::ENST00000405737.2(ELF1<TSG>)::ENST00000542082.1(WBP4)	0::0::0.090971	4.6525::1.1825::2.025	.	.	.	0::0
chr13	41578509	41582499	wgEncodeBroadHistoneK562H3k4me3StdRawDataRep0.n1.q10.sorted.rmdup.non_black_broad_peak_8474	5.48106	.	Distal_TD	.	.	.	0	0	0	0	0	.	.	.	.	.	.	.
chr13	41588170	41593744	wgEncodeBroadHistoneK562H3k4me3StdRawDataRep0.n1.q10.sorted.rmdup.non_black_broad_peak_8475	4.55538	.	Proximal_BD	ENST00000239882.3(ELF1<TSG>)	29.5302	18.13	1	0	1	0	0	ENST00000379487.3(WBP4)::ENST00000405737.2(ELF1<TSG>)::ENST00000542082.1(WBP4)	0::0::0.090971	4.6525::1.1825::2.025	.	.	.	0.309503
chr13	41630950	41637272	wgEncodeBroadHistoneK562H3k4me3StdRawDataRep0.n1.q10.sorted.rmdup.non_black_broad_peak_8477	2.58937	.	Proximal_BD	ENST00000379487.3(WBP4)::ENST00000405737.2(ELF1<TSG>)::ENST00000542082.1(WBP4)	0::0::0.090971	4.6525::1.1825::2.025	4	0	1	0	3	ENST00000239882.3(ELF1<TSG>)	29.5302	18.13	ENST00000379485.1(KBTBD6);ENST00000499385.2(KBTBD6)&&ENST00000379483.3(KBTBD7<TSG>)&&ENST00000498824.1(ELF1<TSG>)::ENST00000442101.1(ELF1<TSG>)	2.330196&&1.535792&&0::0	2.7375;0.0&&2.405&&0.0::0.2175	0::0::0
chr13	41702617	41707917	wgEncodeBroadHistoneK562H3k4me3StdRawDataRep0.n1.q10.sorted.rmdup.non_black_broad_peak_8478	5.77733	.	Proximal_TD	ENST00000379485.1(KBTBD6);ENST00000499385.2(KBTBD6)	2.3302	2.7375;0.0	1	0	1	0	0	ENST00000379487.3(WBP4)::ENST00000405737.2(ELF1<TSG>)::ENST00000542082.1(WBP4)	0::0::0.090971	4.6525::1.1825::2.025	.	.	.	0
chr13	41768077	41769080	wgEncodeBroadHistoneK562H3k4me3StdRawDataRep0.n1.q10.sorted.rmdup.non_black_broad_peak_8480	6.62132	.	Proximal_TD	ENST00000379483.3(KBTBD7<TSG>)	1.53579	2.405	1	0	1	0	0	ENST00000379487.3(WBP4)::ENST00000405737.2(ELF1<TSG>)::ENST00000542082.1(WBP4)	0::0::0.090971	4.6525::1.1825::2.025	.	.	.	0
chr13	41836675	41838597	wgEncodeBroadHistoneK562H3k4me3StdRawDataRep0.n1.q10.sorted.rmdup.non_black_broad_peak_8481	5.24733	.	Proximal_TD	ENST00000480434.1(MTRF1)::ENST00000379477.1(MTRF1)::ENST00000498245.1(MTRF1)::ENST00000492827.1(MTRF1)::ENST00000452359.1(MTRF1)::ENST00000239852.6(MTRF1)::ENST00000379480.4(MTRF1);ENST00000497679.2(MTRF1)::ENST00000430347.2(MTRF1)	0::0::0::7.408764::7.408764::7.408764::7.408764::0	3.445::1.7875::0.7225::1.3075::0.9125::0.9025::2.85;0.1925::0.76	0	0	0	0	0	.	.	.	.	.	.	0::0::0::0::0::0::0::0
chr13	41880458	41881055	wgEncodeBroadHistoneK562H3k4me3StdRawDataRep0.n1.q10.sorted.rmdup.non_black_broad_peak_8482	2.14739	.	Distal_TD	.	.	.	0	0	0	0	0	.	.	.	.	.	.	.
chr13	41884747	41888314	wgEncodeBroadHistoneK562H3k4me3StdRawDataRep0.n1.q10.sorted.rmdup.non_black_broad_peak_8483	2.76382	.	Proximal_TD	ENST00000379367.3(NAA16);ENST00000379406.3(NAA16)::ENST00000403412.3(NAA16)::ENST00000476980.1(NAA16)::ENST00000464857.1(NAA16)	7.992174::0.220743::0.220743::0.220743	1.265;2.4875::0.6075::0.4575::0.835	0	0	0	0	0	.	.	.	.	.	.	0::0::0::0
chr13	42031648	42033130	wgEncodeBroadHistoneK562H3k4me3StdRawDataRep0.n1.q10.sorted.rmdup.non_black_broad_peak_8484	2.01113	.	Proximal_TD	ENST00000379359.3(RGCC)	1.72584	2.49	0	0	0	0	0	.	.	.	.	.	.	0
chr13	42037765	42038702	wgEncodeBroadHistoneK562H3k4me3StdRawDataRep0.n1.q10.sorted.rmdup.non_black_broad_peak_8485	2.33729	.	Proximal_TD	ENST00000487837.1(RGCC)	0	0	0	0	0	0	0	.	.	.	.	.	.	0
chr13	42532348	42535827	wgEncodeBroadHistoneK562H3k4me3StdRawDataRep0.n1.q10.sorted.rmdup.non_black_broad_peak_8490	5.05234	.	Proximal_TD	ENST00000379310.3(VWA8)::ENST00000281496.6(VWA8)	26.329533::26.329533	5.6925::3.94	0	0	0	0	0	.	.	.	.	.	.	0.0373522149764::0.0373522149764
chr13	42613738	42616610	wgEncodeBroadHistoneK562H3k4me3StdRawDataRep0.n1.q10.sorted.rmdup.non_black_broad_peak_8492	3.32701	.	Proximal_TD	ENST00000540693.1(DGKH)::ENST00000413246.1(RP11-187A9.3)	0.0::0	0.0::0.1	0	0	0	0	0	.	.	.	.	.	.	0::0
chr13	42621525	42624106	wgEncodeBroadHistoneK562H3k4me3StdRawDataRep0.n1.q10.sorted.rmdup.non_black_broad_peak_8493	3.09763	.	Proximal_TD	ENST00000337343.4(DGKH);ENST00000261491.5(DGKH);ENST00000379274.2(DGKH)	0	0.0425;1.78;0.0	1	0	0	1	0	.	.	.	.	.	.	0
chr13	42629609	42631520	wgEncodeBroadHistoneK562H3k4me3StdRawDataRep0.n1.q10.sorted.rmdup.non_black_broad_peak_8494	3.42133	.	Distal_TD	.	.	.	1	0	0	0	1	.	.	.	ENST00000337343.4(DGKH);ENST00000261491.5(DGKH);ENST00000379274.2(DGKH)	0	0.0425;1.78;0.0	.
chr13	42845264	42852116	wgEncodeBroadHistoneK562H3k4me3StdRawDataRep0.n1.q10.sorted.rmdup.non_black_broad_peak_8496	3.58666	.	Proximal_BD	ENST00000025301.2(AKAP11)	24.8836	8.745	0	0	0	0	0	.	.	.	.	.	.	0.0639521
chr13	43597528	43598470	wgEncodeBroadHistoneK562H3k4me3StdRawDataRep0.n1.q10.sorted.rmdup.non_black_broad_peak_8501	2.27331	.	Proximal_TD	ENST00000474320.1(DNAJC15);ENST00000379221.2(DNAJC15)	0	0.0;0.985	0	0	0	0	0	.	.	.	.	.	.	0
chr13	44715421	44716810	wgEncodeBroadHistoneK562H3k4me3StdRawDataRep0.n1.q10.sorted.rmdup.non_black_broad_peak_8502	4.25008	.	Proximal_TD	ENST00000444663.1(SMIM2-AS1)::ENST00000437867.1(SMIM2-AS1)	0::0	0.0::0.0	0	0	0	0	0	.	.	.	.	.	.	0::0
chr13	44971454	44972103	wgEncodeBroadHistoneK562H3k4me3StdRawDataRep0.n1.q10.sorted.rmdup.non_black_broad_peak_8508	3.00997	.	Distal_TD	.	.	.	0	0	0	0	0	.	.	.	.	.	.	.
chr13	45009048	45011638	wgEncodeBroadHistoneK562H3k4me3StdRawDataRep0.n1.q10.sorted.rmdup.non_black_broad_peak_8509	5.48751	.	Proximal_TD	ENST00000496314.1(TSC22D1)::ENST00000487881.2(TSC22D1)::ENST00000261489.2(TSC22D1)::ENST00000426579.2(RP11-71C5.2)	0::0.0::3.570737::0	0.125::0.08::4.7125::0.0	0	0	0	0	0	.	.	.	.	.	.	0::0::0::0
chr13	45057324	45058105	wgEncodeBroadHistoneK562H3k4me3StdRawDataRep0.n1.q10.sorted.rmdup.non_black_broad_peak_8510	6.66411	.	Distal_TD	.	.	.	0	0	0	0	0	.	.	.	.	.	.	.
chr13	45150407	45152917	wgEncodeBroadHistoneK562H3k4me3StdRawDataRep0.n1.q10.sorted.rmdup.non_black_broad_peak_8512	3.87213	.	Proximal_TD	ENST00000501704.2(TSC22D1)::ENST00000458659.2(TSC22D1)::ENST00000493016.1(TSC22D1)	0::0::0	0.0::1.1225::0.0	0	0	0	0	0	.	.	.	.	.	.	0::0::0
chr13	45164007	45164830	wgEncodeBroadHistoneK562H3k4me3StdRawDataRep0.n1.q10.sorted.rmdup.non_black_broad_peak_8513	5.50047	.	Distal_TD	.	.	.	0	0	0	0	0	.	.	.	.	.	.	.
chr13	45491514	45493271	wgEncodeBroadHistoneK562H3k4me3StdRawDataRep0.n1.q10.sorted.rmdup.non_black_broad_peak_8514	4.80955	.	Distal_TD	.	.	.	0	0	0	0	0	.	.	.	.	.	.	.
chr13	45561924	45564965	wgEncodeBroadHistoneK562H3k4me3StdRawDataRep0.n1.q10.sorted.rmdup.non_black_broad_peak_8515	4.77732	.	Proximal_TD	ENST00000379161.4(NUFIP1<OG>)::ENST00000379151.4(GPALPP1)::ENST00000479068.1(GPALPP1)::ENST00000361121.2(GPALPP1);ENST00000497558.1(GPALPP1)	10.527725::22.473877::1.777633::1.777633	5.9475::9.0125::0.0975::1.595;2.5325	0	0	0	0	0	.	.	.	.	.	.	0.0132909089311::0.0129605656528::0::0
chr13	45620859	45621713	wgEncodeBroadHistoneK562H3k4me3StdRawDataRep0.n1.q10.sorted.rmdup.non_black_broad_peak_8516	6.46677	.	Distal_TD	.	.	.	0	0	0	0	0	.	.	.	.	.	.	.
chr13	45693687	45697458	wgEncodeBroadHistoneK562H3k4me3StdRawDataRep0.n1.q10.sorted.rmdup.non_black_broad_peak_8518	6.55561	.	Proximal_TD	ENST00000340473.6(GTF2F2)	0	42.255	0	0	0	0	0	.	.	.	.	.	.	0
chr13	45896310	45896687	wgEncodeBroadHistoneK562H3k4me3StdRawDataRep0.n1.q10.sorted.rmdup.non_black_broad_peak_8520	3.68945	.	Distal_TD	.	.	.	0	0	0	0	0	.	.	.	.	.	.	.
chr13	45913169	45916864	wgEncodeBroadHistoneK562H3k4me3StdRawDataRep0.n1.q10.sorted.rmdup.non_black_broad_peak_8521	3.02715	.	Proximal_TD	ENST00000610057.1(RP11-290D2.6)::ENST00000529421.1(TPT1)::ENST00000309246.5(TPT1)::ENST00000379060.4(TPT1)::ENST00000527226.1(TPT1);ENST00000379055.1(TPT1)::ENST00000379056.1(TPT1)::ENST00000517509.1(TPT1-AS1)::ENST00000530705.1(TPT1)::ENST00000412946.2(TPT1-AS1)::ENST00000520622.1(TPT1-AS1)::ENST00000520590.1(TPT1-AS1)::ENST00000523506.1(TPT1-AS1)::ENST00000521336.1(TPT1-AS1)::ENST00000520310.1(…	0::0::0::0::417.746764::417.746764::0::0::0.105415::0.105415::0.445693::0.340278::1.692648::4.783421::0::0	0.3575::69.98::10.165::607.9475::0.3625;1.1975::143.42::0.13::396.755::0.0425::0.0525::0.0375::0.0::0.0725::0.13::0.1425::0.0175	0	0	0	0	0	.	.	.	.	.	.	0::0::0::0::0.0159173895948::0.0159173895948::0::0::0::0::0::0::0::0::0::0
chr13	45988304	45989498	wgEncodeBroadHistoneK562H3k4me3StdRawDataRep0.n1.q10.sorted.rmdup.non_black_broad_peak_8524	3.86115	.	Proximal_TD	ENST00000506633.1(SLC25A30-AS1)::ENST00000539591.1(SLC25A30)::ENST00000310862.7(SLC25A30)::ENST00000463262.1(SLC25A30);ENST00000519547.1(SLC25A30);ENST00000519676.1(SLC25A30)::ENST00000522438.1(SLC25A30)	0::2.573608::2.573608::2.573608::0.419029	0.0::0.0::0.3775::0.225;0.105;2.525::0.07	0	0	0	0	0	.	.	.	.	.	.	0::0::0::0::0
chr13	45990780	45992950	wgEncodeBroadHistoneK562H3k4me3StdRawDataRep0.n1.q10.sorted.rmdup.non_black_broad_peak_8525	3.10871	.	Proximal_TD	ENST00000506633.1(SLC25A30-AS1)::ENST00000539591.1(SLC25A30)::ENST00000310862.7(SLC25A30)::ENST00000463262.1(SLC25A30);ENST00000519547.1(SLC25A30);ENST00000519676.1(SLC25A30)::ENST00000522438.1(SLC25A30)	0::2.573608::2.573608::2.573608::0.419029	0.0::0.0::0.3775::0.225;0.105;2.525::0.07	0	0	0	0	0	.	.	.	.	.	.	0::0::0::0::0
chr13	46038342	46040233	wgEncodeBroadHistoneK562H3k4me3StdRawDataRep0.n1.q10.sorted.rmdup.non_black_broad_peak_8526	3.56929	.	Proximal_TD	ENST00000349995.5(COG3)::ENST00000476702.1(COG3)	9.755821::0	5.45::2.3975	0	0	0	0	0	.	.	.	.	.	.	0::0
chr13	46624418	46628394	wgEncodeBroadHistoneK562H3k4me3StdRawDataRep0.n1.q10.sorted.rmdup.non_black_broad_peak_8528	5.9431	.	Proximal_TD	ENST00000428921.1(ZC3H13<TSG>)::ENST00000242848.4(ZC3H13<TSG>)::ENST00000282007.3(ZC3H13<TSG>)::ENST00000606351.1(CPB2-AS1)::ENST00000606243.1(CPB2-AS1);ENST00000606991.1(CPB2-AS1)::ENST00000415033.2(CPB2-AS1)	20.756118::19.934606::19.934606::2.517532::2.468516::0.056399	0.63::2.6225::2.8775::0.1875::0.0425;0.3525::0.3475	0	0	0	0	0	.	.	.	.	.	.	0.0401598403584::0.0401598403584::0.0401598403584::0::0::0
chr13	46752490	46758659	wgEncodeBroadHistoneK562H3k4me3StdRawDataRep0.n1.q10.sorted.rmdup.non_black_broad_peak_8530	5.06352	.	Proximal_BD	ENST00000460190.1(LCP1<CCG>)::ENST00000323076.2(LCP1<CCG>)	18.861673::0	1.83::126.145	1	0	0	0	1	.	.	.	ENST00000398576.2(LCP1<CCG>)::ENST00000442275.1(LCP1<CCG>)::ENST00000378805.3(LRRC63);ENST00000446175.1(LRRC63)::ENST00000595396.1(LRRC63)	0::0.049016::0.105415::0	2.785::0.0175::0.135;0.0::0.0	0.518846772687::0
chr13	46784629	46786500	wgEncodeBroadHistoneK562H3k4me3StdRawDataRep0.n1.q10.sorted.rmdup.non_black_broad_peak_8531	3.23319	.	Proximal_TD	ENST00000398576.2(LCP1<CCG>)::ENST00000442275.1(LCP1<CCG>)::ENST00000378805.3(LRRC63);ENST00000446175.1(LRRC63)::ENST00000595396.1(LRRC63)	0::0.049016::0.105415::0	2.785::0.0175::0.135;0.0::0.0	1	0	1	0	0	ENST00000460190.1(LCP1<CCG>)::ENST00000323076.2(LCP1<CCG>)	18.861673::0	1.83::126.145	.	.	.	0::0::0::0
chr13	46857900	46858169	wgEncodeBroadHistoneK562H3k4me3StdRawDataRep0.n1.q10.sorted.rmdup.non_black_broad_peak_8533	3.24967	.	Distal_TD	.	.	.	0	0	0	0	0	.	.	.	.	.	.	.
chr13	47012226	47012562	wgEncodeBroadHistoneK562H3k4me3StdRawDataRep0.n1.q10.sorted.rmdup.non_black_broad_peak_8535	3.79601	.	Proximal_TD	ENST00000424051.1(PPP1R2P4)::ENST00000409879.2(KIAA0226L)::ENST00000535073.1(PPP1R2P4)	0::0::0	0.1475::0.01::0.01	0	0	0	0	0	.	.	.	.	.	.	0::0::0
chr13	47126740	47129373	wgEncodeBroadHistoneK562H3k4me3StdRawDataRep0.n1.q10.sorted.rmdup.non_black_broad_peak_8536	4.89546	.	Proximal_TD	ENST00000311191.6(LRCH1)::ENST00000389798.3(LRCH1)::ENST00000389797.3(LRCH1)	5.095803::3.910302::0.703029	1.995::0.3575::0.0	0	0	0	0	0	.	.	.	.	.	.	0::0::0
chr13	47369718	47372135	wgEncodeBroadHistoneK562H3k4me3StdRawDataRep0.n1.q10.sorted.rmdup.non_black_broad_peak_8537	3.06751	.	Proximal_TD	ENST00000495654.1(ESD)::ENST00000378697.1(ESD)::ENST00000378720.3(ESD)	0::110.298208::0	0.1675::2.0175::135.71	0	0	0	0	0	.	.	.	.	.	.	0::0.0286001574598::0
chr13	47467955	47468305	wgEncodeBroadHistoneK562H3k4me3StdRawDataRep0.n1.q10.sorted.rmdup.non_black_broad_peak_8538	6.27565	.	Proximal_TD	ENST00000378688.4(HTR2A)::ENST00000543956.1(HTR2A);ENST00000542664.1(HTR2A)	0::0.0	0.0::0.0;0.0	0	0	0	0	0	.	.	.	.	.	.	0::0
chr13	47684684	47685474	wgEncodeBroadHistoneK562H3k4me3StdRawDataRep0.n1.q10.sorted.rmdup.non_black_broad_peak_8539	6.21418	.	Distal_TD	.	.	.	0	0	0	0	0	.	.	.	.	.	.	.
chr13	48477937	48478744	wgEncodeBroadHistoneK562H3k4me3StdRawDataRep0.n1.q10.sorted.rmdup.non_black_broad_peak_8540	5.57016	.	Proximal_TD	ENST00000435617.1(LINC00444)	0	0	0	0	0	0	0	.	.	.	.	.	.	0
chr13	48574204	48576096	wgEncodeBroadHistoneK562H3k4me3StdRawDataRep0.n1.q10.sorted.rmdup.non_black_broad_peak_8541	9.46166	.	Proximal_TD	ENST00000534875.1(SUCLA2)::ENST00000497202.1(SUCLA2)::ENST00000433022.1(SUCLA2);ENST00000470760.1(SUCLA2)::ENST00000544100.1(SUCLA2)::ENST00000378654.3(SUCLA2)::ENST00000423869.1(SUCLA2-AS1)	0::16.349805::16.349805::16.349805::1.791024::0.056399	0.0::0.0::0.255;0.9875::0.255::20.36::0.065	0	0	0	0	0	.	.	.	.	.	.	0::0.031538382074::0.031538382074::0.031538382074::0::0
chr13	48610880	48613187	wgEncodeBroadHistoneK562H3k4me3StdRawDataRep0.n1.q10.sorted.rmdup.non_black_broad_peak_8542	4.54786	.	Proximal_TD	ENST00000258662.2(NUDT15)::ENST00000543413.1(SUCLA2)	0.094877::0	16.3::0.29	0	0	0	0	0	.	.	.	.	.	.	0::0
chr13	48666646	48669596	wgEncodeBroadHistoneK562H3k4me3StdRawDataRep0.n1.q10.sorted.rmdup.non_black_broad_peak_8543	6.88805	.	Proximal_TD	ENST00000417167.1(MED4)::ENST00000258648.2(MED4)::ENST00000378586.1(MED4)	17.466116::17.466116::14.398175	0.0575::9.865::11.8375	0	0	0	0	0	.	.	.	.	.	.	0.0217092263419::0.0217092263419::0.0217092263419
chr13	48806542	48809950	wgEncodeBroadHistoneK562H3k4me3StdRawDataRep0.n1.q10.sorted.rmdup.non_black_broad_peak_8547	3.89634	.	Proximal_TD	ENST00000378565.5(ITM2B)::ENST00000378549.5(ITM2B)	53.59361::53.896162	17.2225::0.0125	1	0	0	0	1	.	.	.	ENST00000436963.1(LINC00441)::ENST00000433480.2(LINC00441)::ENST00000267163.4(RB1<TSG><CCG>);ENST00000467505.1(RB1<TSG><CCG>)	0.810223::0.810223::12.647866	0.0::0.0875::11.6625;0.0	0.146476648844::0.146476648844
chr13	48876929	48879761	wgEncodeBroadHistoneK562H3k4me3StdRawDataRep0.n1.q10.sorted.rmdup.non_black_broad_peak_8548	5.69061	.	Proximal_TD	ENST00000436963.1(LINC00441)::ENST00000433480.2(LINC00441)::ENST00000267163.4(RB1<TSG><CCG>);ENST00000467505.1(RB1<TSG><CCG>)	0.810223::0.810223::12.647866	0.0::0.0875::11.6625;0.0	1	0	0	0	1	.	.	.	ENST00000378565.5(ITM2B)::ENST00000378549.5(ITM2B)	53.59361::53.896162	17.2225::0.0125	0::0::0.0466343784204
chr13	49105679	49108727	wgEncodeBroadHistoneK562H3k4me3StdRawDataRep0.n1.q10.sorted.rmdup.non_black_broad_peak_8550	2.21805	.	Proximal_TD	ENST00000544904.1(RCBTB2)::ENST00000430805.2(RCBTB2);ENST00000544492.1(RCBTB2)::ENST00000481144.1(RCBTB2)::ENST00000344532.3(RCBTB2)	0.746869::0.746869::0.0::0	0.07::0.0425;0.0075::0.1725::0.785	0	0	0	0	0	.	.	.	.	.	.	0::0::0::0
chr13	49549229	49553617	wgEncodeBroadHistoneK562H3k4me3StdRawDataRep0.n1.q10.sorted.rmdup.non_black_broad_peak_8553	6.46195	.	Proximal_TD	ENST00000492622.2(FNDC3A)::ENST00000484074.1(FNDC3A)::ENST00000541916.1(FNDC3A)	9.662604::0::0	3.37::2.2825::0.0075	0	0	0	0	0	.	.	.	.	.	.	0::0::0
chr13	49684112	49685534	wgEncodeBroadHistoneK562H3k4me3StdRawDataRep0.n1.q10.sorted.rmdup.non_black_broad_peak_8554	2.32171	.	Proximal_TD	ENST00000398316.3(FNDC3A)	5.91783	5.1	0	0	0	0	0	.	.	.	.	.	.	0
chr13	49821114	49823370	wgEncodeBroadHistoneK562H3k4me3StdRawDataRep0.n1.q10.sorted.rmdup.non_black_broad_peak_8555	4.93569	.	Proximal_TD	ENST00000538056.1(CDADC1)::ENST00000251108.6(CDADC1)::ENST00000496952.1(CDADC1)::ENST00000496061.1(CDADC1)::ENST00000444959.1(CDADC1);ENST00000466868.1(CDADC1)::ENST00000484126.1(CDADC1)	6.647219::6.647219::6.647219::6.647219::6.647219::0	1.6175::1.1475::0.2425::0.0::0.1175;1.3125::0.195	0	0	0	0	0	.	.	.	.	.	.	0::0::0::0::0::0
chr13	49975131	49975536	wgEncodeBroadHistoneK562H3k4me3StdRawDataRep0.n1.q10.sorted.rmdup.non_black_broad_peak_8559	10.9263	.	Proximal_TD	ENST00000457041.1(CAB39L)::ENST00000355854.4(CAB39L)	0.422612::0	0.2225::0.915	0	0	0	0	0	.	.	.	.	.	.	0::0
chr13	50017496	50022063	wgEncodeBroadHistoneK562H3k4me3StdRawDataRep0.n1.q10.sorted.rmdup.non_black_broad_peak_8560	6.27225	.	Proximal_TD	ENST00000410043.1(CAB39L)::ENST00000470410.1(CAB39L)::ENST00000347776.5(CAB39L)::ENST00000409308.1(CAB39L)::ENST00000354234.4(SETDB2)::ENST00000317257.8(SETDB2)::ENST00000481439.1(SETDB2)::ENST00000258672.5(SETDB2)::ENST00000400396.1(AL136218.1)	0.617315::0.397::0.397::0.397::4.394158::1.69623::0::0::0	0.03::0.0::0.0::0.1475::1.9::1.1325::0.3925::2.06::0.28	0	0	0	0	0	.	.	.	.	.	.	0::0::0::0::0::0::0::0::0
chr13	50068834	50070711	wgEncodeBroadHistoneK562H3k4me3StdRawDataRep0.n1.q10.sorted.rmdup.non_black_broad_peak_8561	8.72116	.	Proximal_TD	ENST00000481509.1(PHF11)::ENST00000378319.3(PHF11)::ENST00000467763.1(PHF11)::ENST00000476953.2(PHF11)::ENST00000487433.2(PHF11)::ENST00000496612.1(PHF11)::ENST00000357596.3(PHF11)::ENST00000485919.1(PHF11);ENST00000465045.1(PHF11)::ENST00000442195.1(PHF11)::ENST00000488958.1(PHF11)	0::4.555519::4.555519::0::0::0.0::0.0::0.0::0.0::0	0.06::1.6975::0.0::0.0825::0.08::0.06::0.1025::0.0;0.115::0.0::0.5075	0	0	0	0	0	.	.	.	.	.	.	0::0::0::0::0::0::0::0::0::0
chr13	50158689	50160494	wgEncodeBroadHistoneK562H3k4me3StdRawDataRep0.n1.q10.sorted.rmdup.non_black_broad_peak_8563	5.66743	.	Proximal_TD	ENST00000546015.1(RCBTB1)::ENST00000378302.2(RCBTB1)	2.243454::2.243454	0.56::1.2925	0	0	0	0	0	.	.	.	.	.	.	0::0
chr13	50180894	50181328	wgEncodeBroadHistoneK562H3k4me3StdRawDataRep0.n1.q10.sorted.rmdup.non_black_broad_peak_8564	7.09336	.	Distal_TD	.	.	.	0	0	0	0	0	.	.	.	.	.	.	.
chr13	50202274	50203266	wgEncodeBroadHistoneK562H3k4me3StdRawDataRep0.n1.q10.sorted.rmdup.non_black_broad_peak_8566	3.78319	.	Proximal_TD	ENST00000282026.1(ARL11)::ENST00000490932.1(ARL11)	0::0.090971	0.3675::0.0	0	0	0	0	0	.	.	.	.	.	.	0::0
chr13	50264037	50266271	wgEncodeBroadHistoneK562H3k4me3StdRawDataRep0.n1.q10.sorted.rmdup.non_black_broad_peak_8567	6.01219	.	Proximal_TD	ENST00000473576.2(EBPL<OG>)::ENST00000378270.5(EBPL<OG>)::ENST00000378284.2(EBPL<OG>);ENST00000378272.5(EBPL<OG>);ENST00000378268.1(EBPL<OG>);ENST00000495963.2(EBPL<OG>)::ENST00000378282.5(EBPL<OG>);ENST00000242827.6(EBPL<OG>)	53.637496::53.637496::53.637496::53.637496	8.3::0.8075::0.085;1.045;0.16;0.12::0.0;14.72	1	0	0	0	1	.	.	.	ENST00000261667.3(KPNA3)	0	10.9125	0.0509591026555::0.0509591026555::0.0509591026555::0.0509591026555
chr13	50364670	50367675	wgEncodeBroadHistoneK562H3k4me3StdRawDataRep0.n1.q10.sorted.rmdup.non_black_broad_peak_8568	4.24334	.	Proximal_TD	ENST00000261667.3(KPNA3)	0	10.9125	1	0	0	0	1	.	.	.	ENST00000473576.2(EBPL<OG>)::ENST00000378270.5(EBPL<OG>)::ENST00000378284.2(EBPL<OG>);ENST00000378272.5(EBPL<OG>);ENST00000378268.1(EBPL<OG>);ENST00000495963.2(EBPL<OG>)::ENST00000378282.5(EBPL<OG>);ENST00000242827.6(EBPL<OG>)	53.637496::53.637496::53.637496::53.637496	8.3::0.8075::0.085;1.045;0.16;0.12::0.0;14.72	0
chr13	50509428	50511467	wgEncodeBroadHistoneK562H3k4me3StdRawDataRep0.n1.q10.sorted.rmdup.non_black_broad_peak_8570	4.97211	.	Proximal_TD	ENST00000492258.1(SPRYD7)::ENST00000361840.3(SPRYD7)::ENST00000378195.2(SPRYD7)	0::12.762661::0.52222	0.0::4.22::0.2675	0	0	0	0	0	.	.	.	.	.	.	0::0.0189202755579::0
chr13	50569990	50572746	wgEncodeBroadHistoneK562H3k4me3StdRawDataRep0.n1.q10.sorted.rmdup.non_black_broad_peak_8571	5.29741	.	Proximal_TD	ENST00000442421.1(TRIM13)::ENST00000378183.4(TRIM13)::ENST00000474805.1(TRIM13)::ENST00000420995.2(TRIM13);ENST00000478111.1(TRIM13)::ENST00000378182.3(TRIM13)::ENST00000356017.4(TRIM13)::ENST00000457662.2(TRIM13)::ENST00000298772.5(TRIM13)	0::0::0::11.893847::11.893847::11.893847::11.893847::0	0.0::0.0::0.0::0.905;0.68::1.86::0.0225::5.3675::5.19	4	0	1	0	1	ENST00000443587.1(DLEU2)::ENST00000421758.1(DLEU2)::ENST00000449579.1(DLEU2);ENST00000458725.1(DLEU2)::ENST00000235290.3(DLEU2)::ENST00000433070.2(DLEU2)::ENST00000491341.1(DLEU1);ENST00000490577.1(DLEU1);ENST00000486895.1(DLEU1);ENST00000467721.1(DLEU1);ENST00000491615.1(DLEU1);ENST00000461527.2(DLEU1);ENST00000468522.1(DLEU1);ENST00000476738.1(DLEU1);ENST00000468168.1(DLEU1);ENST00000463474.2(D…	16.96978::16.96978::16.96978::16.96978::16.96978::31.425421	1.8325::0.0575::3.98;15.845::5.0075::8.8675::0.0375;0.095;0.0875;0.5525;0.2475;0.0;0.0;0.0375;0.0;0.035;0.0825;14.495;16.1675	ENST00000425586.1(DLEU2)	0	0.885	0::0::0::0.0234831560844::0.0234831560844::0.0234831560844::0.0234831560844::0
chr13	50651664	50659560	wgEncodeBroadHistoneK562H3k4me3StdRawDataRep0.n1.q10.sorted.rmdup.non_black_broad_peak_8574	6.06632	.	Proximal_BD	ENST00000443587.1(DLEU2)::ENST00000421758.1(DLEU2)::ENST00000449579.1(DLEU2);ENST00000458725.1(DLEU2)::ENST00000235290.3(DLEU2)::ENST00000433070.2(DLEU2)::ENST00000491341.1(DLEU1);ENST00000490577.1(DLEU1);ENST00000486895.1(DLEU1);ENST00000467721.1(DLEU1);ENST00000491615.1(DLEU1);ENST00000461527.2(DLEU1);ENST00000468522.1(DLEU1);ENST00000476738.1(DLEU1);ENST00000468168.1(DLEU1);ENST00000463474.2(D…	16.96978::16.96978::16.96978::16.96978::16.96978::31.425421	1.8325::0.0575::3.98;15.845::5.0075::8.8675::0.0375;0.095;0.0875;0.5525;0.2475;0.0;0.0;0.0375;0.0;0.035;0.0825;14.495;16.1675	3	0	0	0	2	.	.	.	ENST00000425586.1(DLEU2)&&ENST00000442421.1(TRIM13)::ENST00000378183.4(TRIM13)::ENST00000474805.1(TRIM13)::ENST00000420995.2(TRIM13);ENST00000478111.1(TRIM13)::ENST00000378182.3(TRIM13)::ENST00000356017.4(TRIM13)::ENST00000457662.2(TRIM13)::ENST00000298772.5(TRIM13)	0&&0::0::0::11.893847::11.893847::11.893847::11.893847::0	0.885&&0.0::0.0::0.0::0.905;0.68::1.86::0.0225::5.3675::5.19	0.122001017093::0.122001017093::0.122001017093::0.122001017093::0.122001017093::0.043776815249
chr13	50696836	50700908	wgEncodeBroadHistoneK562H3k4me3StdRawDataRep0.n1.q10.sorted.rmdup.non_black_broad_peak_8576	2.83076	.	Proximal_TD	ENST00000425586.1(DLEU2)	0	0.885	4	0	1	0	2	ENST00000443587.1(DLEU2)::ENST00000421758.1(DLEU2)::ENST00000449579.1(DLEU2);ENST00000458725.1(DLEU2)::ENST00000235290.3(DLEU2)::ENST00000433070.2(DLEU2)::ENST00000491341.1(DLEU1);ENST00000490577.1(DLEU1);ENST00000486895.1(DLEU1);ENST00000467721.1(DLEU1);ENST00000491615.1(DLEU1);ENST00000461527.2(DLEU1);ENST00000468522.1(DLEU1);ENST00000476738.1(DLEU1);ENST00000468168.1(DLEU1);ENST00000463474.2(D…	16.96978::16.96978::16.96978::16.96978::16.96978::31.425421	1.8325::0.0575::3.98;15.845::5.0075::8.8675::0.0375;0.095;0.0875;0.5525;0.2475;0.0;0.0;0.0375;0.0;0.035;0.0825;14.495;16.1675	ENST00000442421.1(TRIM13)::ENST00000378183.4(TRIM13)::ENST00000474805.1(TRIM13)::ENST00000420995.2(TRIM13);ENST00000478111.1(TRIM13)::ENST00000378182.3(TRIM13)::ENST00000356017.4(TRIM13)::ENST00000457662.2(TRIM13)::ENST00000298772.5(TRIM13)&&ENST00000336617.3(RNASEH2B)::ENST00000422660.1(RNASEH2B)::ENST00000594244.1(RNASEH2B-AS1);ENST00000593750.1(RNASEH2B-AS1);ENST00000596992.1(RNASEH2B-AS1)::EN…	0::0::0::11.893847::11.893847::11.893847::11.893847::0&&0::20.496253::0.098354::0	0.0::0.0::0.0::0.905;0.68::1.86::0.0225::5.3675::5.19&&7.945::5.1375::0.015;0.0975;0.0::0.015	0
chr13	50760054	50761579	wgEncodeBroadHistoneK562H3k4me3StdRawDataRep0.n1.q10.sorted.rmdup.non_black_broad_peak_8577	2.74635	.	Proximal_TD	ENST00000485007.1(DLEU1);ENST00000475913.1(DLEU1);ENST00000484529.1(DLEU1)	0	1.14;0.5825;0.3475	0	0	0	0	0	.	.	.	.	.	.	0
chr13	50782438	50783955	wgEncodeBroadHistoneK562H3k4me3StdRawDataRep0.n1.q10.sorted.rmdup.non_black_broad_peak_8579	5.62966	.	Distal_TD	.	.	.	0	0	0	0	0	.	.	.	.	.	.	.
chr13	50908864	50909692	wgEncodeBroadHistoneK562H3k4me3StdRawDataRep0.n1.q10.sorted.rmdup.non_black_broad_peak_8581	5.2588	.	Distal_TD	.	.	.	0	0	0	0	0	.	.	.	.	.	.	.
chr13	51483403	51486123	wgEncodeBroadHistoneK562H3k4me3StdRawDataRep0.n1.q10.sorted.rmdup.non_black_broad_peak_8587	5.22951	.	Proximal_TD	ENST00000336617.3(RNASEH2B)::ENST00000422660.1(RNASEH2B)::ENST00000594244.1(RNASEH2B-AS1);ENST00000593750.1(RNASEH2B-AS1);ENST00000596992.1(RNASEH2B-AS1)::ENST00000454605.1(RNASEH2B-AS1)	0::20.496253::0.098354::0	7.945::5.1375::0.015;0.0975;0.0::0.015	1	0	0	0	1	.	.	.	ENST00000425586.1(DLEU2)	0	0.885	0::0.0384180731644::0::0
chr13	51796025	51796322	wgEncodeBroadHistoneK562H3k4me3StdRawDataRep0.n1.q10.sorted.rmdup.non_black_broad_peak_8591	3.02569	.	Proximal_TD	ENST00000322475.8(FAM124A)::ENST00000280057.6(FAM124A)::ENST00000497449.2(FAM124A)	0.0::0.0::0.0	0.0::0.0::0.0	0	0	0	0	0	.	.	.	.	.	.	0::0::0
chr13	52024850	52028920	wgEncodeBroadHistoneK562H3k4me3StdRawDataRep0.n1.q10.sorted.rmdup.non_black_broad_peak_8592	5.3092	.	Proximal_TD	ENST00000491997.1(INTS6);ENST00000491189.1(INTS6)::ENST00000488009.1(INTS6)::ENST00000461515.1(INTS6)::ENST00000486195.2(INTS6)::ENST00000593672.1(INTS6-AS1);ENST00000595435.1(INTS6-AS1)::ENST00000596050.1(INTS6-AS1)::ENST00000594959.1(INTS6-AS1)::ENST00000595424.1(INTS6-AS1)::ENST00000420668.2(INTS6)::ENST00000491723.1(INTS6)::ENST00000469430.1(INTS6)::ENST00000311234.4(INTS6)::ENST00000463928.1…	0::0::0::0::0::0::0::0::0.083911::0.083911::0.105415::25.170569::25.170569::0::0::0.395423::0::0::0::0::0::0::0	0.1425;0.0::0.0825::0.32::0.08::0.0;0.0::0.0::0.0175::0.0::0.44::0.0975::0.16::1.7375::0.0;2.715::3.95::3.7025::0.9725::0.0::0.0::0.0::0.08;0.185::0.0;0.0;0.0;0.0;0.0;0.0;0.0;0.0;0.0;0.0;0.0;0.015;0.0;0.0;0.0::0.1725::0.0	2	0	0	0	2	.	.	.	ENST00000497151.1(DHRS12)::ENST00000280056.2(DHRS12)::ENST00000444610.2(DHRS12)::ENST00000218981.1(DHRS12);ENST00000490949.1(DHRS12)::ENST00000456688.1(RP11-327P2.5)&&ENST00000298125.5(WDFY2)	0.0::0.298323::0.298323::0.201869::0.0&&1.709345	0.1325::0.0425::0.0625::0.0225;0.1975::0.52&&2.0925	0::0::0::0::0::0::0::0::0::0::0::0.0396226859487::0.0396226859487::0::0::0::0::0::0::0::0::0::0
chr13	52157276	52160335	wgEncodeBroadHistoneK562H3k4me3StdRawDataRep0.n1.q10.sorted.rmdup.non_black_broad_peak_8594	5.72777	.	Proximal_TD	ENST00000298125.5(WDFY2)	1.70934	2.0925	2	0	0	0	2	.	.	.	ENST00000497151.1(DHRS12)::ENST00000280056.2(DHRS12)::ENST00000444610.2(DHRS12)::ENST00000218981.1(DHRS12);ENST00000490949.1(DHRS12)::ENST00000456688.1(RP11-327P2.5)&&ENST00000491997.1(INTS6);ENST00000491189.1(INTS6)::ENST00000488009.1(INTS6)::ENST00000461515.1(INTS6)::ENST00000486195.2(INTS6)::ENST00000593672.1(INTS6-AS1);ENST00000595435.1(INTS6-AS1)::ENST00000596050.1(INTS6-AS1)::ENST0000059495…	0.0::0.298323::0.298323::0.201869::0.0&&0::0::0::0::0::0::0::0::0.083911::0.083911::0.105415::25.170569::25.170569::0::0::0.395423::0::0::0::0::0::0::0	0.1325::0.0425::0.0625::0.0225;0.1975::0.52&&0.1425;0.0::0.0825::0.32::0.08::0.0;0.0::0.0::0.0175::0.0::0.44::0.0975::0.16::1.7375::0.0;2.715::3.95::3.7025::0.9725::0.0::0.0::0.0::0.08;0.185::0.0;0.0;0.0;0.0;0.0;0.0;0.0;0.0;0.0;0.0;0.0;0.015;0.0;0.0;0.0::0.1725::0.0	0
chr13	52377325	52379324	wgEncodeBroadHistoneK562H3k4me3StdRawDataRep0.n1.q10.sorted.rmdup.non_black_broad_peak_8597	7.2453	.	Proximal_TD	ENST00000497151.1(DHRS12)::ENST00000280056.2(DHRS12)::ENST00000444610.2(DHRS12)::ENST00000218981.1(DHRS12);ENST00000490949.1(DHRS12)::ENST00000456688.1(RP11-327P2.5)	0.0::0.298323::0.298323::0.201869::0.0	0.1325::0.0425::0.0625::0.0225;0.1975::0.52	2	0	0	0	2	.	.	.	ENST00000298125.5(WDFY2)&&ENST00000491997.1(INTS6);ENST00000491189.1(INTS6)::ENST00000488009.1(INTS6)::ENST00000461515.1(INTS6)::ENST00000486195.2(INTS6)::ENST00000593672.1(INTS6-AS1);ENST00000595435.1(INTS6-AS1)::ENST00000596050.1(INTS6-AS1)::ENST00000594959.1(INTS6-AS1)::ENST00000595424.1(INTS6-AS1)::ENST00000420668.2(INTS6)::ENST00000491723.1(INTS6)::ENST00000469430.1(INTS6)::ENST00000311234.4…	1.709345&&0::0::0::0::0::0::0::0::0.083911::0.083911::0.105415::25.170569::25.170569::0::0::0.395423::0::0::0::0::0::0::0	2.0925&&0.1425;0.0::0.0825::0.32::0.08::0.0;0.0::0.0::0.0175::0.0::0.44::0.0975::0.16::1.7375::0.0;2.715::3.95::3.7025::0.9725::0.0::0.0::0.0::0.08;0.185::0.0;0.0;0.0;0.0;0.0;0.0;0.0;0.0;0.0;0.0;0.0;0.015;0.0;0.0;0.0::0.1725::0.0	0::0::0::0::0
chr13	52495924	52496939	wgEncodeBroadHistoneK562H3k4me3StdRawDataRep0.n1.q10.sorted.rmdup.non_black_broad_peak_8599	2.83537	.	Distal_TD	.	.	.	0	0	0	0	0	.	.	.	.	.	.	.
chr13	52551654	52553580	wgEncodeBroadHistoneK562H3k4me3StdRawDataRep0.n1.q10.sorted.rmdup.non_black_broad_peak_8602	4.18272	.	Proximal_TD	ENST00000482841.1(ATP7B)::ENST00000542656.1(ATP7B)	0::0	0.015::0.4425	0	0	0	0	0	.	.	.	.	.	.	0::0
chr13	52567191	52571240	wgEncodeBroadHistoneK562H3k4me3StdRawDataRep0.n1.q10.sorted.rmdup.non_black_broad_peak_8603	5.36658	.	Distal_TD	.	.	.	1	0	0	0	1	.	.	.	ENST00000418097.2(ATP7B);ENST00000400370.3(ATP7B);ENST00000448424.2(ATP7B)::ENST00000344297.5(ATP7B);ENST00000242839.4(ATP7B);ENST00000400366.3(ATP7B)::ENST00000523764.1(ALG11)::ENST00000521508.1(ALG11)	0.180365::0.180365::9.570192::9.570192	0.0375;0.01;0.3525::0.285;3.5825;0.3375::0.3225::3.955	.
chr13	52583883	52588059	wgEncodeBroadHistoneK562H3k4me3StdRawDataRep0.n1.q10.sorted.rmdup.non_black_broad_peak_8605	4.56217	.	Proximal_TD	ENST00000418097.2(ATP7B);ENST00000400370.3(ATP7B);ENST00000448424.2(ATP7B)::ENST00000344297.5(ATP7B);ENST00000242839.4(ATP7B);ENST00000400366.3(ATP7B)::ENST00000523764.1(ALG11)::ENST00000521508.1(ALG11)	0.180365::0.180365::9.570192::9.570192	0.0375;0.01;0.3525::0.285;3.5825;0.3375::0.3225::3.955	2	0	0	1	1	.	.	.	ENST00000465811.3(NEK5)::ENST00000355568.4(NEK5)	0::0.293163	0.01::0.1375	0::0::0::0
chr13	52701751	52703440	wgEncodeBroadHistoneK562H3k4me3StdRawDataRep0.n1.q10.sorted.rmdup.non_black_broad_peak_8608	7.0587	.	Proximal_TD	ENST00000465811.3(NEK5)::ENST00000355568.4(NEK5)	0::0.293163	0.01::0.1375	1	0	0	0	1	.	.	.	ENST00000418097.2(ATP7B);ENST00000400370.3(ATP7B);ENST00000448424.2(ATP7B)::ENST00000344297.5(ATP7B);ENST00000242839.4(ATP7B);ENST00000400366.3(ATP7B)::ENST00000523764.1(ALG11)::ENST00000521508.1(ALG11)	0.180365::0.180365::9.570192::9.570192	0.0375;0.01;0.3525::0.285;3.5825;0.3375::0.3225::3.955	0::0
chr13	52732916	52734027	wgEncodeBroadHistoneK562H3k4me3StdRawDataRep0.n1.q10.sorted.rmdup.non_black_broad_peak_8609	3.13186	.	Proximal_TD	ENST00000452082.2(NEK3);ENST00000400357.2(NEK3)::ENST00000378101.2(NEK3)::ENST00000550841.1(NEK3)::ENST00000258597.5(NEK3)::ENST00000551355.1(NEK3)::ENST00000339406.3(NEK3);ENST00000548127.1(NEK3)	0::0.103837::3.230564::3.230564::3.230564::0.0	0.1125;0.1125::0.6::0.0175::0.5875::0.255::0.0;1.095	0	0	0	0	0	.	.	.	.	.	.	0::0::0::0::0::0
chr13	52767512	52769317	wgEncodeBroadHistoneK562H3k4me3StdRawDataRep0.n1.q10.sorted.rmdup.non_black_broad_peak_8611	3.46865	.	Proximal_TD	ENST00000423686.1(MRPS31P5)::ENST00000606619.1(MRPS31P5)::ENST00000606974.1(MRPS31P5)::ENST00000416599.1(MRPS31P5)	1.792505::1.792505::1.887382::0.094877	0.0::0.3225::0.3625::1.1075	0	0	0	0	0	.	.	.	.	.	.	0::0::0::0
chr13	53023535	53025168	wgEncodeBroadHistoneK562H3k4me3StdRawDataRep0.n1.q10.sorted.rmdup.non_black_broad_peak_8612	4.22513	.	Proximal_TD	ENST00000480923.1(VPS36)::ENST00000378060.4(VPS36)	0::19.10997	0.1875::15.1225	0	0	0	0	0	.	.	.	.	.	.	0::0.0236254009413
chr13	53028412	53030913	wgEncodeBroadHistoneK562H3k4me3StdRawDataRep0.n1.q10.sorted.rmdup.non_black_broad_peak_8613	2.98067	.	Proximal_TD	ENST00000468284.1(CKAP2)::ENST00000258607.5(CKAP2);ENST00000378034.3(CKAP2)::ENST00000378037.5(CKAP2)::ENST00000490903.1(CKAP2)::ENST00000480747.1(CKAP2)	64.434045::64.434045::64.434045::0.622475::0.622475	0.7125::18.125;2.5375::9.7025::0.7025::0.0325	0	0	0	0	0	.	.	.	.	.	.	0.0682660483085::0.0682660483085::0.0682660483085::0::0
chr13	53190818	53192639	wgEncodeBroadHistoneK562H3k4me3StdRawDataRep0.n1.q10.sorted.rmdup.non_black_broad_peak_8614	2.40004	.	Proximal_TD	ENST00000342657.3(HNRNPA1L2);ENST00000398039.1(HNRNPA1L2)::ENST00000509685.1(MRPS31P4)	8.502046::0	0.57;3.8775::0.05	0	0	0	0	0	.	.	.	.	.	.	0::0
chr13	53224852	53228865	wgEncodeBroadHistoneK562H3k4me3StdRawDataRep0.n1.q10.sorted.rmdup.non_black_broad_peak_8615	2.5752	.	Proximal_TD	ENST00000483074.1(SUGT1)::ENST00000343788.6(SUGT1)::ENST00000535397.1(SUGT1)::ENST00000310528.8(SUGT1)	2.722141::30.342785::30.342785::37.099412	1.7475::27.245::4.8175::3.9925	0	0	0	0	0	.	.	.	.	.	.	0::0.0268108344639::0.0268108344639::0.0268108344639
chr13	60042418	60042685	wgEncodeBroadHistoneK562H3k4me3StdRawDataRep0.n1.q10.sorted.rmdup.non_black_broad_peak_8618	2.56066	.	Distal_TD	.	.	.	0	0	0	0	0	.	.	.	.	.	.	.
chr13	60105891	60106126	wgEncodeBroadHistoneK562H3k4me3StdRawDataRep0.n1.q10.sorted.rmdup.non_black_broad_peak_8619	4.73231	.	Distal_TD	.	.	.	0	0	0	0	0	.	.	.	.	.	.	.
chr13	60736418	60739586	wgEncodeBroadHistoneK562H3k4me3StdRawDataRep0.n1.q10.sorted.rmdup.non_black_broad_peak_8620	2.75387	.	Proximal_TD	ENST00000400319.1(DIAPH3);ENST00000400320.1(DIAPH3);ENST00000377908.2(DIAPH3);ENST00000267215.4(DIAPH3)::ENST00000400330.1(DIAPH3)::ENST00000400324.4(DIAPH3)	0.69364::0::0	0.055;0.0625;1.37;1.5025::0.0::6.735	0	0	0	0	0	.	.	.	.	.	.	0::0::0
chr13	60841581	60842797	wgEncodeBroadHistoneK562H3k4me3StdRawDataRep0.n1.q10.sorted.rmdup.non_black_broad_peak_8623	2.88385	.	Distal_TD	.	.	.	0	0	0	0	0	.	.	.	.	.	.	.
chr13	60969809	60973795	wgEncodeBroadHistoneK562H3k4me3StdRawDataRep0.n1.q10.sorted.rmdup.non_black_broad_peak_8624	4.88553	.	Proximal_TD	ENST00000196169.3(TDRD3)::ENST00000484389.2(TDRD3)::ENST00000377894.2(TDRD3)::ENST00000535286.1(TDRD3)::ENST00000377881.2(TDRD3)	0::4.017926::4.017926::0.300223::0.300223	1.1925::0.095::0.495::0.3925::5.2375	0	0	0	0	0	.	.	.	.	.	.	0::0::0::0::0
chr13	61158614	61158950	wgEncodeBroadHistoneK562H3k4me3StdRawDataRep0.n1.q10.sorted.rmdup.non_black_broad_peak_8625	10.1615	.	Distal_TD	.	.	.	0	0	0	0	0	.	.	.	.	.	.	.
chr13	64646270	64651424	wgEncodeBroadHistoneK562H3k4me3StdRawDataRep0.n1.q10.sorted.rmdup.non_black_broad_peak_8628	5.44869	.	Proximal_TD	ENST00000456627.1(LINC00355)	0	2.9025	0	0	0	0	0	.	.	.	.	.	.	0
chr13	67686415	67688429	wgEncodeBroadHistoneK562H3k4me3StdRawDataRep0.n1.q10.sorted.rmdup.non_black_broad_peak_8635	4.76677	.	Distal_TD	.	.	.	0	0	0	0	0	.	.	.	.	.	.	.
chr13	67695094	67695960	wgEncodeBroadHistoneK562H3k4me3StdRawDataRep0.n1.q10.sorted.rmdup.non_black_broad_peak_8636	3.84884	.	Distal_TD	.	.	.	0	0	0	0	0	.	.	.	.	.	.	.
chr13	67730104	67730847	wgEncodeBroadHistoneK562H3k4me3StdRawDataRep0.n1.q10.sorted.rmdup.non_black_broad_peak_8639	10.4625	.	Distal_TD	.	.	.	0	0	0	0	0	.	.	.	.	.	.	.
chr13	67768650	67769633	wgEncodeBroadHistoneK562H3k4me3StdRawDataRep0.n1.q10.sorted.rmdup.non_black_broad_peak_8640	6.19524	.	Distal_TD	.	.	.	0	0	0	0	0	.	.	.	.	.	.	.
chr13	67803782	67805965	wgEncodeBroadHistoneK562H3k4me3StdRawDataRep0.n1.q10.sorted.rmdup.non_black_broad_peak_8641	5.52478	.	Proximal_TD	ENST00000328454.5(PCDH9)::ENST00000377865.2(PCDH9)::ENST00000456367.1(PCDH9);ENST00000377861.3(PCDH9)::ENST00000544246.1(PCDH9)	0::0::0.302551::0.302551	0.0::1.55::0.005;0.045::0.1775	0	0	0	0	0	.	.	.	.	.	.	0::0::0::0
chr13	69282770	69283105	wgEncodeBroadHistoneK562H3k4me3StdRawDataRep0.n1.q10.sorted.rmdup.non_black_broad_peak_8645	5.55064	.	Distal_TD	.	.	.	0	0	0	0	0	.	.	.	.	.	.	.
chr13	69559052	69559508	wgEncodeBroadHistoneK562H3k4me3StdRawDataRep0.n1.q10.sorted.rmdup.non_black_broad_peak_8646	8.25513	.	Proximal_TD	ENST00000411421.1(ZDHHC20P4)	0	0.065	0	0	0	0	0	.	.	.	.	.	.	0
chr13	69582792	69585648	wgEncodeBroadHistoneK562H3k4me3StdRawDataRep0.n1.q10.sorted.rmdup.non_black_broad_peak_8647	8.53764	.	Distal_TD	.	.	.	0	0	0	0	0	.	.	.	.	.	.	.
chr13	69795957	69798522	wgEncodeBroadHistoneK562H3k4me3StdRawDataRep0.n1.q10.sorted.rmdup.non_black_broad_peak_8648	4.59838	.	Proximal_TD	ENST00000433664.1(LINC00383)	0	2.7525	0	0	0	0	0	.	.	.	.	.	.	0
chr13	73299846	73303948	wgEncodeBroadHistoneK562H3k4me3StdRawDataRep0.n1.q10.sorted.rmdup.non_black_broad_peak_8651	3.59525	.	Proximal_TD	ENST00000377818.3(MZT1)::ENST00000471712.1(BORA)::ENST00000390667.5(BORA)::ENST00000464754.1(BORA)	4.49744::12.877067::12.877067::12.877067	17.1975::0.2825::9.5::1.3625	0	0	0	0	0	.	.	.	.	.	.	0::0.0851476675534::0.0851476675534::0.0851476675534
chr13	73354498	73358323	wgEncodeBroadHistoneK562H3k4me3StdRawDataRep0.n1.q10.sorted.rmdup.non_black_broad_peak_8652	3.67894	.	Proximal_TD	ENST00000490646.1(DIS3)::ENST00000377780.4(DIS3)::ENST00000377767.4(DIS3)::ENST00000326291.6(PIBF1)::ENST00000475871.1(DIS3)::ENST00000545453.1(DIS3)::ENST00000489797.1(PIBF1)	32.319264::8.924727::8.924727::1.460638::0.056399::0.056399::20.377556	12.7025::9.15::1.9575::13.76::0.0::6.585::1.95	0	0	0	0	0	.	.	.	.	.	.	0.0317937886184::0::0::0::0::0::0.0334013335458
chr13	73632552	73633648	wgEncodeBroadHistoneK562H3k4me3StdRawDataRep0.n1.q10.sorted.rmdup.non_black_broad_peak_8654	4.59098	.	Proximal_TD	ENST00000477333.1(KLF5);ENST00000539231.1(KLF5)::ENST00000377687.4(KLF5)::ENST00000476859.1(KLF5)	0.0::0.0::0	0.0;0.12::0.1625::0.045	0	0	0	0	0	.	.	.	.	.	.	0::0::0
chr13	73991361	73992291	wgEncodeBroadHistoneK562H3k4me3StdRawDataRep0.n1.q10.sorted.rmdup.non_black_broad_peak_8655	3.14284	.	Distal_TD	.	.	.	0	0	0	0	0	.	.	.	.	.	.	.
chr13	74039430	74039736	wgEncodeBroadHistoneK562H3k4me3StdRawDataRep0.n1.q10.sorted.rmdup.non_black_broad_peak_8656	6.48782	.	Distal_TD	.	.	.	0	0	0	0	0	.	.	.	.	.	.	.
chr13	74214592	74214939	wgEncodeBroadHistoneK562H3k4me3StdRawDataRep0.n1.q10.sorted.rmdup.non_black_broad_peak_8657	2.63661	.	Distal_TD	.	.	.	0	0	0	0	0	.	.	.	.	.	.	.
chr13	75494609	75495826	wgEncodeBroadHistoneK562H3k4me3StdRawDataRep0.n1.q10.sorted.rmdup.non_black_broad_peak_8659	3.64344	.	Distal_TD	.	.	.	0	0	0	0	0	.	.	.	.	.	.	.
chr13	75899934	75901200	wgEncodeBroadHistoneK562H3k4me3StdRawDataRep0.n1.q10.sorted.rmdup.non_black_broad_peak_8660	1.94813	.	Proximal_TD	ENST00000488955.1(TBC1D4)	0	0	0	0	0	0	0	.	.	.	.	.	.	0
chr13	76053691	76056996	wgEncodeBroadHistoneK562H3k4me3StdRawDataRep0.n1.q10.sorted.rmdup.non_black_broad_peak_8664	3.8265	.	Proximal_TD	ENST00000377625.2(TBC1D4);ENST00000377636.3(TBC1D4);ENST00000431480.2(TBC1D4);ENST00000425511.1(TBC1D4)	3.71729	5.445;0.0;0.0;0.025	0	0	0	0	0	.	.	.	.	.	.	0
chr13	76111039	76112775	wgEncodeBroadHistoneK562H3k4me3StdRawDataRep0.n1.q10.sorted.rmdup.non_black_broad_peak_8666	5.36277	.	Proximal_TD	ENST00000377619.5(COMMD6)::ENST00000486516.1(COMMD6)::ENST00000355801.4(COMMD6);ENST00000497707.1(COMMD6)::ENST00000406936.3(COMMD6)::ENST00000377612.4(COMMD6);ENST00000377615.3(COMMD6)	0::37.897282::37.897282::37.897282::0	0.7875::4.7725::16.785;1.3325::0.7775::0.0;0.6175	0	0	0	0	0	.	.	.	.	.	.	0::0.0164368509323::0.0164368509323::0.0164368509323::0
chr13	76122600	76125486	wgEncodeBroadHistoneK562H3k4me3StdRawDataRep0.n1.q10.sorted.rmdup.non_black_broad_peak_8667	3.41472	.	Proximal_TD	ENST00000460675.1(COMMD6)::ENST00000471682.1(COMMD6)::ENST00000471792.2(UCHL3)::ENST00000563635.1(RP11-29G8.3)::ENST00000377595.3(UCHL3)	0.994922::0.994922::8.574671::39.363647::38.112358	16.02::0.025::8.7475::0.2725::42.655	0	0	0	0	0	.	.	.	.	.	.	0::0::0::0.0387053120663::0.0387053120663
chr13	76210460	76211048	wgEncodeBroadHistoneK562H3k4me3StdRawDataRep0.n1.q10.sorted.rmdup.non_black_broad_peak_8668	3.65725	.	Proximal_TD	ENST00000533305.1(LMO7)::ENST00000568735.1(RP11-173B14.5);ENST00000568302.1(RP11-173B14.5)::ENST00000377499.5(LMO7)	0.0::0.0::0.745721	0.0::0.0;0.0::0.185	0	0	0	0	0	.	.	.	.	.	.	0::0::0
chr13	77459929	77460761	wgEncodeBroadHistoneK562H3k4me3StdRawDataRep0.n1.q10.sorted.rmdup.non_black_broad_peak_8673	5.66573	.	Proximal_TD	ENST00000377474.2(KCTD12)::ENST00000317765.2(KCTD12)	0.0::0.0	0.215::0.0	0	0	0	0	0	.	.	.	.	.	.	0::0
chr13	77565457	77567675	wgEncodeBroadHistoneK562H3k4me3StdRawDataRep0.n1.q10.sorted.rmdup.non_black_broad_peak_8675	5.76439	.	Proximal_TD	ENST00000377453.3(CLN5)::ENST00000485938.1(CLN5)	0::2.161775	1.7425::2.4425	1	0	0	0	1	.	.	.	ENST00000472949.1(FBXL3)::ENST00000355619.5(FBXL3)::ENST00000417323.1(FBXL3)	0::9.69494::9.69494	0.0::7.225::0.3875	0::0
chr13	77599288	77602384	wgEncodeBroadHistoneK562H3k4me3StdRawDataRep0.n1.q10.sorted.rmdup.non_black_broad_peak_8676	4.12081	.	Proximal_TD	ENST00000472949.1(FBXL3)::ENST00000355619.5(FBXL3)::ENST00000417323.1(FBXL3)	0::9.69494::9.69494	0.0::7.225::0.3875	1	0	0	0	1	.	.	.	ENST00000377453.3(CLN5)::ENST00000485938.1(CLN5)	0::2.161775	1.7425::2.4425	0::0::0
chr13	77899166	77901749	wgEncodeBroadHistoneK562H3k4me3StdRawDataRep0.n1.q10.sorted.rmdup.non_black_broad_peak_8677	3.5537	.	Proximal_TD	ENST00000544440.2(MYCBP2)::ENST00000407578.2(MYCBP2)::ENST00000360084.5(MYCBP2);ENST00000357337.6(MYCBP2)::ENST00000491491.1(MYCBP2)	0::10.603489::10.603489::10.603489	7.51::0.1325::0.0;0.0::0.0	0	0	0	0	0	.	.	.	.	.	.	0::0.0566539319115::0.0566539319115::0.0566539319115
chr13	77902916	77904597	wgEncodeBroadHistoneK562H3k4me3StdRawDataRep0.n1.q10.sorted.rmdup.non_black_broad_peak_8678	3.01668	.	Proximal_TD	ENST00000544440.2(MYCBP2)::ENST00000407578.2(MYCBP2)::ENST00000360084.5(MYCBP2);ENST00000357337.6(MYCBP2)::ENST00000491491.1(MYCBP2)	0::10.603489::10.603489::10.603489	7.51::0.1325::0.0;0.0::0.0	0	0	0	0	0	.	.	.	.	.	.	0::0.0566539319115::0.0566539319115::0.0566539319115
chr13	78052303	78052795	wgEncodeBroadHistoneK562H3k4me3StdRawDataRep0.n1.q10.sorted.rmdup.non_black_broad_peak_8680	1.8359	.	Distal_TD	.	.	.	0	0	0	0	0	.	.	.	.	.	.	.
chr13	79177055	79178524	wgEncodeBroadHistoneK562H3k4me3StdRawDataRep0.n1.q10.sorted.rmdup.non_black_broad_peak_8682	2.49106	.	Proximal_TD	ENST00000377208.5(POU4F1)	4.96258	0.86	0	0	0	0	0	.	.	.	.	.	.	0
chr13	79231745	79233924	wgEncodeBroadHistoneK562H3k4me3StdRawDataRep0.n1.q10.sorted.rmdup.non_black_broad_peak_8684	4.78788	.	Proximal_TD	ENST00000282003.6(RNF219)	0.80622	11.755	0	0	0	0	0	.	.	.	.	.	.	0
chr13	79976116	79981948	wgEncodeBroadHistoneK562H3k4me3StdRawDataRep0.n1.q10.sorted.rmdup.non_black_broad_peak_8687	5.06226	.	Proximal_BD	ENST00000267229.7(RBM26<TSG>)::ENST00000438724.1(RBM26<TSG>)::ENST00000438737.2(RBM26<TSG>)::ENST00000456602.1(RBM26-AS1)::ENST00000606584.1(RBM26-AS1)::ENST00000606049.1(RBM26-AS1)::ENST00000607864.1(RBM26-AS1)	2.699182::2.699182::14.346077::1.948789::1.948789::0::0	7.1225::8.9525::1.0175::0.465::0.4475::0.11::0.7675	0	0	0	0	0	.	.	.	.	.	.	0::0::0.0279056174406::0::0::0::0
chr13	80054795	80057077	wgEncodeBroadHistoneK562H3k4me3StdRawDataRep0.n1.q10.sorted.rmdup.non_black_broad_peak_8690	3.13282	.	Proximal_TD	ENST00000218652.7(NDFIP2)::ENST00000457171.1(NDFIP2-AS1)	0.276819::0	7.005::0.0	0	0	0	0	0	.	.	.	.	.	.	0::0
chr13	80912628	80917504	wgEncodeBroadHistoneK562H3k4me3StdRawDataRep0.n1.q10.sorted.rmdup.non_black_broad_peak_8691	3.645	.	Proximal_TD	ENST00000377102.1(SPRY2)::ENST00000540649.1(SPRY2)::ENST00000377104.3(SPRY2)	0::0::0.0	0.25::0.0425::2.1075	1	0	0	1	0	.	.	.	.	.	.	0::0::0
chr13	80933742	80934139	wgEncodeBroadHistoneK562H3k4me3StdRawDataRep0.n1.q10.sorted.rmdup.non_black_broad_peak_8692	1.89146	.	Distal_TD	.	.	.	1	0	0	0	1	.	.	.	ENST00000377102.1(SPRY2)::ENST00000540649.1(SPRY2)::ENST00000377104.3(SPRY2)	0::0::0.0	0.25::0.0425::2.1075	.
chr13	81908730	81914189	wgEncodeBroadHistoneK562H3k4me3StdRawDataRep0.n1.q10.sorted.rmdup.non_black_broad_peak_8693	1.96811	.	Distal_BD	.	.	.	0	0	0	0	0	.	.	.	.	.	.	.
chr13	83673964	83676558	wgEncodeBroadHistoneK562H3k4me3StdRawDataRep0.n1.q10.sorted.rmdup.non_black_broad_peak_8695	4.035	.	Distal_TD	.	.	.	0	0	0	0	0	.	.	.	.	.	.	.
chr13	91998841	92005010	wgEncodeBroadHistoneK562H3k4me3StdRawDataRep0.n1.q10.sorted.rmdup.non_black_broad_peak_8697	3.35597	.	Proximal_BD	ENST00000400282.2(MIR17HG)::ENST00000581816.1(MIR17HG)	0::0	45.4775::3.96	2	0	0	1	0	.	.	.	.	.	.	0::0
chr13	92050563	92051256	wgEncodeBroadHistoneK562H3k4me3StdRawDataRep0.n1.q10.sorted.rmdup.non_black_broad_peak_8698	1.89845	.	Proximal_TD	ENST00000377067.3(GPC5)	0	0.0175	0	0	0	0	0	.	.	.	.	.	.	0
chr13	92192119	92193165	wgEncodeBroadHistoneK562H3k4me3StdRawDataRep0.n1.q10.sorted.rmdup.non_black_broad_peak_8699	2.76917	.	Distal_TD	.	.	.	2	0	1	0	0	ENST00000400282.2(MIR17HG)::ENST00000581816.1(MIR17HG)	0::0	45.4775::3.96	.	.	.	.
chr13	95061343	95061853	wgEncodeBroadHistoneK562H3k4me3StdRawDataRep0.n1.q10.sorted.rmdup.non_black_broad_peak_8702	6.24179	.	Distal_TD	.	.	.	0	0	0	0	0	.	.	.	.	.	.	.
chr13	95200579	95202672	wgEncodeBroadHistoneK562H3k4me3StdRawDataRep0.n1.q10.sorted.rmdup.non_black_broad_peak_8704	4.93647	.	Distal_TD	.	.	.	0	0	0	0	0	.	.	.	.	.	.	.
chr13	95246341	95249080	wgEncodeBroadHistoneK562H3k4me3StdRawDataRep0.n1.q10.sorted.rmdup.non_black_broad_peak_8705	2.96258	.	Proximal_TD	ENST00000498294.1(TGDS)::ENST00000261296.5(TGDS)	6.631602::6.631602	0.625::12.325	0	0	0	0	0	.	.	.	.	.	.	0::0
chr13	95254047	95255323	wgEncodeBroadHistoneK562H3k4me3StdRawDataRep0.n1.q10.sorted.rmdup.non_black_broad_peak_8706	5.17911	.	Proximal_TD	ENST00000376958.4(GPR180)	0	2.295	0	0	0	0	0	.	.	.	.	.	.	0
chr13	95879216	95879527	wgEncodeBroadHistoneK562H3k4me3StdRawDataRep0.n1.q10.sorted.rmdup.non_black_broad_peak_8712	2.2656	.	Distal_TD	.	.	.	0	0	0	0	0	.	.	.	.	.	.	.
chr13	95922955	95924128	wgEncodeBroadHistoneK562H3k4me3StdRawDataRep0.n1.q10.sorted.rmdup.non_black_broad_peak_8717	5.59229	.	Distal_TD	.	.	.	0	0	0	0	0	.	.	.	.	.	.	.
chr13	95926212	95927089	wgEncodeBroadHistoneK562H3k4me3StdRawDataRep0.n1.q10.sorted.rmdup.non_black_broad_peak_8718	4.8729	.	Distal_TD	.	.	.	0	0	0	0	0	.	.	.	.	.	.	.
chr13	95949659	95955383	wgEncodeBroadHistoneK562H3k4me3StdRawDataRep0.n1.q10.sorted.rmdup.non_black_broad_peak_8720	5.01539	.	Proximal_BD	ENST00000538287.1(ABCC4)::ENST00000376887.4(ABCC4)::ENST00000536256.1(ABCC4);ENST00000431522.1(ABCC4);ENST00000412704.1(ABCC4)	0::26.686842::26.686842	1.44::16.195::0.665;0.7475;0.5125	1	0	1	0	0	ENST00000538287.1(ABCC4)::ENST00000376887.4(ABCC4)::ENST00000536256.1(ABCC4);ENST00000431522.1(ABCC4);ENST00000412704.1(ABCC4)	0::26.686842::26.686842	1.44::16.195::0.665;0.7475;0.5125	.	.	.	0::0.0669270602765::0.0669270602765
chr13	96327737	96332393	wgEncodeBroadHistoneK562H3k4me3StdRawDataRep0.n1.q10.sorted.rmdup.non_black_broad_peak_8724	5.18718	.	Proximal_TD	ENST00000606011.1(DNAJC3-AS1)::ENST00000499499.2(DNAJC3-AS1)::ENST00000602402.1(DNAJC3)::ENST00000376795.6(DNAJC3)	0::3.179536::19.990851::19.990851	0.0::1.33::13.795::0.03	0	0	0	0	0	.	.	.	.	.	.	0::0::0.0727402622306::0.0727402622306
chr13	96704568	96706203	wgEncodeBroadHistoneK562H3k4me3StdRawDataRep0.n1.q10.sorted.rmdup.non_black_broad_peak_8728	6.38842	.	Proximal_TD	ENST00000376747.3(UGGT2)::ENST00000376712.4(UGGT2)::ENST00000397618.3(UGGT2)::ENST00000376714.3(UGGT2)	23.78153::23.78153::23.78153::0	5.755::2.42::0.0::0.68	0	0	0	0	0	.	.	.	.	.	.	0.0343818361172::0.0343818361172::0.0343818361172::0
chr13	97619216	97619498	wgEncodeBroadHistoneK562H3k4me3StdRawDataRep0.n1.q10.sorted.rmdup.non_black_broad_peak_8729	9.6199	.	Distal_TD	.	.	.	0	0	0	0	0	.	.	.	.	.	.	.
chr13	97794499	97794895	wgEncodeBroadHistoneK562H3k4me3StdRawDataRep0.n1.q10.sorted.rmdup.non_black_broad_peak_8733	5.66451	.	Distal_TD	.	.	.	2	0	0	1	0	.	.	.	.	.	.	.
chr13	97873990	97880277	wgEncodeBroadHistoneK562H3k4me3StdRawDataRep0.n1.q10.sorted.rmdup.non_black_broad_peak_8737	3.5408	.	Proximal_BD	ENST00000397601.1(MBNL2)::ENST00000343600.4(MBNL2)::ENST00000469707.1(MBNL2);ENST00000345429.6(MBNL2);ENST00000376673.3(MBNL2)	0::36.016485::36.016485	0.005::9.1475::0.11;0.2375;0.195	1	0	0	2	0	.	.	.	.	.	.	0::0.0762232913433::0.0762232913433
chr13	97907075	97908320	wgEncodeBroadHistoneK562H3k4me3StdRawDataRep0.n1.q10.sorted.rmdup.non_black_broad_peak_8740	3.81585	.	Distal_TD	.	.	.	1	0	1	0	0	ENST00000397601.1(MBNL2)::ENST00000343600.4(MBNL2)::ENST00000469707.1(MBNL2);ENST00000345429.6(MBNL2);ENST00000376673.3(MBNL2)	0::36.016485::36.016485	0.005::9.1475::0.11;0.2375;0.195	.	.	.	.
chr13	97909886	97913136	wgEncodeBroadHistoneK562H3k4me3StdRawDataRep0.n1.q10.sorted.rmdup.non_black_broad_peak_8741	7.47991	.	Distal_TD	.	.	.	3	0	1	1	0	ENST00000397601.1(MBNL2)::ENST00000343600.4(MBNL2)::ENST00000469707.1(MBNL2);ENST00000345429.6(MBNL2);ENST00000376673.3(MBNL2)	0::36.016485::36.016485	0.005::9.1475::0.11;0.2375;0.195	.	.	.	.
chr13	98085331	98088513	wgEncodeBroadHistoneK562H3k4me3StdRawDataRep0.n1.q10.sorted.rmdup.non_black_broad_peak_8742	5.57149	.	Proximal_TD	ENST00000245304.4(RAP2A)::ENST00000476869.1(RAP2A)	1.535792::0	5.3225::0.08	0	0	0	0	0	.	.	.	.	.	.	0::0
chr13	98627731	98631258	wgEncodeBroadHistoneK562H3k4me3StdRawDataRep0.n1.q10.sorted.rmdup.non_black_broad_peak_8744	6.30419	.	Proximal_TD	ENST00000475420.1(IPO5)::ENST00000480641.1(IPO5)::ENST00000490680.1(IPO5)::ENST00000497270.1(IPO5);ENST00000539640.1(IPO5)::ENST00000473582.1(IPO5)	0::0::0::0::0	0.0::0.0::38.4775::0.0575;0.1975::0.0375	0	0	0	0	0	.	.	.	.	.	.	0::0::0::0::0
chr13	99161481	99162828	wgEncodeBroadHistoneK562H3k4me3StdRawDataRep0.n1.q10.sorted.rmdup.non_black_broad_peak_8749	4.17949	.	Distal_TD	.	.	.	0	0	0	0	0	.	.	.	.	.	.	.
chr13	99226683	99230413	wgEncodeBroadHistoneK562H3k4me3StdRawDataRep0.n1.q10.sorted.rmdup.non_black_broad_peak_8752	3.76472	.	Proximal_TD	ENST00000481288.1(STK24)::ENST00000397517.2(STK24)::ENST00000539966.1(STK24)::ENST00000434547.1(STK24-AS1)::ENST00000491878.1(STK24)	0::0::0::0::0	0.1075::3.39::3.5375::0.21::4.3125	0	0	0	0	0	.	.	.	.	.	.	0::0::0::0::0
chr13	99706247	99707089	wgEncodeBroadHistoneK562H3k4me3StdRawDataRep0.n1.q10.sorted.rmdup.non_black_broad_peak_8754	4.97148	.	Distal_TD	.	.	.	0	0	0	0	0	.	.	.	.	.	.	.
chr13	99737286	99740846	wgEncodeBroadHistoneK562H3k4me3StdRawDataRep0.n1.q10.sorted.rmdup.non_black_broad_peak_8756	4.32527	.	Proximal_TD	ENST00000479769.1(DOCK9)::ENST00000339416.2(DOCK9)::ENST00000427887.1(DOCK9)::ENST00000562781.1(DOCK9-AS2)	0::0::3.746469::0	0.0::2.9325::0.0::0.8425	0	0	0	0	0	.	.	.	.	.	.	0::0::0::0
chr13	99829014	99829441	wgEncodeBroadHistoneK562H3k4me3StdRawDataRep0.n1.q10.sorted.rmdup.non_black_broad_peak_8758	5.47062	.	Proximal_TD	ENST00000413224.1(RPS6P23)	0	0	0	0	0	0	0	.	.	.	.	.	.	0
chr13	99851754	99855211	wgEncodeBroadHistoneK562H3k4me3StdRawDataRep0.n1.q10.sorted.rmdup.non_black_broad_peak_8759	3.6047	.	Proximal_TD	ENST00000426037.2(UBAC2-AS1);ENST00000445737.2(UBAC2-AS1)::ENST00000403766.3(UBAC2);ENST00000355700.5(UBAC2)::ENST00000468067.1(UBAC2)::ENST00000473091.1(UBAC2)::ENST00000376440.2(UBAC2)::ENST00000457666.1(UBAC2)	2.081858::2.30333::20.141408::20.141408::9.100947::9.100947	0.3325;0.43::6.0125;0.0::0.9425::1.715::0.215::0.02	0	0	0	0	0	.	.	.	.	.	.	0::0::0.0134724495063::0.0134724495063::0::0
chr13	99977818	99978284	wgEncodeBroadHistoneK562H3k4me3StdRawDataRep0.n1.q10.sorted.rmdup.non_black_broad_peak_8762	4.15722	.	Distal_TD	.	.	.	0	0	0	0	0	.	.	.	.	.	.	.
chr13	100148030	100149175	wgEncodeBroadHistoneK562H3k4me3StdRawDataRep0.n1.q10.sorted.rmdup.non_black_broad_peak_8769	5.13928	.	Distal_TD	.	.	.	0	0	0	0	0	.	.	.	.	.	.	.
chr13	100150352	100151677	wgEncodeBroadHistoneK562H3k4me3StdRawDataRep0.n1.q10.sorted.rmdup.non_black_broad_peak_8770	3.02851	.	Proximal_TD	ENST00000366259.2(LINC00449)::ENST00000376387.4(TM9SF2)	0::22.148095	0.38::51.68	0	0	0	0	0	.	.	.	.	.	.	0::0.0232613870557
chr13	100152608	100157727	wgEncodeBroadHistoneK562H3k4me3StdRawDataRep0.n1.q10.sorted.rmdup.non_black_broad_peak_8771	3.68925	.	Proximal_TD	ENST00000366259.2(LINC00449)::ENST00000376387.4(TM9SF2)	0::22.148095	0.38::51.68	0	0	0	0	0	.	.	.	.	.	.	0::0.0232613870557
chr13	100258059	100259994	wgEncodeBroadHistoneK562H3k4me3StdRawDataRep0.n1.q10.sorted.rmdup.non_black_broad_peak_8772	5.13181	.	Proximal_TD	ENST00000376355.3(CLYBL)::ENST00000376360.1(CLYBL);ENST00000444838.2(CLYBL)::ENST00000376354.1(CLYBL)::ENST00000339105.4(CLYBL)	5.593593::5.593593::5.593593::5.593593	0.01::0.07;0.05::0.0::0.655	0	0	0	0	0	.	.	.	.	.	.	0::0::0::0
chr13	100621544	100624081	wgEncodeBroadHistoneK562H3k4me3StdRawDataRep0.n1.q10.sorted.rmdup.non_black_broad_peak_8776	5.58646	.	Proximal_TD	ENST00000267294.4(ZIC5)	0	0.8125	0	0	0	0	0	.	.	.	.	.	.	0
chr13	100631860	100636667	wgEncodeBroadHistoneK562H3k4me3StdRawDataRep0.n1.q10.sorted.rmdup.non_black_broad_peak_8777	5.32781	.	Proximal_TD	ENST00000376335.3(ZIC2)::ENST00000490085.1(ZIC2)::ENST00000468291.1(ZIC2)::ENST00000477213.1(ZIC2)::ENST00000481565.1(ZIC2)	2.613986::0::0::0::0	1.645::0.0::0.0::0.37::0.0	0	0	0	0	0	.	.	.	.	.	.	0::0::0::0::0
chr13	100740226	100742774	wgEncodeBroadHistoneK562H3k4me3StdRawDataRep0.n1.q10.sorted.rmdup.non_black_broad_peak_8778	2.97601	.	Proximal_TD	ENST00000376279.3(PCCA<OG>);ENST00000376286.4(PCCA<OG>)::ENST00000376285.1(PCCA<OG>)	6.752205::6.752205	0.12;0.04::3.265	0	0	0	0	0	.	.	.	.	.	.	0::0
chr13	101239817	101240961	wgEncodeBroadHistoneK562H3k4me3StdRawDataRep0.n1.q10.sorted.rmdup.non_black_broad_peak_8780	4.24276	.	Proximal_TD	ENST00000471912.1(GGACT)::ENST00000492399.1(GGACT)	0.429672::0	0.8425::0.0	0	0	0	0	0	.	.	.	.	.	.	0::0
chr13	101325658	101328200	wgEncodeBroadHistoneK562H3k4me3StdRawDataRep0.n1.q10.sorted.rmdup.non_black_broad_peak_8782	3.05091	.	Proximal_TD	ENST00000328767.5(TMTC4)::ENST00000342624.5(TMTC4);ENST00000440120.2(TMTC4)::ENST00000423847.1(TMTC4);ENST00000376234.3(TMTC4)::ENST00000475272.1(TMTC4)	2.187183::2.187183::0::0	0.0::2.985;0.06::0.635;1.345::0.3475	0	0	0	0	0	.	.	.	.	.	.	0::0::0::0
chr13	103046321	103047513	wgEncodeBroadHistoneK562H3k4me3StdRawDataRep0.n1.q10.sorted.rmdup.non_black_broad_peak_8784	3.42613	.	Proximal_TD	ENST00000607251.1(FGF14-IT1)::ENST00000606448.1(FGF14-AS2)	0.0::0.560593	0.0::0.295	0	0	0	0	0	.	.	.	.	.	.	0::0
chr13	103244397	103245116	wgEncodeBroadHistoneK562H3k4me3StdRawDataRep0.n1.q10.sorted.rmdup.non_black_broad_peak_8785	4.13315	.	Proximal_TD	ENST00000569288.1(LINC00555)	0	0	0	0	0	0	0	.	.	.	.	.	.	0
chr13	103247481	103252116	wgEncodeBroadHistoneK562H3k4me3StdRawDataRep0.n1.q10.sorted.rmdup.non_black_broad_peak_8786	5.22354	.	Proximal_TD	ENST00000376065.4(TPP2)::ENST00000376052.3(TPP2)::ENST00000490010.1(TPP2)	46.369484::41.132108::0.334795	17.1725::16.22::0.7825	1	0	0	0	1	.	.	.	ENST00000355739.4(ERCC5<CCG>)::ENST00000535557.1(ERCC5<CCG>)::ENST00000472151.1(ERCC5<CCG>)	0::1.781539::13.668196	3.77::0.235::0.0	0.0561651916969::0.0561651916969::0
chr13	103424883	103426719	wgEncodeBroadHistoneK562H3k4me3StdRawDataRep0.n1.q10.sorted.rmdup.non_black_broad_peak_8789	6.77971	.	Proximal_TD	ENST00000376019.1(TEX30)::ENST00000376027.1(TEX30)::ENST00000487260.1(TEX30)::ENST00000376022.1(TEX30)::ENST00000376021.4(TEX30)::ENST00000376032.4(TEX30);ENST00000376029.3(TEX30)	0::0::0::16.99316::16.99316::14.494375	1.44::1.185::0.0::3.875::6.255::6.73;4.545	3	0	0	0	2	.	.	.	ENST00000355739.4(ERCC5<CCG>)::ENST00000535557.1(ERCC5<CCG>)::ENST00000472151.1(ERCC5<CCG>)&&ENST00000460338.1(KDELC1)::ENST00000376004.4(KDELC1)::ENST00000257336.1(BIVM);ENST00000448849.2(BIVM)::ENST00000419638.1(BIVM)::ENST00000491929.1(BIVM)::ENST00000481069.1(BIVM)	0::1.781539::13.668196&&7.875985::6.86209::0::0.089394::0::0	3.77::0.235::0.0&&0.4175::6.6325::7.1925;0.53::0.3175::0.255::1.3875	0::0::0::0.023785136899::0.023785136899::0.023785136899
chr13	103450105	103454333	wgEncodeBroadHistoneK562H3k4me3StdRawDataRep0.n1.q10.sorted.rmdup.non_black_broad_peak_8790	3.79232	.	Proximal_TD	ENST00000460338.1(KDELC1)::ENST00000376004.4(KDELC1)::ENST00000257336.1(BIVM);ENST00000448849.2(BIVM)::ENST00000419638.1(BIVM)::ENST00000491929.1(BIVM)::ENST00000481069.1(BIVM)	7.875985::6.86209::0::0.089394::0::0	0.4175::6.6325::7.1925;0.53::0.3175::0.255::1.3875	1	0	0	0	1	.	.	.	ENST00000376019.1(TEX30)::ENST00000376027.1(TEX30)::ENST00000487260.1(TEX30)::ENST00000376022.1(TEX30)::ENST00000376021.4(TEX30)::ENST00000376032.4(TEX30);ENST00000376029.3(TEX30)	0::0::0::16.99316::16.99316::14.494375	1.44::1.185::0.0::3.875::6.255::6.73;4.545	0::0::0::0::0::0
chr13	103497228	103500468	wgEncodeBroadHistoneK562H3k4me3StdRawDataRep0.n1.q10.sorted.rmdup.non_black_broad_peak_8791	4.31859	.	Proximal_TD	ENST00000355739.4(ERCC5<CCG>)::ENST00000535557.1(ERCC5<CCG>)::ENST00000472151.1(ERCC5<CCG>)	0::1.781539::13.668196	3.77::0.235::0.0	3	0	0	0	2	.	.	.	ENST00000376019.1(TEX30)::ENST00000376027.1(TEX30)::ENST00000487260.1(TEX30)::ENST00000376022.1(TEX30)::ENST00000376021.4(TEX30)::ENST00000376032.4(TEX30);ENST00000376029.3(TEX30)&&ENST00000376065.4(TPP2)::ENST00000376052.3(TPP2)::ENST00000490010.1(TPP2)	0::0::0::16.99316::16.99316::14.494375&&46.369484::41.132108::0.334795	1.44::1.185::0.0::3.875::6.255::6.73;4.545&&17.1725::16.22::0.7825	0::0::0.0405707084061
chr13	107160470	107160786	wgEncodeBroadHistoneK562H3k4me3StdRawDataRep0.n1.q10.sorted.rmdup.non_black_broad_peak_8793	9.66527	.	Distal_TD	.	.	.	0	0	0	0	0	.	.	.	.	.	.	.
chr13	107187659	107188944	wgEncodeBroadHistoneK562H3k4me3StdRawDataRep0.n1.q10.sorted.rmdup.non_black_broad_peak_8794	9.54846	.	Proximal_TD	ENST00000245323.4(EFNB2)	0	0.0825	0	0	0	0	0	.	.	.	.	.	.	0
chr13	107217269	107221271	wgEncodeBroadHistoneK562H3k4me3StdRawDataRep0.n1.q10.sorted.rmdup.non_black_broad_peak_8795	5.62206	.	Proximal_TD	ENST00000360629.3(ARGLU1)::ENST00000400198.3(ARGLU1)	0::0	26.1975::9.8375	0	0	0	0	0	.	.	.	.	.	.	0::0
chr13	107222322	107223439	wgEncodeBroadHistoneK562H3k4me3StdRawDataRep0.n1.q10.sorted.rmdup.non_black_broad_peak_8796	4.96679	.	Proximal_TD	ENST00000360629.3(ARGLU1)::ENST00000400198.3(ARGLU1)	0::0	26.1975::9.8375	0	0	0	0	0	.	.	.	.	.	.	0::0
chr13	108518809	108521092	wgEncodeBroadHistoneK562H3k4me3StdRawDataRep0.n1.q10.sorted.rmdup.non_black_broad_peak_8797	4.92517	.	Proximal_TD	ENST00000375915.2(FAM155A)	0	0.6575	0	0	0	0	0	.	.	.	.	.	.	0
chr13	108535098	108536830	wgEncodeBroadHistoneK562H3k4me3StdRawDataRep0.n1.q10.sorted.rmdup.non_black_broad_peak_8798	5.92231	.	Distal_TD	.	.	.	1	0	0	2	0	.	.	.	.	.	.	.
chr13	108562653	108566672	wgEncodeBroadHistoneK562H3k4me3StdRawDataRep0.n1.q10.sorted.rmdup.non_black_broad_peak_8800	4.79813	.	Distal_TD	.	.	.	2	0	0	2	0	.	.	.	.	.	.	.
chr13	108567893	108568242	wgEncodeBroadHistoneK562H3k4me3StdRawDataRep0.n1.q10.sorted.rmdup.non_black_broad_peak_8801	3.28215	.	Distal_TD	.	.	.	2	0	0	2	0	.	.	.	.	.	.	.
chr13	108578885	108579493	wgEncodeBroadHistoneK562H3k4me3StdRawDataRep0.n1.q10.sorted.rmdup.non_black_broad_peak_8802	4.91133	.	Distal_TD	.	.	.	1	0	0	2	0	.	.	.	.	.	.	.
chr13	108593882	108595107	wgEncodeBroadHistoneK562H3k4me3StdRawDataRep0.n1.q10.sorted.rmdup.non_black_broad_peak_8803	3.80109	.	Distal_TD	.	.	.	0	0	0	0	0	.	.	.	.	.	.	.
chr13	108867904	108872307	wgEncodeBroadHistoneK562H3k4me3StdRawDataRep0.n1.q10.sorted.rmdup.non_black_broad_peak_8806	3.06363	.	Proximal_TD	ENST00000356922.4(LIG4)::ENST00000442234.1(LIG4)::ENST00000405925.1(LIG4)::ENST00000375898.3(ABHD13)	0.0::2.282917::0::2.308416	1.665::1.0975::0.845::2.605	0	0	0	0	0	.	.	.	.	.	.	0::0::0::0
chr13	108922257	108923306	wgEncodeBroadHistoneK562H3k4me3StdRawDataRep0.n1.q10.sorted.rmdup.non_black_broad_peak_8807	5.89098	.	Proximal_TD	ENST00000430559.1(TNFSF13B)::ENST00000375887.4(TNFSF13B)::ENST00000542136.1(TNFSF13B)::ENST00000479435.1(TNFSF13B)	0.0::0::0.540893::0	0.07::0.74::0.0775::0.115	0	0	0	0	0	.	.	.	.	.	.	0::0::0::0
chr13	108929557	108930154	wgEncodeBroadHistoneK562H3k4me3StdRawDataRep0.n1.q10.sorted.rmdup.non_black_broad_peak_8809	3.61638	.	Distal_TD	.	.	.	0	0	0	0	0	.	.	.	.	.	.	.
chr13	109148442	109149055	wgEncodeBroadHistoneK562H3k4me3StdRawDataRep0.n1.q10.sorted.rmdup.non_black_broad_peak_8810	3.78351	.	Distal_TD	.	.	.	0	0	0	0	0	.	.	.	.	.	.	.
chr13	109224893	109226046	wgEncodeBroadHistoneK562H3k4me3StdRawDataRep0.n1.q10.sorted.rmdup.non_black_broad_peak_8811	3.42589	.	Distal_TD	.	.	.	0	0	0	0	0	.	.	.	.	.	.	.
chr13	109431865	109432581	wgEncodeBroadHistoneK562H3k4me3StdRawDataRep0.n1.q10.sorted.rmdup.non_black_broad_peak_8815	5.25055	.	Proximal_TD	ENST00000467639.1(MYO16)	0	12.5025	0	0	0	0	0	.	.	.	.	.	.	0
chr13	110430794	110433799	wgEncodeBroadHistoneK562H3k4me3StdRawDataRep0.n1.q10.sorted.rmdup.non_black_broad_peak_8819	6.86971	.	Distal_TD	.	.	.	0	0	0	0	0	.	.	.	.	.	.	.
chr13	110439518	110440504	wgEncodeBroadHistoneK562H3k4me3StdRawDataRep0.n1.q10.sorted.rmdup.non_black_broad_peak_8820	5.80958	.	Proximal_TD	ENST00000375856.3(IRS2)	8.88445	0.33	0	0	0	0	0	.	.	.	.	.	.	0
chr13	111080833	111081123	wgEncodeBroadHistoneK562H3k4me3StdRawDataRep0.n1.q10.sorted.rmdup.non_black_broad_peak_8824	2.96497	.	Proximal_TD	ENST00000462309.1(COL4A2<TSG>)	0	0	0	0	0	0	0	.	.	.	.	.	.	0
chr13	111159046	111159607	wgEncodeBroadHistoneK562H3k4me3StdRawDataRep0.n1.q10.sorted.rmdup.non_black_broad_peak_8829	2.41023	.	Proximal_TD	ENST00000480609.1(COL4A2<TSG>)::ENST00000463084.1(COL4A2<TSG>)::ENST00000417970.2(COL4A2-AS1)	0::0::0	0.545::0.64::0.02	0	0	0	0	0	.	.	.	.	.	.	0::0::0
chr13	111212521	111216030	wgEncodeBroadHistoneK562H3k4me3StdRawDataRep0.n1.q10.sorted.rmdup.non_black_broad_peak_8831	3.34563	.	Proximal_TD	ENST00000267328.3(RAB20)	0	3.705	0	0	0	0	0	.	.	.	.	.	.	0
chr13	111267262	111269794	wgEncodeBroadHistoneK562H3k4me3StdRawDataRep0.n1.q10.sorted.rmdup.non_black_broad_peak_8834	4.58788	.	Proximal_TD	ENST00000458711.2(CARKD)::ENST00000424185.2(CARKD)::ENST00000397191.4(CARKD)::ENST00000470164.2(CARKD)::ENST00000309957.2(CARKD)	5.304936::0::0::0::0	0.12::0.035::2.0225::4.5275::1.465	0	0	0	0	0	.	.	.	.	.	.	0::0::0::0::0
chr13	111357217	111359185	wgEncodeBroadHistoneK562H3k4me3StdRawDataRep0.n1.q10.sorted.rmdup.non_black_broad_peak_8835	5.91686	.	Proximal_TD	ENST00000542709.1(CARS2)::ENST00000537394.1(CARS2)::ENST00000257347.4(CARS2)::ENST00000465145.1(CARS2)::ENST00000541443.1(CARS2)	0::1.376953::1.376953::0::0	0.63::0.015::7.2725::0.0::0.725	0	0	0	0	0	.	.	.	.	.	.	0::0::0::0::0
chr13	111363675	111370363	wgEncodeBroadHistoneK562H3k4me3StdRawDataRep0.n1.q10.sorted.rmdup.non_black_broad_peak_8836	4.16313	.	Proximal_BD	ENST00000540629.1(CARS2)::ENST00000338450.7(ING1<TSG>)::ENST00000333219.7(ING1<TSG>)::ENST00000375775.3(ING1<TSG>)::ENST00000544488.1(CARS2);ENST00000542126.1(CARS2)::ENST00000485188.1(CARS2)::ENST00000537412.1(CARS2)::ENST00000535398.1(CARS2)::ENST00000375774.3(ING1<TSG>)::ENST00000464141.1(ING1<TSG>)	0::0::1.682958::0::0.181942::0.223897::0.041955::0.041955::0::0	0.09::0.04::2.2325::1.4225::0.17;0.0::0.025::0.0475::0.045::0.565::0.0	2	0	0	1	2	.	.	.	ENST00000489973.2(ANKRD10)::ENST00000494859.1(ANKRD10)::ENST00000460846.1(ANKRD10)::ENST00000310847.4(ANKRD10)::ENST00000465753.1(ANKRD10)::ENST00000267339.2(ANKRD10);ENST00000375758.5(ANKRD10)&&ENST00000538077.1(LINC00346)	0::0::0::55.119416::55.589466::0.47005&&0	0.4175::0.4::0.38::9.03::0.08::5.9775;0.0&&2.29	0::0::0::0::0::0::0::0::0::0
chr13	111521192	111523331	wgEncodeBroadHistoneK562H3k4me3StdRawDataRep0.n1.q10.sorted.rmdup.non_black_broad_peak_8837	6.25202	.	Proximal_TD	ENST00000538077.1(LINC00346)	0	2.29	2	0	1	0	1	ENST00000540629.1(CARS2)::ENST00000338450.7(ING1<TSG>)::ENST00000333219.7(ING1<TSG>)::ENST00000375775.3(ING1<TSG>)::ENST00000544488.1(CARS2);ENST00000542126.1(CARS2)::ENST00000485188.1(CARS2)::ENST00000537412.1(CARS2)::ENST00000535398.1(CARS2)::ENST00000375774.3(ING1<TSG>)::ENST00000464141.1(ING1<TSG>)	0::0::1.682958::0::0.181942::0.223897::0.041955::0.041955::0::0	0.09::0.04::2.2325::1.4225::0.17;0.0::0.025::0.0475::0.045::0.565::0.0	ENST00000489973.2(ANKRD10)::ENST00000494859.1(ANKRD10)::ENST00000460846.1(ANKRD10)::ENST00000310847.4(ANKRD10)::ENST00000465753.1(ANKRD10)::ENST00000267339.2(ANKRD10);ENST00000375758.5(ANKRD10)	0::0::0::55.119416::55.589466::0.47005	0.4175::0.4::0.38::9.03::0.08::5.9775;0.0	0
chr13	111526700	111527820	wgEncodeBroadHistoneK562H3k4me3StdRawDataRep0.n1.q10.sorted.rmdup.non_black_broad_peak_8839	6.09103	.	Distal_TD	.	.	.	1	0	1	0	0	ENST00000540629.1(CARS2)::ENST00000338450.7(ING1<TSG>)::ENST00000333219.7(ING1<TSG>)::ENST00000375775.3(ING1<TSG>)::ENST00000544488.1(CARS2);ENST00000542126.1(CARS2)::ENST00000485188.1(CARS2)::ENST00000537412.1(CARS2)::ENST00000535398.1(CARS2)::ENST00000375774.3(ING1<TSG>)::ENST00000464141.1(ING1<TSG>)	0::0::1.682958::0::0.181942::0.223897::0.041955::0.041955::0::0	0.09::0.04::2.2325::1.4225::0.17;0.0::0.025::0.0475::0.045::0.565::0.0	.	.	.	.
chr13	111564341	111568998	wgEncodeBroadHistoneK562H3k4me3StdRawDataRep0.n1.q10.sorted.rmdup.non_black_broad_peak_8840	2.58633	.	Proximal_TD	ENST00000489973.2(ANKRD10)::ENST00000494859.1(ANKRD10)::ENST00000460846.1(ANKRD10)::ENST00000310847.4(ANKRD10)::ENST00000465753.1(ANKRD10)::ENST00000267339.2(ANKRD10);ENST00000375758.5(ANKRD10)	0::0::0::55.119416::55.589466::0.47005	0.4175::0.4::0.38::9.03::0.08::5.9775;0.0	2	0	1	0	1	ENST00000540629.1(CARS2)::ENST00000338450.7(ING1<TSG>)::ENST00000333219.7(ING1<TSG>)::ENST00000375775.3(ING1<TSG>)::ENST00000544488.1(CARS2);ENST00000542126.1(CARS2)::ENST00000485188.1(CARS2)::ENST00000537412.1(CARS2)::ENST00000535398.1(CARS2)::ENST00000375774.3(ING1<TSG>)::ENST00000464141.1(ING1<TSG>)	0::0::1.682958::0::0.181942::0.223897::0.041955::0.041955::0::0	0.09::0.04::2.2325::1.4225::0.17;0.0::0.025::0.0475::0.045::0.565::0.0	ENST00000538077.1(LINC00346)	0	2.29	0::0::0::0.0402547940901::0.0402547940901::0
chr13	111616893	111617135	wgEncodeBroadHistoneK562H3k4me3StdRawDataRep0.n1.q10.sorted.rmdup.non_black_broad_peak_8842	5.22666	.	Distal_TD	.	.	.	0	0	0	0	0	.	.	.	.	.	.	.
chr13	111618023	111622696	wgEncodeBroadHistoneK562H3k4me3StdRawDataRep0.n1.q10.sorted.rmdup.non_black_broad_peak_8843	3.91028	.	Distal_TD	.	.	.	0	0	0	0	0	.	.	.	.	.	.	.
chr13	111719611	111720305	wgEncodeBroadHistoneK562H3k4me3StdRawDataRep0.n1.q10.sorted.rmdup.non_black_broad_peak_8845	5.71803	.	Distal_TD	.	.	.	0	0	0	0	0	.	.	.	.	.	.	.
chr13	111805112	111807296	wgEncodeBroadHistoneK562H3k4me3StdRawDataRep0.n1.q10.sorted.rmdup.non_black_broad_peak_8846	3.58487	.	Proximal_TD	ENST00000491775.1(ARHGEF7)::ENST00000469877.1(ARHGEF7);ENST00000466143.1(ARHGEF7);ENST00000544132.1(ARHGEF7)::ENST00000218789.5(ARHGEF7)::ENST00000375736.4(ARHGEF7)	13.068723::0.457184::0.457184::0.457184	1.325::0.165;0.805;0.165::0.0::0.8925	0	0	0	0	0	.	.	.	.	.	.	0.018342656265::0::0::0
chr13	113240810	113243471	wgEncodeBroadHistoneK562H3k4me3StdRawDataRep0.n1.q10.sorted.rmdup.non_black_broad_peak_8849	3.63631	.	Proximal_TD	ENST00000483532.1(TUBGCP3)::ENST00000375669.3(TUBGCP3)::ENST00000261965.3(TUBGCP3)	0::14.793142::14.389082	0.0::1.0225::3.6825	1	0	0	1	0	.	.	.	.	.	.	0::0.0288408107875::0.0288408107875
chr13	113260346	113261243	wgEncodeBroadHistoneK562H3k4me3StdRawDataRep0.n1.q10.sorted.rmdup.non_black_broad_peak_8850	3.52293	.	Distal_TD	.	.	.	1	0	0	0	1	.	.	.	ENST00000483532.1(TUBGCP3)::ENST00000375669.3(TUBGCP3)::ENST00000261965.3(TUBGCP3)	0::14.793142::14.389082	0.0::1.0225::3.6825	.
chr13	113343097	113346541	wgEncodeBroadHistoneK562H3k4me3StdRawDataRep0.n1.q10.sorted.rmdup.non_black_broad_peak_8852	3.22205	.	Proximal_TD	ENST00000375630.2(ATP11A);ENST00000487903.1(ATP11A);ENST00000375645.3(ATP11A);ENST00000283558.8(ATP11A)	0	0.5925;0.11;0.2;0.03	2	0	0	1	1	.	.	.	ENST00000375630.2(ATP11A);ENST00000487903.1(ATP11A);ENST00000375645.3(ATP11A);ENST00000283558.8(ATP11A)	0	0.5925;0.11;0.2;0.03	0
chr13	113365572	113366636	wgEncodeBroadHistoneK562H3k4me3StdRawDataRep0.n1.q10.sorted.rmdup.non_black_broad_peak_8855	8.61495	.	Distal_TD	.	.	.	2	0	0	1	1	.	.	.	ENST00000375630.2(ATP11A);ENST00000487903.1(ATP11A);ENST00000375645.3(ATP11A);ENST00000283558.8(ATP11A)	0	0.5925;0.11;0.2;0.03	.
chr13	113376968	113377170	wgEncodeBroadHistoneK562H3k4me3StdRawDataRep0.n1.q10.sorted.rmdup.non_black_broad_peak_8856	4.83964	.	Distal_TD	.	.	.	1	0	0	1	0	.	.	.	.	.	.	.
chr13	113793364	113793870	wgEncodeBroadHistoneK562H3k4me3StdRawDataRep0.n1.q10.sorted.rmdup.non_black_broad_peak_8859	5.6405	.	Distal_TD	.	.	.	0	0	0	0	0	.	.	.	.	.	.	.
chr13	113808067	113809292	wgEncodeBroadHistoneK562H3k4me3StdRawDataRep0.n1.q10.sorted.rmdup.non_black_broad_peak_8860	3.20463	.	Distal_TD	.	.	.	1	0	0	0	1	.	.	.	ENST00000375459.1(PCID2)::ENST00000375441.3(CUL4A)::ENST00000475433.1(PCID2)::ENST00000480971.1(PCID2)::ENST00000375457.2(PCID2);ENST00000484641.2(PCID2)::ENST00000491548.1(PCID2)::ENST00000375477.1(PCID2)::ENST00000246505.5(PCID2)::ENST00000337344.4(PCID2)::ENST00000375479.2(PCID2)::ENST00000451881.1(CUL4A)::ENST00000326335.4(CUL4A)::ENST00000375440.4(CUL4A)::ENST00000488558.1(CUL4A)::ENST000004…	0.0::0::24.95048::24.95048::24.95048::24.95048::24.95048::24.95048::0::0::0::0::0::19.566416::19.566416::19.566416::0::0	0.2825::0.02::0.065::0.44::0.255;0.96::5.5325::3.985::0.4725::14.7075::3.2575::19.78::10.8525::1.4775::0.285::0.9725::0.0::3.03::0.0	.
chr13	113861085	113865756	wgEncodeBroadHistoneK562H3k4me3StdRawDataRep0.n1.q10.sorted.rmdup.non_black_broad_peak_8861	4.84503	.	Proximal_TD	ENST00000375459.1(PCID2)::ENST00000375441.3(CUL4A)::ENST00000475433.1(PCID2)::ENST00000480971.1(PCID2)::ENST00000375457.2(PCID2);ENST00000484641.2(PCID2)::ENST00000491548.1(PCID2)::ENST00000375477.1(PCID2)::ENST00000246505.5(PCID2)::ENST00000337344.4(PCID2)::ENST00000375479.2(PCID2)::ENST00000451881.1(CUL4A)::ENST00000326335.4(CUL4A)::ENST00000375440.4(CUL4A)::ENST00000488558.1(CUL4A)::ENST000004…	0.0::0::24.95048::24.95048::24.95048::24.95048::24.95048::24.95048::0::0::0::0::0::19.566416::19.566416::19.566416::0::0	0.2825::0.02::0.065::0.44::0.255;0.96::5.5325::3.985::0.4725::14.7075::3.2575::19.78::10.8525::1.4775::0.285::0.9725::0.0::3.03::0.0	1	0	0	1	0	.	.	.	.	.	.	0::0::0.0174076995864::0.0174076995864::0.0174076995864::0.0174076995864::0.0174076995864::0.0174076995864::0::0::0::0::0::0.0102995451208::0.0102995451208::0.0102995451208::0::0
chr13	113870640	113871183	wgEncodeBroadHistoneK562H3k4me3StdRawDataRep0.n1.q10.sorted.rmdup.non_black_broad_peak_8863	7.06904	.	Distal_TD	.	.	.	0	0	0	0	0	.	.	.	.	.	.	.
chr13	113873649	113875183	wgEncodeBroadHistoneK562H3k4me3StdRawDataRep0.n1.q10.sorted.rmdup.non_black_broad_peak_8864	6.95156	.	Distal_TD	.	.	.	0	0	0	0	0	.	.	.	.	.	.	.
chr13	113946263	113946783	wgEncodeBroadHistoneK562H3k4me3StdRawDataRep0.n1.q10.sorted.rmdup.non_black_broad_peak_8866	2.55616	.	Distal_TD	.	.	.	0	0	0	0	0	.	.	.	.	.	.	.
chr13	113950796	113953025	wgEncodeBroadHistoneK562H3k4me3StdRawDataRep0.n1.q10.sorted.rmdup.non_black_broad_peak_8867	5.39833	.	Proximal_TD	ENST00000332556.4(LAMP1)::ENST00000397181.3(LAMP1)	78.857451::0	16.665::0.89	0	0	0	0	0	.	.	.	.	.	.	0.0194728003103::0
chr13	114017304	114018432	wgEncodeBroadHistoneK562H3k4me3StdRawDataRep0.n1.q10.sorted.rmdup.non_black_broad_peak_8868	7.16295	.	Proximal_TD	ENST00000375430.4(GRTP1)::ENST00000375431.4(GRTP1)::ENST00000476439.1(GRTP1)	4.910436::4.665035::4.665035	0.0::1.63::2.2775	0	0	0	0	0	.	.	.	.	.	.	0::0::0
chr13	114047768	114048365	wgEncodeBroadHistoneK562H3k4me3StdRawDataRep0.n1.q10.sorted.rmdup.non_black_broad_peak_8869	9.1423	.	Distal_TD	.	.	.	0	0	0	0	0	.	.	.	.	.	.	.
chr13	114074875	114075078	wgEncodeBroadHistoneK562H3k4me3StdRawDataRep0.n1.q10.sorted.rmdup.non_black_broad_peak_8870	6.56887	.	Distal_TD	.	.	.	0	0	0	0	0	.	.	.	.	.	.	.
chr13	114102716	114104500	wgEncodeBroadHistoneK562H3k4me3StdRawDataRep0.n1.q10.sorted.rmdup.non_black_broad_peak_8871	4.58037	.	Proximal_TD	ENST00000356501.4(ADPRHL1)::ENST00000413169.2(ADPRHL1)	0.182265::0	0.045::0.27	0	0	0	0	0	.	.	.	.	.	.	0::0
chr13	114143607	114148394	wgEncodeBroadHistoneK562H3k4me3StdRawDataRep0.n1.q10.sorted.rmdup.non_black_broad_peak_8872	3.23867	.	Proximal_TD	ENST00000465710.1(DCUN1D2)::ENST00000439909.2(DCUN1D2);ENST00000332592.3(DCUN1D2);ENST00000375403.2(DCUN1D2)::ENST00000375399.2(DCUN1D2)::ENST00000496873.1(DCUN1D2)::ENST00000478244.1(DCUN1D2)::ENST00000434316.2(TMCO3)::ENST00000375391.1(TMCO3)::ENST00000474393.1(TMCO3)	0::1.445023::1.445023::1.149998::1.149998::9.992968::9.992968::0.242247	0.175::0.425;0.6075;2.5275::1.495::0.2275::0.1225::7.8975::2.03::5.4425	0	0	0	0	0	.	.	.	.	.	.	0::0::0::0::0::0::0::0
chr13	114238500	114238879	wgEncodeBroadHistoneK562H3k4me3StdRawDataRep0.n1.q10.sorted.rmdup.non_black_broad_peak_8874	3.91893	.	Proximal_TD	ENST00000538138.1(TFDP1)::ENST00000475254.1(TFDP1)::ENST00000464794.1(TFDP1)::ENST00000375370.5(TFDP1)::ENST00000465174.1(TFDP1)::ENST00000544902.1(TFDP1)::ENST00000408980.2(TFDP1)::ENST00000453989.1(TFDP1)	45.754503::45.754503::0::0::0::0::0::0	5.2125::0.0725::8.84::29.4375::0.2525::0.3025::0.62::0.11	0	0	0	0	0	.	.	.	.	.	.	0.0426590417447::0.0426590417447::0::0::0::0::0::0
chr13	114239724	114240407	wgEncodeBroadHistoneK562H3k4me3StdRawDataRep0.n1.q10.sorted.rmdup.non_black_broad_peak_8875	4.33813	.	Proximal_TD	ENST00000538138.1(TFDP1)::ENST00000475254.1(TFDP1)::ENST00000464794.1(TFDP1)::ENST00000375370.5(TFDP1)::ENST00000465174.1(TFDP1)::ENST00000544902.1(TFDP1)::ENST00000408980.2(TFDP1)::ENST00000453989.1(TFDP1)	45.754503::45.754503::0::0::0::0::0::0	5.2125::0.0725::8.84::29.4375::0.2525::0.3025::0.62::0.11	0	0	0	0	0	.	.	.	.	.	.	0.0426590417447::0.0426590417447::0::0::0::0::0::0
chr13	114427519	114428238	wgEncodeBroadHistoneK562H3k4me3StdRawDataRep0.n1.q10.sorted.rmdup.non_black_broad_peak_8876	4.06109	.	Proximal_TD	ENST00000545304.1(GRK1)	0	0	0	0	0	0	0	.	.	.	.	.	.	0
chr13	114429489	114429840	wgEncodeBroadHistoneK562H3k4me3StdRawDataRep0.n1.q10.sorted.rmdup.non_black_broad_peak_8877	5.47534	.	Proximal_TD	ENST00000545304.1(GRK1)	0	0	0	0	0	0	0	.	.	.	.	.	.	0
chr13	114461668	114462587	wgEncodeBroadHistoneK562H3k4me3StdRawDataRep0.n1.q10.sorted.rmdup.non_black_broad_peak_8879	5.19331	.	Proximal_TD	ENST00000375353.3(TMEM255B)	0	0	0	0	0	0	0	.	.	.	.	.	.	0
chr13	114518477	114519321	wgEncodeBroadHistoneK562H3k4me3StdRawDataRep0.n1.q10.sorted.rmdup.non_black_broad_peak_8880	6.95769	.	Proximal_TD	ENST00000458001.1(GAS6-AS1)	0	0.01	0	0	0	0	0	.	.	.	.	.	.	0
chr13	114565691	114567887	wgEncodeBroadHistoneK562H3k4me3StdRawDataRep0.n1.q10.sorted.rmdup.non_black_broad_peak_8882	3.87023	.	Proximal_TD	ENST00000476291.1(GAS6)::ENST00000327773.6(GAS6)::ENST00000357389.3(GAS6)::ENST00000608651.1(GAS6-AS2)	6.263873::5.001003::5.001003::0.0	0.0::0.8775::0.0::0.105	0	0	0	0	0	.	.	.	.	.	.	0::0::0::0
chr13	114769882	114770897	wgEncodeBroadHistoneK562H3k4me3StdRawDataRep0.n1.q10.sorted.rmdup.non_black_broad_peak_8884	6.03902	.	Distal_TD	.	.	.	1	0	0	0	1	.	.	.	ENST00000375312.3(CDC16);ENST00000360383.3(CDC16)::ENST00000356221.3(CDC16)::ENST00000375310.1(CDC16)::ENST00000252457.5(CDC16);ENST00000375308.1(CDC16)::ENST00000252458.6(CDC16)	17.019687::1.14154::1.14154::2.4488::1.30726	0.0;0.0::15.67::0.24::3.5125;1.8525::2.31	.
chr13	114784674	114785258	wgEncodeBroadHistoneK562H3k4me3StdRawDataRep0.n1.q10.sorted.rmdup.non_black_broad_peak_8885	9.11682	.	Distal_TD	.	.	.	0	0	0	0	0	.	.	.	.	.	.	.
chr13	114829567	114831427	wgEncodeBroadHistoneK562H3k4me3StdRawDataRep0.n1.q10.sorted.rmdup.non_black_broad_peak_8887	5.01707	.	Distal_TD	.	.	.	0	0	0	0	0	.	.	.	.	.	.	.
chr13	114894028	114898526	wgEncodeBroadHistoneK562H3k4me3StdRawDataRep0.n1.q10.sorted.rmdup.non_black_broad_peak_8889	4.32836	.	Proximal_TD	ENST00000542651.1(RASA3)::ENST00000334062.7(RASA3)	11.318428::0	0.1525::7.3475	0	0	0	0	0	.	.	.	.	.	.	0.0744036050264::0
chr13	115000534	115001927	wgEncodeBroadHistoneK562H3k4me3StdRawDataRep0.n1.q10.sorted.rmdup.non_black_broad_peak_8891	2.11973	.	Proximal_TD	ENST00000375312.3(CDC16);ENST00000360383.3(CDC16)::ENST00000356221.3(CDC16)::ENST00000375310.1(CDC16)::ENST00000252457.5(CDC16);ENST00000375308.1(CDC16)::ENST00000252458.6(CDC16)	17.019687::1.14154::1.14154::2.4488::1.30726	0.0;0.0::15.67::0.24::3.5125;1.8525::2.31	1	0	0	1	0	.	.	.	.	.	.	0.0326884067021::0::0::0::0
chr13	115044679	115048637	wgEncodeBroadHistoneK562H3k4me3StdRawDataRep0.n1.q10.sorted.rmdup.non_black_broad_peak_8892	4.54336	.	Proximal_TD	ENST00000375299.3(UPF3A)::ENST00000492270.1(UPF3A)::ENST00000351487.5(UPF3A)::ENST00000484246.1(UPF3A)::ENST00000480362.1(UPF3A)::ENST00000474056.1(UPF3A)::ENST00000493727.1(UPF3A)	11.569679::11.569679::11.626078::1.099908::0.056399::0::0	4.1625::0.6375::4.5175::0.145::1.8525::0.255::1.78	1	0	0	0	1	.	.	.	ENST00000361283.1(CHAMP1)	35.1009	5.3625	0.0177613884431::0.0177613884431::0.0177613884431::0::0::0::0
chr13	115078512	115081532	wgEncodeBroadHistoneK562H3k4me3StdRawDataRep0.n1.q10.sorted.rmdup.non_black_broad_peak_8893	4.6593	.	Proximal_TD	ENST00000361283.1(CHAMP1)	35.1009	5.3625	1	0	0	0	1	.	.	.	ENST00000375299.3(UPF3A)::ENST00000492270.1(UPF3A)::ENST00000351487.5(UPF3A)::ENST00000484246.1(UPF3A)::ENST00000480362.1(UPF3A)::ENST00000474056.1(UPF3A)::ENST00000493727.1(UPF3A)	11.569679::11.569679::11.626078::1.099908::0.056399::0::0	4.1625::0.6375::4.5175::0.145::1.8525::0.255::1.78	0.0146977
chr12	73233	75213	wgEncodeBroadHistoneK562H3k4me3StdRawDataRep0.n1.q10.sorted.rmdup.non_black_broad_peak_6615	2.51164	.	Proximal_TD	ENST00000400706.3(ABC7-42389800N19.1)	0	3.6625	0	0	0	0	0	.	.	.	.	.	.	0
chr12	165711	166209	wgEncodeBroadHistoneK562H3k4me3StdRawDataRep0.n1.q10.sorted.rmdup.non_black_broad_peak_6617	3.57597	.	Distal_TD	.	.	.	0	0	0	0	0	.	.	.	.	.	.	.
chr12	211382	213399	wgEncodeBroadHistoneK562H3k4me3StdRawDataRep0.n1.q10.sorted.rmdup.non_black_broad_peak_6620	1.73248	.	Distal_TD	.	.	.	0	0	0	0	0	.	.	.	.	.	.	.
chr12	495676	499527	wgEncodeBroadHistoneK562H3k4me3StdRawDataRep0.n1.q10.sorted.rmdup.non_black_broad_peak_6623	2.44027	.	Proximal_TD	ENST00000536014.1(KDM5A<CCG>)::ENST00000535014.1(KDM5A<CCG>)::ENST00000543507.1(KDM5A<CCG>)::ENST00000537453.1(CCDC77)::ENST00000544760.1(KDM5A<CCG>)::ENST00000540180.1(CCDC77)::ENST00000422000.1(CCDC77)::ENST00000535052.1(CCDC77)::ENST00000543504.1(CCDC77)::ENST00000540344.1(CCDC77)::ENST00000399788.2(KDM5A<CCG>);ENST00000382815.4(KDM5A<CCG>)	0::5.576925::5.576925::0::5.576925::1.842992::1.842992::1.842992::0.362428::0.362428::0	0.645::0.02::0.0::0.065::0.0::0.095::0.1725::0.0675::0.0::0.3725::8.015;2.77	0	0	0	0	0	.	.	.	.	.	.	0::0::0::0::0::0::0::0::0::0::0
chr12	509958	511923	wgEncodeBroadHistoneK562H3k4me3StdRawDataRep0.n1.q10.sorted.rmdup.non_black_broad_peak_6624	4.59764	.	Proximal_TD	ENST00000239830.4(CCDC77)::ENST00000412006.2(CCDC77)	0.788824::5.998387	4.54::6.6975	0	0	0	0	0	.	.	.	.	.	.	0::0
chr12	678912	680287	wgEncodeBroadHistoneK562H3k4me3StdRawDataRep0.n1.q10.sorted.rmdup.non_black_broad_peak_6627	10.99	.	Distal_TD	.	.	.	0	0	0	0	0	.	.	.	.	.	.	.
chr12	700464	701638	wgEncodeBroadHistoneK562H3k4me3StdRawDataRep0.n1.q10.sorted.rmdup.non_black_broad_peak_6629	9.54978	.	Proximal_TD	ENST00000538067.1(RP5-1154L15.1)	0	0	0	0	0	0	0	.	.	.	.	.	.	0
chr12	752177	755584	wgEncodeBroadHistoneK562H3k4me3StdRawDataRep0.n1.q10.sorted.rmdup.non_black_broad_peak_6630	4.71355	.	Proximal_TD	ENST00000543884.1(RP11-218M22.1)::ENST00000318291.4(RP11-218M22.1)::ENST00000433832.2(NINJ2)::ENST00000542920.1(NINJ2)::ENST00000537416.1(NINJ2)	0::0::3.141794::3.141794::0	0.0::0.72::0.1025::0.8::0.1225	0	0	0	0	0	.	.	.	.	.	.	0::0::0::0::0
chr12	772477	772852	wgEncodeBroadHistoneK562H3k4me3StdRawDataRep0.n1.q10.sorted.rmdup.non_black_broad_peak_6631	4.69075	.	Proximal_TD	ENST00000305108.4(NINJ2)	0	0.3425	0	0	0	0	0	.	.	.	.	.	.	0
chr12	858984	867424	wgEncodeBroadHistoneK562H3k4me3StdRawDataRep0.n1.q10.sorted.rmdup.non_black_broad_peak_6634	4.95913	.	Proximal_BD	ENST00000535572.1(WNK1)::ENST00000315939.6(WNK1);ENST00000537687.1(WNK1)::ENST00000447667.2(WNK1)::ENST00000530271.2(WNK1)	39.527852::0::0.238664::0	3.78::0.0;0.8725::0.1325::0.0275	0	0	0	0	0	.	.	.	.	.	.	0.0344527168526::0::0::0
chr12	1020273	1021283	wgEncodeBroadHistoneK562H3k4me3StdRawDataRep0.n1.q10.sorted.rmdup.non_black_broad_peak_6636	2.75718	.	Proximal_TD	ENST00000542297.1(RAD52)	0	1.9375	0	0	0	0	0	.	.	.	.	.	.	0
chr12	1057286	1058874	wgEncodeBroadHistoneK562H3k4me3StdRawDataRep0.n1.q10.sorted.rmdup.non_black_broad_peak_6637	2.99486	.	Proximal_TD	ENST00000397230.2(RAD52)::ENST00000542785.1(RAD52)::ENST00000468231.1(RAD52)::ENST00000545967.1(RAD52)::ENST00000544742.1(RAD52)::ENST00000461568.1(RAD52);ENST00000543912.1(RAD52)::ENST00000536177.1(RAD52)::ENST00000542584.1(RAD52);ENST00000539046.1(RAD52)::ENST00000541619.1(RAD52)::ENST00000358495.3(RAD52)	0::2.683785::3.366564::3.366564::3.366564::3.366564::3.366564::3.366564::3.366564::0.682779	0.8775::0.3425::0.0::0.0::0.31::0.0425;0.025::0.1575::0.1275;0.0::0.0775::1.835	0	0	0	0	0	.	.	.	.	.	.	0::0::0::0::0::0::0::0::0::0
chr12	1098669	1101639	wgEncodeBroadHistoneK562H3k4me3StdRawDataRep0.n1.q10.sorted.rmdup.non_black_broad_peak_6639	3.50369	.	Proximal_TD	ENST00000503602.2(RP11-359B12.2)::ENST00000430095.2(RAD52)::ENST00000545318.2(ERC1<CCG>)::ENST00000543290.1(RP11-359B12.2)::ENST00000545629.1(RP11-359B12.2)::ENST00000539259.1(RP11-359B12.2)::ENST00000543086.3(ERC1<CCG>)::ENST00000542302.2(ERC1<CCG>);ENST00000546231.2(ERC1<CCG>)::ENST00000347735.6(ERC1<CCG>);ENST00000397203.2(ERC1<CCG>)::ENST00000592048.1(ERC1<CCG>)::ENST00000440394.3(ERC1<CCG>):…	0::0::0::0::4.022317::0.695848::2.781313::2.781313::2.877767::0.143892::0.143892::0.143892::0.143892::0	0.6925::0.2325::0.13::0.14::0.4325::0.2225::0.4775::0.0;0.0725::0.0;0.3225::0.135::0.0::0.0425::0.4075::0.0	0	0	0	0	0	.	.	.	.	.	.	0::0::0::0::0::0::0::0::0::0::0::0::0::0
chr12	1314021	1314402	wgEncodeBroadHistoneK562H3k4me3StdRawDataRep0.n1.q10.sorted.rmdup.non_black_broad_peak_6640	2.13452	.	Proximal_TD	ENST00000544277.1(ERC1<CCG>)	0	0	0	0	0	0	0	.	.	.	.	.	.	0
chr12	1413225	1415557	wgEncodeBroadHistoneK562H3k4me3StdRawDataRep0.n1.q10.sorted.rmdup.non_black_broad_peak_6641	1.85894	.	Distal_TD	.	.	.	0	0	0	0	0	.	.	.	.	.	.	.
chr12	1434134	1434635	wgEncodeBroadHistoneK562H3k4me3StdRawDataRep0.n1.q10.sorted.rmdup.non_black_broad_peak_6643	1.66962	.	Distal_TD	.	.	.	0	0	0	0	0	.	.	.	.	.	.	.
chr12	1572485	1573683	wgEncodeBroadHistoneK562H3k4me3StdRawDataRep0.n1.q10.sorted.rmdup.non_black_broad_peak_6645	3.71926	.	Distal_TD	.	.	.	0	0	0	0	0	.	.	.	.	.	.	.
chr12	1601024	1601363	wgEncodeBroadHistoneK562H3k4me3StdRawDataRep0.n1.q10.sorted.rmdup.non_black_broad_peak_6646	5.87214	.	Distal_TD	.	.	.	0	0	0	0	0	.	.	.	.	.	.	.
chr12	1609249	1610189	wgEncodeBroadHistoneK562H3k4me3StdRawDataRep0.n1.q10.sorted.rmdup.non_black_broad_peak_6647	4.63825	.	Distal_TD	.	.	.	0	0	0	0	0	.	.	.	.	.	.	.
chr12	1639446	1640861	wgEncodeBroadHistoneK562H3k4me3StdRawDataRep0.n1.q10.sorted.rmdup.non_black_broad_peak_6649	3.6681	.	Proximal_TD	ENST00000539198.1(WNT5B)::ENST00000545811.1(WNT5B)	0::0	0.0::0.0775	0	0	0	0	0	.	.	.	.	.	.	0::0
chr12	1674602	1676518	wgEncodeBroadHistoneK562H3k4me3StdRawDataRep0.n1.q10.sorted.rmdup.non_black_broad_peak_6651	4.56918	.	Distal_TD	.	.	.	0	0	0	0	0	.	.	.	.	.	.	.
chr12	1685509	1686514	wgEncodeBroadHistoneK562H3k4me3StdRawDataRep0.n1.q10.sorted.rmdup.non_black_broad_peak_6652	7.40848	.	Proximal_TD	ENST00000537031.1(WNT5B)	0	0	0	0	0	0	0	.	.	.	.	.	.	0
chr12	1699705	1704930	wgEncodeBroadHistoneK562H3k4me3StdRawDataRep0.n1.q10.sorted.rmdup.non_black_broad_peak_6653	4.67906	.	Proximal_TD	ENST00000543278.1(FBXL14)::ENST00000339235.3(FBXL14)	0::0.151276	0.1025::1.56	0	0	0	0	0	.	.	.	.	.	.	0::0
chr12	1710623	1711388	wgEncodeBroadHistoneK562H3k4me3StdRawDataRep0.n1.q10.sorted.rmdup.non_black_broad_peak_6654	5.80549	.	Distal_TD	.	.	.	0	0	0	0	0	.	.	.	.	.	.	.
chr12	1714609	1715763	wgEncodeBroadHistoneK562H3k4me3StdRawDataRep0.n1.q10.sorted.rmdup.non_black_broad_peak_6655	5.25706	.	Distal_TD	.	.	.	0	0	0	0	0	.	.	.	.	.	.	.
chr12	1727779	1728193	wgEncodeBroadHistoneK562H3k4me3StdRawDataRep0.n1.q10.sorted.rmdup.non_black_broad_peak_6656	6.27339	.	Proximal_TD	ENST00000538854.1(WNT5B)::ENST00000310594.3(WNT5B)	0.0::0	0.255::3.455	0	0	0	0	0	.	.	.	.	.	.	0::0
chr12	1771177	1772784	wgEncodeBroadHistoneK562H3k4me3StdRawDataRep0.n1.q10.sorted.rmdup.non_black_broad_peak_6657	4.09551	.	Distal_TD	.	.	.	1	0	0	0	1	.	.	.	ENST00000537545.1(ADIPOR2)::ENST00000357103.4(ADIPOR2)::ENST00000540974.1(ADIPOR2)	0::31.932351::0	0.125::30.8375::0.6275	.
chr12	1798994	1802556	wgEncodeBroadHistoneK562H3k4me3StdRawDataRep0.n1.q10.sorted.rmdup.non_black_broad_peak_6660	3.82131	.	Proximal_TD	ENST00000537545.1(ADIPOR2)::ENST00000357103.4(ADIPOR2)::ENST00000540974.1(ADIPOR2)	0::31.932351::0	0.125::30.8375::0.6275	1	0	0	1	0	.	.	.	.	.	.	0::0.0229121467793::0
chr12	1822801	1823960	wgEncodeBroadHistoneK562H3k4me3StdRawDataRep0.n1.q10.sorted.rmdup.non_black_broad_peak_6661	2.00041	.	Distal_TD	.	.	.	0	0	0	0	0	.	.	.	.	.	.	.
chr12	2026678	2027071	wgEncodeBroadHistoneK562H3k4me3StdRawDataRep0.n1.q10.sorted.rmdup.non_black_broad_peak_6664	1.99271	.	Proximal_TD	ENST00000585708.1(CACNA2D4);ENST00000588077.1(CACNA2D4)::ENST00000544163.1(RP5-1096D14.3)::ENST00000586184.1(CACNA2D4)::ENST00000587995.1(CACNA2D4)::ENST00000585732.1(CACNA2D4)::ENST00000444595.2(CACNA2D4)::ENST00000382722.5(CACNA2D4)	0::0::0::0::0::0.047438::0	0.005;0.0::0.0::0.0::0.0::0.0::0.0::0.0	0	0	0	0	0	.	.	.	.	.	.	0::0::0::0::0::0::0
chr12	2112563	2113851	wgEncodeBroadHistoneK562H3k4me3StdRawDataRep0.n1.q10.sorted.rmdup.non_black_broad_peak_6665	3.70892	.	Proximal_TD	ENST00000537725.1(DCP1B)::ENST00000541700.1(DCP1B)::ENST00000543381.1(DCP1B);ENST00000397173.4(DCP1B)::ENST00000280665.6(DCP1B)::ENST00000354425.4(RP5-1096D14.6)	1.312945::1.312945::0::0::0.0	0.1225::0.02::0.01;0.01::1.4125::0.0	0	0	0	0	0	.	.	.	.	.	.	0::0::0::0::0
chr12	2143919	2144648	wgEncodeBroadHistoneK562H3k4me3StdRawDataRep0.n1.q10.sorted.rmdup.non_black_broad_peak_6666	4.42189	.	Distal_TD	.	.	.	0	0	0	0	0	.	.	.	.	.	.	.
chr12	2904165	2906217	wgEncodeBroadHistoneK562H3k4me3StdRawDataRep0.n1.q10.sorted.rmdup.non_black_broad_peak_6669	6.17151	.	Proximal_TD	ENST00000540428.1(CBX3P4)::ENST00000001008.4(FKBP4)::ENST00000543769.1(FKBP4)::ENST00000540260.1(FKBP4)::ENST00000538622.1(FKBP4)	0::71.812028::0.258591::0::0	0.0475::101.8925::0.0675::0.4425::1.1975	0	0	0	0	0	.	.	.	.	.	.	0::0.0324261812396::0::0::0
chr12	2920872	2922971	wgEncodeBroadHistoneK562H3k4me3StdRawDataRep0.n1.q10.sorted.rmdup.non_black_broad_peak_6670	4.56459	.	Proximal_TD	ENST00000552469.1(RP4-816N1.6)::ENST00000228799.2(ITFG2<OG>)::ENST00000537851.1(ITFG2<OG>);ENST00000419778.2(ITFG2<OG>)::ENST00000542548.1(ITFG2<OG>);ENST00000540929.1(ITFG2<OG>)::ENST00000547794.1(RP4-816N1.6)::ENST00000547834.1(RP4-816N1.6)	0::8.823624::8.823624::0::0::1.220697	0.0::4.5975::0.01;0.01::0.2475;0.2475::0.1825::0.5725	0	0	0	0	0	.	.	.	.	.	.	0::0::0::0::0::0
chr12	2985146	2987753	wgEncodeBroadHistoneK562H3k4me3StdRawDataRep0.n1.q10.sorted.rmdup.non_black_broad_peak_6671	6.60421	.	Proximal_TD	ENST00000537018.1(FOXM1)::ENST00000536063.1(RHNO1)::ENST00000359843.3(FOXM1)::ENST00000342628.2(FOXM1)::ENST00000361953.3(FOXM1)::ENST00000461997.2(RHNO1);ENST00000538636.1(RHNO1)::ENST00000464682.2(RHNO1)::ENST00000489288.2(RHNO1)::ENST00000540184.1(TULP3)::ENST00000535978.1(RHNO1);ENST00000538700.1(RHNO1);ENST00000366285.2(RHNO1)	0::0.0::0::0::2.637405::47.922377::47.922377::47.922377::47.922377::47.922377	0.075::0.045::4.97::0.92::2.125::0.5625;0.17::1.32::16.625::0.01::0.2075;0.33;0.0	1	0	0	0	1	.	.	.	ENST00000544943.1(TULP3)::ENST00000538354.1(TULP3);ENST00000545331.1(TULP3)::ENST00000448120.2(TULP3)::ENST00000397132.2(TULP3)	6.382595::6.382595::6.382595::6.382595	0.0::0.035;0.22::4.16::0.02	0::0::0::0::0::0.0204934743607::0.0204934743607::0.0204934743607::0.0204934743607::0.0204934743607
chr12	2999371	3000964	wgEncodeBroadHistoneK562H3k4me3StdRawDataRep0.n1.q10.sorted.rmdup.non_black_broad_peak_6672	3.30149	.	Proximal_TD	ENST00000544943.1(TULP3)::ENST00000538354.1(TULP3);ENST00000545331.1(TULP3)::ENST00000448120.2(TULP3)::ENST00000397132.2(TULP3)	6.382595::6.382595::6.382595::6.382595	0.0::0.035;0.22::4.16::0.02	1	0	0	0	1	.	.	.	ENST00000537018.1(FOXM1)::ENST00000536063.1(RHNO1)::ENST00000359843.3(FOXM1)::ENST00000342628.2(FOXM1)::ENST00000361953.3(FOXM1)::ENST00000461997.2(RHNO1);ENST00000538636.1(RHNO1)::ENST00000464682.2(RHNO1)::ENST00000489288.2(RHNO1)::ENST00000540184.1(TULP3)::ENST00000535978.1(RHNO1);ENST00000538700.1(RHNO1);ENST00000366285.2(RHNO1)	0::0.0::0::0::2.637405::47.922377::47.922377::47.922377::47.922377::47.922377	0.075::0.045::4.97::0.92::2.125::0.5625;0.17::1.32::16.625::0.01::0.2075;0.33;0.0	0::0::0::0
chr12	3053925	3054237	wgEncodeBroadHistoneK562H3k4me3StdRawDataRep0.n1.q10.sorted.rmdup.non_black_broad_peak_6673	1.99343	.	Distal_TD	.	.	.	0	0	0	0	0	.	.	.	.	.	.	.
chr12	3067433	3070612	wgEncodeBroadHistoneK562H3k4me3StdRawDataRep0.n1.q10.sorted.rmdup.non_black_broad_peak_6674	2.4897	.	Proximal_TD	ENST00000358409.2(TEAD4)::ENST00000540314.1(TEAD4)::ENST00000536826.1(TEAD4)::ENST00000359864.2(TEAD4)::ENST00000543035.1(TEAD4)::ENST00000397122.2(TEAD4)::ENST00000443986.2(TEAD4)	17.770108::8.687167::8.687167::8.687167::0.0::4.177141::0	0.6025::0.09::0.14::3.8525::0.08::4.82::0.0175	0	0	0	0	0	.	.	.	.	.	.	0::0::0::0::0::0::0
chr12	3108393	3109124	wgEncodeBroadHistoneK562H3k4me3StdRawDataRep0.n1.q10.sorted.rmdup.non_black_broad_peak_6676	2.74035	.	Distal_TD	.	.	.	0	0	0	0	0	.	.	.	.	.	.	.
chr12	3185901	3187386	wgEncodeBroadHistoneK562H3k4me3StdRawDataRep0.n1.q10.sorted.rmdup.non_black_broad_peak_6677	2.03949	.	Proximal_TD	ENST00000537971.1(TSPAN9)::ENST00000011898.5(TSPAN9);ENST00000444315.2(TSPAN9)	0.385711::0.385711	0.07::0.0525;0.04	0	0	0	0	0	.	.	.	.	.	.	0::0
chr12	3860585	3862934	wgEncodeBroadHistoneK562H3k4me3StdRawDataRep0.n1.q10.sorted.rmdup.non_black_broad_peak_6678	2.698	.	Proximal_TD	ENST00000252322.1(EFCAB4B)::ENST00000440314.2(EFCAB4B)::ENST00000535507.1(EFCAB4B);ENST00000444507.1(EFCAB4B)	1.75::1.75::0.804845	0.475::1.48::0.0;1.575	0	0	0	0	0	.	.	.	.	.	.	0::0::0
chr12	3981645	3982993	wgEncodeBroadHistoneK562H3k4me3StdRawDataRep0.n1.q10.sorted.rmdup.non_black_broad_peak_6679	2.54258	.	Proximal_TD	ENST00000537149.1(RP11-664D1.1)::ENST00000453942.2(PARP11)::ENST00000427057.2(PARP11)::ENST00000458162.2(PARP11)::ENST00000228820.4(PARP11)::ENST00000416739.1(PARP11)::ENST00000397096.2(PARP11);ENST00000447133.3(PARP11);ENST00000450737.2(PARP11)	0::0.35367::0.35367::0.35367::0.35367::0::0	0.0::0.065::0.26::0.095::0.1025::0.04::0.0475;0.0025;0.2175	0	0	0	0	0	.	.	.	.	.	.	0::0::0::0::0::0::0
chr12	4378004	4386063	wgEncodeBroadHistoneK562H3k4me3StdRawDataRep0.n1.q10.sorted.rmdup.non_black_broad_peak_6684	2.44771	.	Proximal_BD	ENST00000261254.3(CCND2<CCG>)::ENST00000537370.1(RP11-264F23.4)::ENST00000539135.1(RP11-264F23.3)	45.309274::0::0	37.51::0.0::0.175	0	0	0	0	0	.	.	.	.	.	.	0.16111200248::0::0
chr12	4429830	4430917	wgEncodeBroadHistoneK562H3k4me3StdRawDataRep0.n1.q10.sorted.rmdup.non_black_broad_peak_6685	3.29646	.	Proximal_TD	ENST00000179259.4(C12orf5)::ENST00000539671.1(C12orf5)::ENST00000493323.1(RP11-264F23.1)	0.506522::0::0	0.3675::0.0::0.0	0	0	0	0	0	.	.	.	.	.	.	0::0::0
chr12	4646822	4649751	wgEncodeBroadHistoneK562H3k4me3StdRawDataRep0.n1.q10.sorted.rmdup.non_black_broad_peak_6687	4.18886	.	Proximal_TD	ENST00000544697.1(C12orf4)::ENST00000261250.3(C12orf4)::ENST00000541014.1(C12orf4)::ENST00000545746.1(C12orf4);ENST00000542080.1(C12orf4)::ENST00000321524.7(RAD51AP1)::ENST00000536346.1(RAD51AP1)::ENST00000536886.1(RAD51AP1)::ENST00000398012.3(RAD51AP1);ENST00000543041.1(RAD51AP1);ENST00000544110.1(RAD51AP1)::ENST00000352618.4(RAD51AP1);ENST00000442992.2(RAD51AP1);ENST00000228843.9(RAD51AP1);ENST…	10.027376::10.027376::0::0::27.181506::27.181506::27.181506::0::0::0::0	0.095::6.0825::0.51::0.81;0.0::6.5475::9.4525::0.8825::0.0;0.0;2.9725::7.085;0.13;0.0;1.485::0.4775::5.5525	0	0	0	0	0	.	.	.	.	.	.	0.0577250603348::0.0577250603348::0::0::0.149277116327::0.149277116327::0.149277116327::0::0::0::0
chr12	4713886	4714739	wgEncodeBroadHistoneK562H3k4me3StdRawDataRep0.n1.q10.sorted.rmdup.non_black_broad_peak_6689	3.43632	.	Proximal_TD	ENST00000538921.1(RP11-234B24.5)::ENST00000545342.1(DYRK4)	0::0.298646	0.0::1.045	0	0	0	0	0	.	.	.	.	.	.	0::0
chr12	4757208	4759575	wgEncodeBroadHistoneK562H3k4me3StdRawDataRep0.n1.q10.sorted.rmdup.non_black_broad_peak_6690	3.36046	.	Proximal_TD	ENST00000544380.1(RP11-500M8.4)::ENST00000544636.1(AKAP3)::ENST00000545990.2(AKAP3);ENST00000541484.1(AKAP3)::ENST00000266544.5(NDUFA9<OG>)::ENST00000542369.1(NDUFA9<OG>)	0::0.384134::0::20.222361::20.222361	0.0::0.0975::0.0;0.0725::16.82::0.965	0	0	0	0	0	.	.	.	.	.	.	0::0::0::0.0206259380216::0.0206259380216
chr12	4872129	4873511	wgEncodeBroadHistoneK562H3k4me3StdRawDataRep0.n1.q10.sorted.rmdup.non_black_broad_peak_6691	2.34039	.	Distal_TD	.	.	.	0	0	0	0	0	.	.	.	.	.	.	.
chr12	5231493	5232161	wgEncodeBroadHistoneK562H3k4me3StdRawDataRep0.n1.q10.sorted.rmdup.non_black_broad_peak_6692	2.24879	.	Distal_TD	.	.	.	0	0	0	0	0	.	.	.	.	.	.	.
chr12	5399685	5400429	wgEncodeBroadHistoneK562H3k4me3StdRawDataRep0.n1.q10.sorted.rmdup.non_black_broad_peak_6695	2.75053	.	Proximal_TD	ENST00000537192.1(RP11-1038A11.3)	0	0.33	0	0	0	0	0	.	.	.	.	.	.	0
chr12	6444999	6447143	wgEncodeBroadHistoneK562H3k4me3StdRawDataRep0.n1.q10.sorted.rmdup.non_black_broad_peak_6703	3.27773	.	Proximal_TD	ENST00000543359.1(TNFRSF1A)::ENST00000537842.1(TNFRSF1A)::ENST00000437813.3(TNFRSF1A)	0::0::0	2.19::1.5375::1.005	2	0	0	0	2	.	.	.	ENST00000228918.4(LTBR)::ENST00000536876.1(LTBR)::ENST00000543190.1(LTBR)::ENST00000544454.1(LTBR)::ENST00000541102.1(LTBR)::ENST00000541005.1(LTBR)::ENST00000543542.1(LTBR)&&ENST00000338748.5(SCNN1A);ENST00000396966.2(SCNN1A)::ENST00000546296.1(LTBR)	2.004256::38.520849::0.0::0::0::0::0&&0::0	7.7375::0.0825::0.0::0.3575::1.9125::0.33::0.4325&&0.0;0.0::0.0	0::0::0
chr12	6449401	6451457	wgEncodeBroadHistoneK562H3k4me3StdRawDataRep0.n1.q10.sorted.rmdup.non_black_broad_peak_6704	5.54668	.	Proximal_TD	ENST00000366159.4(TNFRSF1A)::ENST00000539372.1(TNFRSF1A)::ENST00000538363.1(TNFRSF1A);ENST00000543995.1(TNFRSF1A);ENST00000543048.1(TNFRSF1A)::ENST00000540022.1(TNFRSF1A)::ENST00000535958.1(TNFRSF1A)::ENST00000536194.1(TNFRSF1A)::ENST00000440083.2(TNFRSF1A)::ENST00000162749.2(TNFRSF1A);ENST00000534885.1(TNFRSF1A)	0::11.029826::11.029826::21.03107::21.03107::21.03107::10.001244::9.140751	0.745::0.9325::1.0725;0.0;0.0::0.0075::0.735::0.0::0.8675::6.82;0.045	0	0	0	0	0	.	.	.	.	.	.	0::0::0::0::0::0::0::0
chr12	6472617	6473432	wgEncodeBroadHistoneK562H3k4me3StdRawDataRep0.n1.q10.sorted.rmdup.non_black_broad_peak_6705	7.03525	.	Proximal_TD	ENST00000541249.1(SCNN1A)::ENST00000542966.1(SCNN1A)::ENST00000540037.1(SCNN1A)	0::0::0	0.0::0.0::0.0025	0	0	0	0	0	.	.	.	.	.	.	0::0::0
chr12	6479971	6480644	wgEncodeBroadHistoneK562H3k4me3StdRawDataRep0.n1.q10.sorted.rmdup.non_black_broad_peak_6707	6.05139	.	Proximal_TD	ENST00000338748.5(SCNN1A);ENST00000396966.2(SCNN1A)::ENST00000546296.1(LTBR)	0::0	0.0;0.0::0.0	1	0	0	0	1	.	.	.	ENST00000543359.1(TNFRSF1A)::ENST00000537842.1(TNFRSF1A)::ENST00000437813.3(TNFRSF1A)	0::0::0	2.19::1.5375::1.005	0::0
chr12	6492806	6494713	wgEncodeBroadHistoneK562H3k4me3StdRawDataRep0.n1.q10.sorted.rmdup.non_black_broad_peak_6708	3.32623	.	Proximal_TD	ENST00000228918.4(LTBR)::ENST00000536876.1(LTBR)::ENST00000543190.1(LTBR)::ENST00000544454.1(LTBR)::ENST00000541102.1(LTBR)::ENST00000541005.1(LTBR)::ENST00000543542.1(LTBR)	2.004256::38.520849::0.0::0::0::0::0	7.7375::0.0825::0.0::0.3575::1.9125::0.33::0.4325	1	0	0	0	1	.	.	.	ENST00000543359.1(TNFRSF1A)::ENST00000537842.1(TNFRSF1A)::ENST00000437813.3(TNFRSF1A)	0::0::0	2.19::1.5375::1.005	0::0.0500991589927::0::0::0::0::0
chr12	6539382	6540284	wgEncodeBroadHistoneK562H3k4me3StdRawDataRep0.n1.q10.sorted.rmdup.non_black_broad_peak_6709	1.98636	.	Distal_TD	.	.	.	0	0	0	0	0	.	.	.	.	.	.	.
chr12	6560687	6561847	wgEncodeBroadHistoneK562H3k4me3StdRawDataRep0.n1.q10.sorted.rmdup.non_black_broad_peak_6710	2.4172	.	Proximal_TD	ENST00000399492.2(CD27-AS1)::ENST00000545339.1(CD27-AS1)::ENST00000539384.1(TAPBPL)::ENST00000544826.1(TAPBPL)::ENST00000544021.1(TAPBPL)::ENST00000266556.7(TAPBPL)::ENST00000545700.1(TAPBPL)::ENST00000543567.1(TAPBPL)	0.056399::0::0::0.287357::0.287357::0::0::0	0.025::0.0::0.0825::0.0825::0.0125::0.21::0.015::0.0	0	0	0	0	0	.	.	.	.	.	.	0::0::0::0::0::0::0::0
chr12	6579115	6580904	wgEncodeBroadHistoneK562H3k4me3StdRawDataRep0.n1.q10.sorted.rmdup.non_black_broad_peak_6711	2.68295	.	Proximal_TD	ENST00000544432.1(VAMP1<TSG>)::ENST00000535180.1(VAMP1<TSG>)::ENST00000400911.3(VAMP1<TSG>)::ENST00000396308.3(VAMP1<TSG>);ENST00000539047.1(VAMP1<TSG>)::ENST00000361716.3(VAMP1<TSG>)	0.112798::2.79318::2.79318::2.79318::0	0.0::0.0275::0.745::0.0;0.025::0.7825	1	0	0	0	1	.	.	.	ENST00000538814.1(MRPL51)::ENST00000540949.1(MRPL51)::ENST00000541399.1(NCAPD2)::ENST00000315579.5(NCAPD2)::ENST00000539714.1(NCAPD2)::ENST00000536538.1(NCAPD2)::ENST00000229238.3(MRPL51)::ENST00000543959.1(MRPL51)::ENST00000543164.1(MRPL51);ENST00000543703.1(MRPL51)::ENST00000537701.1(MRPL51)::ENST00000382457.4(NCAPD2)::ENST00000545962.1(NCAPD2);ENST00000539084.1(NCAPD2)	0::2.704972::8.480138::8.480138::8.480138::8.480138::0::0::10.342794::0::38.716082::38.716082	2.84::9.495::0.48::19.8625::0.855::0.0::61.785::34.47::19.0775;0.0::25.1825::0.0::5.27;5.27	0::0::0::0::0
chr12	6601413	6604591	wgEncodeBroadHistoneK562H3k4me3StdRawDataRep0.n1.q10.sorted.rmdup.non_black_broad_peak_6712	4.61038	.	Proximal_TD	ENST00000538814.1(MRPL51)::ENST00000540949.1(MRPL51)::ENST00000541399.1(NCAPD2)::ENST00000315579.5(NCAPD2)::ENST00000539714.1(NCAPD2)::ENST00000536538.1(NCAPD2)::ENST00000229238.3(MRPL51)::ENST00000543959.1(MRPL51)::ENST00000543164.1(MRPL51);ENST00000543703.1(MRPL51)::ENST00000537701.1(MRPL51)::ENST00000382457.4(NCAPD2)::ENST00000545962.1(NCAPD2);ENST00000539084.1(NCAPD2)	0::2.704972::8.480138::8.480138::8.480138::8.480138::0::0::10.342794::0::38.716082::38.716082	2.84::9.495::0.48::19.8625::0.855::0.0::61.785::34.47::19.0775;0.0::25.1825::0.0::5.27;5.27	2	0	1	0	1	ENST00000537921.1(RP5-940J5.3)::ENST00000229239.5(GAPDH)::ENST00000396856.1(GAPDH)::ENST00000396861.1(GAPDH)::ENST00000396859.1(GAPDH)::ENST00000396858.1(GAPDH)::ENST00000602946.1(RP5-940J5.9)	0::0::1654.103621::1654.103621::0::0.041955::0	0.0925::163.98::311.085::205.585::589.915::0.2675::0.2825	ENST00000544432.1(VAMP1<TSG>)::ENST00000535180.1(VAMP1<TSG>)::ENST00000400911.3(VAMP1<TSG>)::ENST00000396308.3(VAMP1<TSG>);ENST00000539047.1(VAMP1<TSG>)::ENST00000361716.3(VAMP1<TSG>)	0.112798::2.79318::2.79318::2.79318::0	0.0::0.0275::0.745::0.0;0.025::0.7825	0::0::0::0::0::0::0::0::0.0163046840863::0::0.0541222533212::0.0541222533212
chr12	6641388	6650003	wgEncodeBroadHistoneK562H3k4me3StdRawDataRep0.n1.q10.sorted.rmdup.non_black_broad_peak_6713	5.30061	.	Proximal_BD	ENST00000537921.1(RP5-940J5.3)::ENST00000229239.5(GAPDH)::ENST00000396856.1(GAPDH)::ENST00000396861.1(GAPDH)::ENST00000396859.1(GAPDH)::ENST00000396858.1(GAPDH)::ENST00000602946.1(RP5-940J5.9)	0::0::1654.103621::1654.103621::0::0.041955::0	0.0925::163.98::311.085::205.585::589.915::0.2675::0.2825	10	0	0	0	6	.	.	.	ENST00000603043.1(CDCA3)::ENST00000604599.1(CDCA3)::ENST00000544610.1(CDCA3)::ENST00000535871.1(CDCA3)::ENST00000540683.1(CDCA3)::ENST00000229265.6(CDCA3)::ENST00000535406.1(CDCA3)::ENST00000422785.3(CDCA3)::ENST00000545368.1(CDCA3)::ENST00000538862.2(CDCA3)::ENST00000229268.8(USP5)::ENST00000389231.5(USP5)::ENST00000542087.1(USP5)&&ENST00000535485.1(ZNF384<CCG>)::ENST00000396795.1(ZNF384<CCG>)::…	0::0::0::0::0::0::0::0::0::0::36.335295::36.335295::36.335295&&0::0::0::1.124566::1.486873::7.655396::0::0::0.414598::6.343885::6.343885::1.485296&&0::0::34.29762::34.29762::34.29762::34.29762::34.29762::34.29762::34.29762::34.29762::0::0::0::0&&0::0::0.669193::0.669193::22.575586::0::0::0::0.926175::0.926175::0.547524&&0::2.704972::8.480138::8.480138::8.480138::8.480138::0::0::10.342794::0::38.7…	1.165::1.1425::0.225::4.045::4.555::6.475::6.62::0.11::1.4025::0.59::8.34::15.5025::1.95&&0.075::2.52::0.21::0.6125::0.3925::0.0::0.0::0.0::1.485::0.96::0.3375::0.0;1.165&&0.615::4.82::0.0::0.195::1.6925::0.44::9.7525::0.0::0.3575::0.0::0.455::14.505::1.575::0.1525&&0.74::0.0225::3.7025::5.4125::32.31::0.5::0.0725::0.0::0.0::0.035;0.3775::0.3;0.0&&2.84::9.495::0.48::19.8625::0.855::0.0::61.785::3…	0::0::0.0309244676567::0.0309244676567::0::0::0
chr12	6676282	6678103	wgEncodeBroadHistoneK562H3k4me3StdRawDataRep0.n1.q10.sorted.rmdup.non_black_broad_peak_6715	5.59673	.	Proximal_TD	ENST00000542944.1(NOP2)::ENST00000537442.1(NOP2)::ENST00000538420.1(NOP2)::ENST00000382421.3(NOP2)::ENST00000542015.1(NOP2)::ENST00000545200.1(NOP2)::ENST00000399466.2(NOP2)::ENST00000536124.1(NOP2)::ENST00000540228.1(NOP2)::ENST00000542867.1(NOP2)::ENST00000545492.1(NOP2)::ENST00000322166.5(NOP2)::ENST00000545915.1(NOP2)::ENST00000541778.1(NOP2)	0::0::34.29762::34.29762::34.29762::34.29762::34.29762::34.29762::34.29762::34.29762::0::0::0::0	0.615::4.82::0.0::0.195::1.6925::0.44::9.7525::0.0::0.3575::0.0::0.455::14.505::1.575::0.1525	2	0	1	0	0	ENST00000537921.1(RP5-940J5.3)::ENST00000229239.5(GAPDH)::ENST00000396856.1(GAPDH)::ENST00000396861.1(GAPDH)::ENST00000396859.1(GAPDH)::ENST00000396858.1(GAPDH)::ENST00000602946.1(RP5-940J5.9)	0::0::1654.103621::1654.103621::0::0.041955::0	0.0925::163.98::311.085::205.585::589.915::0.2675::0.2825	.	.	.	0::0::0.0239053628616::0.0239053628616::0.0239053628616::0.0239053628616::0.0239053628616::0.0239053628616::0.0239053628616::0.0239053628616::0::0::0::0
chr12	6713026	6717577	wgEncodeBroadHistoneK562H3k4me3StdRawDataRep0.n1.q10.sorted.rmdup.non_black_broad_peak_6716	4.58699	.	Proximal_TD	ENST00000545584.1(CHD4<OG><CCG>)::ENST00000544484.1(CHD4<OG><CCG>)::ENST00000357008.2(CHD4<OG><CCG>);ENST00000309577.6(CHD4<OG><CCG>)::ENST00000544040.1(CHD4<OG><CCG>)::ENST00000545942.1(CHD4<OG><CCG>)	1.440081::116.630699::116.630699::21.759129::0	0.0225::0.0::49.065;5.2425::45.1675::0.07	4	0	1	0	2	ENST00000537921.1(RP5-940J5.3)::ENST00000229239.5(GAPDH)::ENST00000396856.1(GAPDH)::ENST00000396861.1(GAPDH)::ENST00000396859.1(GAPDH)::ENST00000396858.1(GAPDH)::ENST00000602946.1(RP5-940J5.9)	0::0::1654.103621::1654.103621::0::0.041955::0	0.0925::163.98::311.085::205.585::589.915::0.2675::0.2825	ENST00000535485.1(ZNF384<CCG>)::ENST00000396795.1(ZNF384<CCG>)::ENST00000540915.1(ZNF384<CCG>)::ENST00000542351.1(ZNF384<CCG>)::ENST00000538829.1(ZNF384<CCG>)::ENST00000361959.3(ZNF384<CCG>)::ENST00000436774.2(ZNF384<CCG>)::ENST00000544482.1(ZNF384<CCG>)::ENST00000319770.3(ZNF384<CCG>)::ENST00000355772.4(ZNF384<CCG>)::ENST00000417772.3(ZNF384<CCG>)::ENST00000396799.2(ZNF384<CCG>);ENST00000396801.…	0::0::0::1.124566::1.486873::7.655396::0::0::0.414598::6.343885::6.343885::1.485296&&3.998096::3.998096::4.229054::4.229054::4.229054::4.229054::4.229054::4.229054::4.229054::0	0.075::2.52::0.21::0.6125::0.3925::0.0::0.0::0.0::1.485::0.96::0.3375::0.0;1.165&&0.0::0.25::0.4725;0.1875;0.065::1.53::1.935::0.0925;0.18::2.18::1.1625::0.4125::0.0	0::0.0386735407542::0.0386735407542::0.0386735407542::0
chr12	6721274	6722797	wgEncodeBroadHistoneK562H3k4me3StdRawDataRep0.n1.q10.sorted.rmdup.non_black_broad_peak_6717	4.10917	.	Distal_TD	.	.	.	4	0	0	0	2	.	.	.	ENST00000535485.1(ZNF384<CCG>)::ENST00000396795.1(ZNF384<CCG>)::ENST00000540915.1(ZNF384<CCG>)::ENST00000542351.1(ZNF384<CCG>)::ENST00000538829.1(ZNF384<CCG>)::ENST00000361959.3(ZNF384<CCG>)::ENST00000436774.2(ZNF384<CCG>)::ENST00000544482.1(ZNF384<CCG>)::ENST00000319770.3(ZNF384<CCG>)::ENST00000355772.4(ZNF384<CCG>)::ENST00000417772.3(ZNF384<CCG>)::ENST00000396799.2(ZNF384<CCG>);ENST00000396801.…	0::0::0::1.124566::1.486873::7.655396::0::0::0.414598::6.343885::6.343885::1.485296&&3.998096::3.998096::4.229054::4.229054::4.229054::4.229054::4.229054::4.229054::4.229054::0	0.075::2.52::0.21::0.6125::0.3925::0.0::0.0::0.0::1.485::0.96::0.3375::0.0;1.165&&0.0::0.25::0.4725;0.1875;0.065::1.53::1.935::0.0925;0.18::2.18::1.1625::0.4125::0.0	.
chr12	6735482	6736975	wgEncodeBroadHistoneK562H3k4me3StdRawDataRep0.n1.q10.sorted.rmdup.non_black_broad_peak_6718	2.4469	.	Distal_TD	.	.	.	0	0	0	0	0	.	.	.	.	.	.	.
chr12	6744324	6745933	wgEncodeBroadHistoneK562H3k4me3StdRawDataRep0.n1.q10.sorted.rmdup.non_black_broad_peak_6719	4.06204	.	Proximal_TD	ENST00000540335.1(LPAR5)::ENST00000329858.4(LPAR5)::ENST00000540513.1(ACRBP)	9.670677::0::0	0.0125::0.3925::2.7625	1	0	0	0	1	.	.	.	ENST00000467678.1(ING4)::ENST00000493873.1(ING4)::ENST00000412586.2(ING4);ENST00000423703.2(ING4);ENST00000444704.2(ING4)::ENST00000469749.1(ING4)::ENST00000437149.2(ING4)::ENST00000488381.1(ING4);ENST00000479301.1(ING4)::ENST00000396807.4(ING4)::ENST00000446105.2(ING4)::ENST00000341550.4(ING4)::ENST00000589924.1(RP4-761J14.8)	3.998096::3.998096::4.229054::4.229054::4.229054::4.229054::4.229054::4.229054::4.229054::0	0.0::0.25::0.4725;0.1875;0.065::1.53::1.935::0.0925;0.18::2.18::1.1625::0.4125::0.0	0::0::0
chr12	6747263	6749033	wgEncodeBroadHistoneK562H3k4me3StdRawDataRep0.n1.q10.sorted.rmdup.non_black_broad_peak_6720	6.0754	.	Proximal_TD	ENST00000540335.1(LPAR5)::ENST00000329858.4(LPAR5)::ENST00000540513.1(ACRBP)	9.670677::0::0	0.0125::0.3925::2.7625	1	0	0	0	1	.	.	.	ENST00000467678.1(ING4)::ENST00000493873.1(ING4)::ENST00000412586.2(ING4);ENST00000423703.2(ING4);ENST00000444704.2(ING4)::ENST00000469749.1(ING4)::ENST00000437149.2(ING4)::ENST00000488381.1(ING4);ENST00000479301.1(ING4)::ENST00000396807.4(ING4)::ENST00000446105.2(ING4)::ENST00000341550.4(ING4)::ENST00000589924.1(RP4-761J14.8)	3.998096::3.998096::4.229054::4.229054::4.229054::4.229054::4.229054::4.229054::4.229054::0	0.0::0.25::0.4725;0.1875;0.065::1.53::1.935::0.0925;0.18::2.18::1.1625::0.4125::0.0	0::0::0
chr12	6771229	6772997	wgEncodeBroadHistoneK562H3k4me3StdRawDataRep0.n1.q10.sorted.rmdup.non_black_broad_peak_6722	4.42293	.	Proximal_TD	ENST00000467678.1(ING4)::ENST00000493873.1(ING4)::ENST00000412586.2(ING4);ENST00000423703.2(ING4);ENST00000444704.2(ING4)::ENST00000469749.1(ING4)::ENST00000437149.2(ING4)::ENST00000488381.1(ING4);ENST00000479301.1(ING4)::ENST00000396807.4(ING4)::ENST00000446105.2(ING4)::ENST00000341550.4(ING4)::ENST00000589924.1(RP4-761J14.8)	3.998096::3.998096::4.229054::4.229054::4.229054::4.229054::4.229054::4.229054::4.229054::0	0.0::0.25::0.4725;0.1875;0.065::1.53::1.935::0.0925;0.18::2.18::1.1625::0.4125::0.0	5	0	0	1	4	.	.	.	ENST00000535485.1(ZNF384<CCG>)::ENST00000396795.1(ZNF384<CCG>)::ENST00000540915.1(ZNF384<CCG>)::ENST00000542351.1(ZNF384<CCG>)::ENST00000538829.1(ZNF384<CCG>)::ENST00000361959.3(ZNF384<CCG>)::ENST00000436774.2(ZNF384<CCG>)::ENST00000544482.1(ZNF384<CCG>)::ENST00000319770.3(ZNF384<CCG>)::ENST00000355772.4(ZNF384<CCG>)::ENST00000417772.3(ZNF384<CCG>)::ENST00000396799.2(ZNF384<CCG>);ENST00000396801.…	0::0::0::1.124566::1.486873::7.655396::0::0::0.414598::6.343885::6.343885::1.485296&&1.440081::116.630699::116.630699::21.759129::0&&9.670677::0::0&&9.670677::0::0	0.075::2.52::0.21::0.6125::0.3925::0.0::0.0::0.0::1.485::0.96::0.3375::0.0;1.165&&0.0225::0.0::49.065;5.2425::45.1675::0.07&&0.0125::0.3925::2.7625&&0.0125::0.3925::2.7625	0::0::0::0::0::0::0::0::0::0
chr12	6795888	6799760	wgEncodeBroadHistoneK562H3k4me3StdRawDataRep0.n1.q10.sorted.rmdup.non_black_broad_peak_6723	2.97239	.	Proximal_TD	ENST00000535485.1(ZNF384<CCG>)::ENST00000396795.1(ZNF384<CCG>)::ENST00000540915.1(ZNF384<CCG>)::ENST00000542351.1(ZNF384<CCG>)::ENST00000538829.1(ZNF384<CCG>)::ENST00000361959.3(ZNF384<CCG>)::ENST00000436774.2(ZNF384<CCG>)::ENST00000544482.1(ZNF384<CCG>)::ENST00000319770.3(ZNF384<CCG>)::ENST00000355772.4(ZNF384<CCG>)::ENST00000417772.3(ZNF384<CCG>)::ENST00000396799.2(ZNF384<CCG>);ENST00000396801.…	0::0::0::1.124566::1.486873::7.655396::0::0::0.414598::6.343885::6.343885::1.485296	0.075::2.52::0.21::0.6125::0.3925::0.0::0.0::0.0::1.485::0.96::0.3375::0.0;1.165	6	0	1	1	3	ENST00000537921.1(RP5-940J5.3)::ENST00000229239.5(GAPDH)::ENST00000396856.1(GAPDH)::ENST00000396861.1(GAPDH)::ENST00000396859.1(GAPDH)::ENST00000396858.1(GAPDH)::ENST00000602946.1(RP5-940J5.9)	0::0::1654.103621::1654.103621::0::0.041955::0	0.0925::163.98::311.085::205.585::589.915::0.2675::0.2825	ENST00000467678.1(ING4)::ENST00000493873.1(ING4)::ENST00000412586.2(ING4);ENST00000423703.2(ING4);ENST00000444704.2(ING4)::ENST00000469749.1(ING4)::ENST00000437149.2(ING4)::ENST00000488381.1(ING4);ENST00000479301.1(ING4)::ENST00000396807.4(ING4)::ENST00000446105.2(ING4)::ENST00000341550.4(ING4)::ENST00000589924.1(RP4-761J14.8)&&ENST00000545584.1(CHD4<OG><CCG>)::ENST00000544484.1(CHD4<OG><CCG>)::E…	3.998096::3.998096::4.229054::4.229054::4.229054::4.229054::4.229054::4.229054::4.229054::0&&1.440081::116.630699::116.630699::21.759129::0&&0::0::3.67577::5.629036::2.505019::2.505019::2.505019::2.505019::2.505019::3.147097::3.147097::2.90295::0.642078::3.063164::3.063164::3.063164::3.063164::3.063164::3.063164::0	0.0::0.25::0.4725;0.1875;0.065::1.53::1.935::0.0925;0.18::2.18::1.1625::0.4125::0.0&&0.0225::0.0::49.065;5.2425::45.1675::0.07&&0.0::0.0175::0.555::0.0::0.8025::0.4475::0.0::0.7025::0.1625::0.0::0.1025::0.0::0.0325::2.2425::0.0::0.145::0.0::4.61::0.0;0.1825::1.0425	0::0::0::0::0::0::0::0::0::0::0::0
chr12	6832063	6834958	wgEncodeBroadHistoneK562H3k4me3StdRawDataRep0.n1.q10.sorted.rmdup.non_black_broad_peak_6726	4.52562	.	Proximal_TD	ENST00000602759.1(RP4-761J14.9)::ENST00000543155.1(COPS7A)::ENST00000455113.2(COPS7A)::ENST00000542150.1(COPS7A)::ENST00000229251.3(COPS7A)::ENST00000539735.1(COPS7A)::ENST00000543170.1(COPS7A)::ENST00000538410.1(COPS7A)::ENST00000540408.1(COPS7A)::ENST00000537022.1(COPS7A)::ENST00000543939.1(COPS7A)::ENST00000538375.1(COPS7A)::ENST00000544725.1(COPS7A)::ENST00000534947.1(COPS7A)::ENST00000536872…	0::0::3.67577::5.629036::2.505019::2.505019::2.505019::2.505019::2.505019::3.147097::3.147097::2.90295::0.642078::3.063164::3.063164::3.063164::3.063164::3.063164::3.063164::0	0.0::0.0175::0.555::0.0::0.8025::0.4475::0.0::0.7025::0.1625::0.0::0.1025::0.0::0.0325::2.2425::0.0::0.145::0.0::4.61::0.0;0.1825::1.0425	2	0	0	0	2	.	.	.	ENST00000535485.1(ZNF384<CCG>)::ENST00000396795.1(ZNF384<CCG>)::ENST00000540915.1(ZNF384<CCG>)::ENST00000542351.1(ZNF384<CCG>)::ENST00000538829.1(ZNF384<CCG>)::ENST00000361959.3(ZNF384<CCG>)::ENST00000436774.2(ZNF384<CCG>)::ENST00000544482.1(ZNF384<CCG>)::ENST00000319770.3(ZNF384<CCG>)::ENST00000355772.4(ZNF384<CCG>)::ENST00000417772.3(ZNF384<CCG>)::ENST00000396799.2(ZNF384<CCG>);ENST00000396801.…	0::0::0::1.124566::1.486873::7.655396::0::0::0.414598::6.343885::6.343885::1.485296&&0::201.060338::201.060338::201.060338::0::0::0	0.075::2.52::0.21::0.6125::0.3925::0.0::0.0::0.0::1.485::0.96::0.3375::0.0;1.165&&7.5825::0.6375::0.0::7.0675::38.3775::0.0::4.0675	0::0::0::0::0::0::0::0::0::0::0::0::0::0::0::0::0::0::0::0
chr12	6860924	6862803	wgEncodeBroadHistoneK562H3k4me3StdRawDataRep0.n1.q10.sorted.rmdup.non_black_broad_peak_6727	4.30911	.	Proximal_TD	ENST00000564181.1(MLF2)::ENST00000536207.1(MLF2)::ENST00000540710.1(MLF2)::ENST00000435120.1(MLF2);ENST00000542154.1(MLF2)::ENST00000537126.1(MLF2)::ENST00000203630.5(MLF2)	0::0::0::0::35.470355::0	0.0325::0.245::0.0::41.17;0.0::3.975::1.4525	4	0	0	0	3	.	.	.	ENST00000229270.4(TPI1)::ENST00000396705.5(TPI1)::ENST00000488464.2(TPI1)::ENST00000535434.1(TPI1)::ENST00000493987.1(TPI1)::ENST00000462761.1(TPI1)::ENST00000495834.1(TPI1)&&ENST00000523102.1(SPSB2<TSG>)::ENST00000519357.1(SPSB2<TSG>);ENST00000524270.1(SPSB2<TSG>)::ENST00000412023.1(RPL13P5)::ENST00000451612.1(RPL13P5)::ENST00000433346.1(LRRC23)::ENST00000274820.7(RPL13P5)::ENST00000421824.1(RPL…	0::38.646908::0.76606::0.808015::0.808015::0.041955::0&&2.148894::0::0::3.385287::4.396447::4.298416::4.298416::0&&0::1.435634::1.393679::0::0	4.835::413.42::0.0225::1.6775::0.5875::0.0::2.555&&0.0::1.025;1.735::0.5875::0.52::0.5425::0.035::2.635::0.0&&0.16::0.1025;0.2325::0.0::0.0::0.205	0::0::0::0::0.0312788140238::0
chr12	6873866	6878164	wgEncodeBroadHistoneK562H3k4me3StdRawDataRep0.n1.q10.sorted.rmdup.non_black_broad_peak_6728	2.28862	.	Proximal_TD	ENST00000540667.1(PTMS)::ENST00000389462.4(PTMS)::ENST00000540874.1(PTMS)::ENST00000309083.6(PTMS)::ENST00000540828.2(PTMS)::ENST00000539187.1(MLF2)::ENST00000538057.1(PTMS)	0::201.060338::201.060338::201.060338::0::0::0	7.5825::0.6375::0.0::7.0675::38.3775::0.0::4.0675	2	0	0	0	2	.	.	.	ENST00000542222.1(C12orf57)::ENST00000545581.1(C12orf57)::ENST00000544681.1(C12orf57)::ENST00000537087.1(C12orf57)::ENST00000229281.5(C12orf57)::ENST00000540506.2(C12orf57)::ENST00000607421.1(U47924.31)::ENST00000543115.1(PTPN6)::ENST00000542848.1(PTPN6)::ENST00000543120.1(PTPN6);ENST00000399448.1(PTPN6)::ENST00000447931.2(PTPN6);ENST00000534900.1(PTPN6)&&ENST00000602759.1(RP4-761J14.9)::ENST0000…	0::0::0.669193::0.669193::22.575586::0::0::0::0.926175::0.926175::0.547524&&0::0::3.67577::5.629036::2.505019::2.505019::2.505019::2.505019::2.505019::3.147097::3.147097::2.90295::0.642078::3.063164::3.063164::3.063164::3.063164::3.063164::3.063164::0	0.74::0.0225::3.7025::5.4125::32.31::0.5::0.0725::0.0::0.0::0.035;0.3775::0.3;0.0&&0.0::0.0175::0.555::0.0::0.8025::0.4475::0.0::0.7025::0.1625::0.0::0.1025::0.0::0.0325::2.2425::0.0::0.145::0.0::4.61::0.0;0.1825::1.0425	0::0.0472744211166::0.0472744211166::0.0472744211166::0::0::0
chr12	6887595	6888306	wgEncodeBroadHistoneK562H3k4me3StdRawDataRep0.n1.q10.sorted.rmdup.non_black_broad_peak_6729	2.75323	.	Distal_TD	.	.	.	0	0	0	0	0	.	.	.	.	.	.	.
chr12	6930290	6931352	wgEncodeBroadHistoneK562H3k4me3StdRawDataRep0.n1.q10.sorted.rmdup.non_black_broad_peak_6730	2.76292	.	Proximal_TD	ENST00000311268.3(GPR162)::ENST00000428545.2(GPR162)::ENST00000541431.1(GPR162)::ENST00000382315.3(GPR162)	0.105415::0::0.14737::0	0.0525::0.0275::0.0675::0.12	0	0	0	0	0	.	.	.	.	.	.	0::0::0::0
chr12	6937251	6939093	wgEncodeBroadHistoneK562H3k4me3StdRawDataRep0.n1.q10.sorted.rmdup.non_black_broad_peak_6731	4.65609	.	Proximal_TD	ENST00000542330.1(GPR162)::ENST00000251761.8(LEPREL2);ENST00000396725.2(LEPREL2)::ENST00000606935.1(LEPREL2)::ENST00000544813.1(LEPREL2)::ENST00000538102.1(LEPREL2)	0::1.435634::1.393679::0::0	0.16::0.1025;0.2325::0.0::0.0::0.205	3	0	0	0	2	.	.	.	ENST00000542222.1(C12orf57)::ENST00000545581.1(C12orf57)::ENST00000544681.1(C12orf57)::ENST00000537087.1(C12orf57)::ENST00000229281.5(C12orf57)::ENST00000540506.2(C12orf57)::ENST00000607421.1(U47924.31)::ENST00000543115.1(PTPN6)::ENST00000542848.1(PTPN6)::ENST00000543120.1(PTPN6);ENST00000399448.1(PTPN6)::ENST00000447931.2(PTPN6);ENST00000534900.1(PTPN6)&&ENST00000564181.1(MLF2)::ENST00000536207.…	0::0::0.669193::0.669193::22.575586::0::0::0::0.926175::0.926175::0.547524&&0::0::0::0::35.470355::0	0.74::0.0225::3.7025::5.4125::32.31::0.5::0.0725::0.0::0.0::0.035;0.3775::0.3;0.0&&0.0325::0.245::0.0::41.17;0.0::3.975::1.4525	0::0::0::0::0
chr12	6958930	6962687	wgEncodeBroadHistoneK562H3k4me3StdRawDataRep0.n1.q10.sorted.rmdup.non_black_broad_peak_6732	4.67082	.	Proximal_TD	ENST00000603043.1(CDCA3)::ENST00000604599.1(CDCA3)::ENST00000544610.1(CDCA3)::ENST00000535871.1(CDCA3)::ENST00000540683.1(CDCA3)::ENST00000229265.6(CDCA3)::ENST00000535406.1(CDCA3)::ENST00000422785.3(CDCA3)::ENST00000545368.1(CDCA3)::ENST00000538862.2(CDCA3)::ENST00000229268.8(USP5)::ENST00000389231.5(USP5)::ENST00000542087.1(USP5)	0::0::0::0::0::0::0::0::0::0::36.335295::36.335295::36.335295	1.165::1.1425::0.225::4.045::4.555::6.475::6.62::0.11::1.4025::0.59::8.34::15.5025::1.95	6	0	1	0	3	ENST00000537921.1(RP5-940J5.3)::ENST00000229239.5(GAPDH)::ENST00000396856.1(GAPDH)::ENST00000396861.1(GAPDH)::ENST00000396859.1(GAPDH)::ENST00000396858.1(GAPDH)::ENST00000602946.1(RP5-940J5.9)	0::0::1654.103621::1654.103621::0::0.041955::0	0.0925::163.98::311.085::205.585::589.915::0.2675::0.2825	ENST00000542222.1(C12orf57)::ENST00000545581.1(C12orf57)::ENST00000544681.1(C12orf57)::ENST00000537087.1(C12orf57)::ENST00000229281.5(C12orf57)::ENST00000540506.2(C12orf57)::ENST00000607421.1(U47924.31)::ENST00000543115.1(PTPN6)::ENST00000542848.1(PTPN6)::ENST00000543120.1(PTPN6);ENST00000399448.1(PTPN6)::ENST00000447931.2(PTPN6);ENST00000534900.1(PTPN6)&&ENST00000437851.1(SPSB2<TSG>)&&ENST000005…	0::0::0.669193::0.669193::22.575586::0::0::0::0.926175::0.926175::0.547524&&0&&0::0::0::0::0	0.74::0.0225::3.7025::5.4125::32.31::0.5::0.0725::0.0::0.0::0.035;0.3775::0.3;0.0&&0.0&&0.0::0.525::13.29::0.0375::0.0	0::0::0::0::0::0::0::0::0::0::0.0218972594735::0.0218972594735::0.0218972594735
chr12	6975918	6978702	wgEncodeBroadHistoneK562H3k4me3StdRawDataRep0.n1.q10.sorted.rmdup.non_black_broad_peak_6733	4.08198	.	Proximal_TD	ENST00000229270.4(TPI1)::ENST00000396705.5(TPI1)::ENST00000488464.2(TPI1)::ENST00000535434.1(TPI1)::ENST00000493987.1(TPI1)::ENST00000462761.1(TPI1)::ENST00000495834.1(TPI1)	0::38.646908::0.76606::0.808015::0.808015::0.041955::0	4.835::413.42::0.0225::1.6775::0.5875::0.0::2.555	9	0	0	1	8	.	.	.	ENST00000396684.2(ATN1)&&ENST00000539029.1(PTPN6)::ENST00000537533.1(PTPN6)::ENST00000607161.1(EMG1<TSG>)::ENST00000537269.1(U47924.27)::ENST00000606539.1(U47924.29)&&ENST00000437851.1(SPSB2<TSG>)&&ENST00000534977.1(ENO2)::ENST00000356654.4(ATN1)::ENST00000396684.2(ATN1)&&ENST00000542222.1(C12orf57)::ENST00000545581.1(C12orf57)::ENST00000544681.1(C12orf57)::ENST00000537087.1(C12orf57)::ENST000002…	0.355045&&0::0::0::0::0&&0&&0::0.0::0.355045&&0::0::0.669193::0.669193::22.575586::0::0::0::0.926175::0.926175::0.547524&&0::0::0::0::35.470355::0&&222.97171::222.97171::222.97171::222.97171::222.97171::214.391641::0::0::0.68721::0::33.509198::33.509198::33.509198::0::0&&0::1.485619::1.485619::1.485619::0.041955::0.041955::0.041955::0.0::0.0::0	0.765&&0.0::0.525::13.29::0.0375::0.0&&0.0&&0.0::0.405::0.765&&0.74::0.0225::3.7025::5.4125::32.31::0.5::0.0725::0.0::0.0::0.035;0.3775::0.3;0.0&&0.0325::0.245::0.0::41.17;0.0::3.975::1.4525&&0.365::0.2375::0.0::1.275::0.305::0.0::0.1275::1.01::12.25::121.1925::12.9875::1.0275::0.89::0.1475::7.105&&0.095::0.7::0.3325::0.1575::0.0425::0.06::0.0::0.0::0.1125::0.04	0::0.0485203980634::0::0::0::0::0
chr12	6980636	6983576	wgEncodeBroadHistoneK562H3k4me3StdRawDataRep0.n1.q10.sorted.rmdup.non_black_broad_peak_6734	6.43538	.	Proximal_TD	ENST00000523102.1(SPSB2<TSG>)::ENST00000519357.1(SPSB2<TSG>);ENST00000524270.1(SPSB2<TSG>)::ENST00000412023.1(RPL13P5)::ENST00000451612.1(RPL13P5)::ENST00000433346.1(LRRC23)::ENST00000274820.7(RPL13P5)::ENST00000421824.1(RPL13P5)::ENST00000449039.1(LRRC23)	2.148894::0::0::3.385287::4.396447::4.298416::4.298416::0	0.0::1.025;1.735::0.5875::0.52::0.5425::0.035::2.635::0.0	9	0	0	1	7	.	.	.	ENST00000396684.2(ATN1)&&ENST00000539029.1(PTPN6)::ENST00000537533.1(PTPN6)::ENST00000607161.1(EMG1<TSG>)::ENST00000537269.1(U47924.27)::ENST00000606539.1(U47924.29)&&ENST00000437851.1(SPSB2<TSG>)&&ENST00000534977.1(ENO2)::ENST00000356654.4(ATN1)::ENST00000396684.2(ATN1)&&ENST00000542222.1(C12orf57)::ENST00000545581.1(C12orf57)::ENST00000544681.1(C12orf57)::ENST00000537087.1(C12orf57)::ENST000002…	0.355045&&0::0::0::0::0&&0&&0::0.0::0.355045&&0::0::0.669193::0.669193::22.575586::0::0::0::0.926175::0.926175::0.547524&&0::0::0::0::35.470355::0&&222.97171::222.97171::222.97171::222.97171::222.97171::214.391641::0::0::0.68721::0::33.509198::33.509198::33.509198::0::0	0.765&&0.0::0.525::13.29::0.0375::0.0&&0.0&&0.0::0.405::0.765&&0.74::0.0225::3.7025::5.4125::32.31::0.5::0.0725::0.0::0.0::0.035;0.3775::0.3;0.0&&0.0325::0.245::0.0::41.17;0.0::3.975::1.4525&&0.365::0.2375::0.0::1.275::0.305::0.0::0.1275::1.01::12.25::121.1925::12.9875::1.0275::0.89::0.1475::7.105	0::0::0::0::0::0::0::0
chr12	6999445	7001158	wgEncodeBroadHistoneK562H3k4me3StdRawDataRep0.n1.q10.sorted.rmdup.non_black_broad_peak_6735	5.34258	.	Proximal_TD	ENST00000437851.1(SPSB2<TSG>)	0	0	4	0	0	0	4	.	.	.	ENST00000229270.4(TPI1)::ENST00000396705.5(TPI1)::ENST00000488464.2(TPI1)::ENST00000535434.1(TPI1)::ENST00000493987.1(TPI1)::ENST00000462761.1(TPI1)::ENST00000495834.1(TPI1)&&ENST00000603043.1(CDCA3)::ENST00000604599.1(CDCA3)::ENST00000544610.1(CDCA3)::ENST00000535871.1(CDCA3)::ENST00000540683.1(CDCA3)::ENST00000229265.6(CDCA3)::ENST00000535406.1(CDCA3)::ENST00000422785.3(CDCA3)::ENST00000545368.…	0::38.646908::0.76606::0.808015::0.808015::0.041955::0&&0::0::0::0::0::0::0::0::0::0::36.335295::36.335295::36.335295&&2.148894::0::0::3.385287::4.396447::4.298416::4.298416::0&&0::0::0.669193::0.669193::22.575586::0::0::0::0.926175::0.926175::0.547524	4.835::413.42::0.0225::1.6775::0.5875::0.0::2.555&&1.165::1.1425::0.225::4.045::4.555::6.475::6.62::0.11::1.4025::0.59::8.34::15.5025::1.95&&0.0::1.025;1.735::0.5875::0.52::0.5425::0.035::2.635::0.0&&0.74::0.0225::3.7025::5.4125::32.31::0.5::0.0725::0.0::0.0::0.035;0.3775::0.3;0.0	0
chr12	7013444	7014753	wgEncodeBroadHistoneK562H3k4me3StdRawDataRep0.n1.q10.sorted.rmdup.non_black_broad_peak_6737	4.90367	.	Proximal_TD	ENST00000007969.8(LRRC23)::ENST00000451681.1(LRRC23)::ENST00000428946.1(LRRC23)::ENST00000323702.5(LRRC23)::ENST00000457146.1(LRRC23)::ENST00000431207.1(LRRC23)::ENST00000443597.2(LRRC23)::ENST00000415834.1(LRRC23)::ENST00000436789.1(LRRC23)::ENST00000429740.1(LRRC23)	0::1.485619::1.485619::1.485619::0.041955::0.041955::0.041955::0.0::0.0::0	0.095::0.7::0.3325::0.1575::0.0425::0.06::0.0::0.0::0.1125::0.04	1	0	0	0	1	.	.	.	ENST00000229270.4(TPI1)::ENST00000396705.5(TPI1)::ENST00000488464.2(TPI1)::ENST00000535434.1(TPI1)::ENST00000493987.1(TPI1)::ENST00000462761.1(TPI1)::ENST00000495834.1(TPI1)	0::38.646908::0.76606::0.808015::0.808015::0.041955::0	4.835::413.42::0.0225::1.6775::0.5875::0.0::2.555	0::0::0::0::0::0::0::0::0::0
chr12	7023803	7025642	wgEncodeBroadHistoneK562H3k4me3StdRawDataRep0.n1.q10.sorted.rmdup.non_black_broad_peak_6738	4.42299	.	Proximal_TD	ENST00000472633.1(LRRC23)::ENST00000537688.1(ENO2)::ENST00000541477.1(ENO2)::ENST00000229277.1(ENO2)::ENST00000538763.1(ENO2);ENST00000544774.1(ENO2)::ENST00000545045.2(ENO2)::ENST00000535366.1(ENO2)	0::0::0::0::5.340287::4.23407::0	0.0::0.0::0.0::4.5925::0.015;0.0025::1.745::0.34	0	0	0	0	0	.	.	.	.	.	.	0::0::0::0::0::0::0
chr12	7033678	7034030	wgEncodeBroadHistoneK562H3k4me3StdRawDataRep0.n1.q10.sorted.rmdup.non_black_broad_peak_6739	1.83364	.	Proximal_TD	ENST00000534977.1(ENO2)::ENST00000356654.4(ATN1)::ENST00000396684.2(ATN1)	0::0.0::0.355045	0.0::0.405::0.765	2	0	0	0	2	.	.	.	ENST00000229270.4(TPI1)::ENST00000396705.5(TPI1)::ENST00000488464.2(TPI1)::ENST00000535434.1(TPI1)::ENST00000493987.1(TPI1)::ENST00000462761.1(TPI1)::ENST00000495834.1(TPI1)&&ENST00000523102.1(SPSB2<TSG>)::ENST00000519357.1(SPSB2<TSG>);ENST00000524270.1(SPSB2<TSG>)::ENST00000412023.1(RPL13P5)::ENST00000451612.1(RPL13P5)::ENST00000433346.1(LRRC23)::ENST00000274820.7(RPL13P5)::ENST00000421824.1(RPL…	0::38.646908::0.76606::0.808015::0.808015::0.041955::0&&2.148894::0::0::3.385287::4.396447::4.298416::4.298416::0	4.835::413.42::0.0225::1.6775::0.5875::0.0::2.555&&0.0::1.025;1.735::0.5875::0.52::0.5425::0.035::2.635::0.0	0::0::0
chr12	7036421	7040461	wgEncodeBroadHistoneK562H3k4me3StdRawDataRep0.n1.q10.sorted.rmdup.non_black_broad_peak_6740	4.02081	.	Proximal_TD	ENST00000396684.2(ATN1)	0.355045	0.765	4	0	0	0	3	.	.	.	ENST00000229270.4(TPI1)::ENST00000396705.5(TPI1)::ENST00000488464.2(TPI1)::ENST00000535434.1(TPI1)::ENST00000493987.1(TPI1)::ENST00000462761.1(TPI1)::ENST00000495834.1(TPI1)&&ENST00000523102.1(SPSB2<TSG>)::ENST00000519357.1(SPSB2<TSG>);ENST00000524270.1(SPSB2<TSG>)::ENST00000412023.1(RPL13P5)::ENST00000451612.1(RPL13P5)::ENST00000433346.1(LRRC23)::ENST00000274820.7(RPL13P5)::ENST00000421824.1(RPL…	0::38.646908::0.76606::0.808015::0.808015::0.041955::0&&2.148894::0::0::3.385287::4.396447::4.298416::4.298416::0&&18.381192::18.381192::18.528562	4.835::413.42::0.0225::1.6775::0.5875::0.0::2.555&&0.0::1.025;1.735::0.5875::0.52::0.5425::0.035::2.635::0.0&&0.0;0.0;0.02;0.12;0.1375::0.695::11.085	0
chr12	7046734	7047770	wgEncodeBroadHistoneK562H3k4me3StdRawDataRep0.n1.q10.sorted.rmdup.non_black_broad_peak_6741	4.46455	.	Distal_TD	.	.	.	2	0	0	0	2	.	.	.	ENST00000229270.4(TPI1)::ENST00000396705.5(TPI1)::ENST00000488464.2(TPI1)::ENST00000535434.1(TPI1)::ENST00000493987.1(TPI1)::ENST00000462761.1(TPI1)::ENST00000495834.1(TPI1)&&ENST00000523102.1(SPSB2<TSG>)::ENST00000519357.1(SPSB2<TSG>);ENST00000524270.1(SPSB2<TSG>)::ENST00000412023.1(RPL13P5)::ENST00000451612.1(RPL13P5)::ENST00000433346.1(LRRC23)::ENST00000274820.7(RPL13P5)::ENST00000421824.1(RPL…	0::38.646908::0.76606::0.808015::0.808015::0.041955::0&&2.148894::0::0::3.385287::4.396447::4.298416::4.298416::0	4.835::413.42::0.0225::1.6775::0.5875::0.0::2.555&&0.0::1.025;1.735::0.5875::0.52::0.5425::0.035::2.635::0.0	.
[truncated: 18,935 more rows]

## Sheet: MCF-7 H3k4me3 domains
#chrom	start	end	name	score	strand	type	spanned_genes	spanned_CAGE_exprs	spanned_RNASEQ_exprs	number_interactions	number_interacting_DBD	number_interacting_PBD	number_interacting_DTD	number_interacting_PTD	partner_PBD_genes	partner_PBD_CAGE_exprs	partner_PBD_RNASEQ_exprs	partner_PTD_genes	partner_PTD_CAGE_exprs	partner_PTD_RNASEQ_exprs	max_cage_score
chrX	70084	70351	h3k4me3_rep0_UW.n1.q10.sorted.rmdup.nonBlack_peak_29600	3.31754	.	Distal_TD	.	.	.	0	0	0	0	0	.	.	.	.	.	.	.
chrX	192514	194109	h3k4me3_rep0_UW.n1.q10.sorted.rmdup.nonBlack_peak_29601	8.56957	.	Proximal_TD	ENST00000399012.1(PLCXD1)::ENST00000484611.2(PLCXD1)::ENST00000430923.2(PLCXD1)	2.34385::2.34385::2.34385	1.135::0.465::0.265	0	0	0	0	0	.	.	.	.	.	.	0::0::0
chrX	199680	200629	h3k4me3_rep0_UW.n1.q10.sorted.rmdup.nonBlack_peak_29602	11.3248	.	Proximal_TD	ENST00000445062.1(PLCXD1)::ENST00000381657.2(PLCXD1)::ENST00000429181.1(PLCXD1)::ENST00000381663.3(PLCXD1)::ENST00000443019.1(PLCXD1)::ENST00000415337.1(PLCXD1)::ENST00000447472.1(PLCXD1)::ENST00000448477.1(PLCXD1)	0::0::0::0.0::0::0::0::0	0.0::0.0::0.0::0.725::0.0::0.0::0.23::0.345	0	0	0	0	0	.	.	.	.	.	.	0::0::0::0::0::0::0::0
[truncated: 25,806 more rows]

## Sheet: revision_k562_both.p_se_bd
#chrom	start	end	name	score
[truncated: 382 more rows]

## Sheet: revision_k562_both.p_se_o
#chrom	start	end	name	score
[truncated: 374 more rows]

## Sheet: revision_k562_both.p_bd_o
chr1	1240134	1245494	wgEncodeBroadHistoneK562H3k4me3StdRawDataRep0.n1.q10.sorted.rmdup.non_black_broad_peak_40,4_wgEncodeBroadHistoneK562H3k27acStdRawDataRep0.n1.q10.sorted.rmdup.non_black_narrow_peak_51_4k_stitched	6456.9
[truncated: 534 more rows]

[truncated: 13 more sheets: revision_k562_both.p_o_o, revision_k562_both.d_se_bd, revision_k562_both.d_se_o, revision_k562_both.d_bd_o, revision_k562_both.d_o_o, revision_mcf7_both.p_se_bd, revision_mcf7_both.p_se_o, revision_mcf7_both.p_bd_o, revision_mcf7_both.p_o_o, revision_mcf7_both.d_se_bd, revision_mcf7_both.d_se_o, revision_mcf7_both.d_bd_o, revision_mcf7_both.d_o_o]
