# Supplementary material for: Super-Enhancers and Broad H3K4me3 Domains Form Complex Gene Regulatory Circuits Involving Chromatin Interactions
Source: Sci Rep. 2017 May 19;7:2186. doi: 10.1038/s41598-017-02257-3 (PMC5438348; doi:10.1038/s41598-017-02257-3)
Supplement: Supplementary file 5 — Supplementary Table 4 [file 41598_2017_2257_MOESM5_ESM.xls]

## Sheet: k562
K562	Library Accession	Number of replicates	Lab	File format downloaded	File Accessions	Control used	Control File Accession
CTCF	ENCSR000EGM	2	Michael Snyder, Stanford	Fastq	ENCFF000YLW,ENCFF000YLY	ENCSR000EHI	ENCFF000YRB
Pol2	ENCSR388QZF	2	Michael Snyder, Stanford	FC Signal	ENCFF647MSS	ENCSR173USI
H3k4me1	ENCSR000AKS	2	Bradley Bernstein, Broad	Fastq	ENCFF000BXX,ENCFF000BYG	ENCLB695AJV	ENCFF000BWK
H3k4me2	ENCSR000AKT	2	Bradley Bernstein, Broad	FC Signal	ENCFF118MMT	ENCSR000AKY
H3k4me3	ENCSR000AKU	2	Bradley Bernstein, Broad	Fastq	ENCFF000BYJ,ENCFF000BYI	ENCLB695AJV	ENCFF000BWK
H3k27ac	ENCSR000AKP	2	Bradley Bernstein, Broad	Fastq	ENCFF000BXH,ENCFF000BXG	ENCLB695AJV	ENCFF000BWK
H3k36me3	ENCSR000AKR	2	Bradley Bernstein, Broad	FC Signal	ENCFF678IWR	ENCSR000AKY
H3k9me3	ENCSR000APE	2	Bradley Bernstein, Broad	FC Signal	ENCFF834YLI	ENCSR000AKY
H3k27me3	ENCSR000AKQ	2	Bradley Bernstein, Broad	Fastq	ENCFF000BXP,ENCFF000BXN	ENCLB695AJV	ENCFF000BWK
H3k9ac	ENCSR000AKV	2	Bradley Bernstein, Broad	FC Signal	ENCFF602QRW	ENCSR000AKY
H2Az	ENCSR000APC	2	Bradley Bernstein, Broad	FC Signal	ENCFF191EXE	ENCSR000AKY
H3k20me1	ENCSR000AKX	2	Bradley Bernstein, Broad	FC Signal	ENCFF143CUR	ENCSR000AKY
Myc	ENCSR000EGJ	2	Michael Snyder, Stanford	Fastq	ENCFF000YKO,ENCFF000YKR	ENCSR000EHI	ENCFF000YRB
Gata2	ENCSR000BKM	2	Richard Myers, HAIB	Fastq	ENCFF000QBD,ENCFF000QBC	ENCSR000BLJ	ENCFF000QEX,ENCFF000QEZ
STAT5A	ENCSR000BRR	2	Richard Myers, HAIB	Fastq	ENCFF000QIB,ENCFF000QID	ENCSR000BLJ	ENCFF000QEX,ENCFF000QEZ

## Sheet: mcf7
Mcf-7	Library Accession	Number of replicates	Lab	File format downloaded	File Accessions	Control used	Control File Accession
CTCF	ENCSR000AHD	2	Richard Myers, HAIB	FC Signal	ENCFF812KNI	ENCSR000AHE
Pol2	ENCSR000DMT	2	Vishwanath Iyer, UTA	Fastq	ENCFF000SBI,ENCFF000SBK	ENCSR000DMW	ENCFF000SAZ
H3k4me1	ENCSR493NBY	2	Bradley Bernstein, Broad	FC Signal	ENCFF099HRD	ENCSR768LHG
H3k4me2	ENCSR875KOJ	2	Bradley Bernstein, Broad	FC Signal	ENCFF998NCA	ENCSR768LHG
H3k4me3	ENCSR000DWJ	2	John Stamatoyannopoulos, UW	Fastq	ENCFF001FYK,ENCFF001FYE	ENCSR000DWI
H3k27ac	ENCSR000EWR	2	Peggy Farnham, USC	Fastq	ENCFF000VHD,ENCFF000VHC	ENCSR000EWW
H3k36me3	ENCSR000EWO	2	Peggy Farnham, USC	Fastq	ENCFF000VGE,ENCFF000VGG,ENCFF000VGI	ENCSR000EWW	ENCFF000VHL,ENCFF000VHM
H3k9me3	ENCSR000EWQ	2	Peggy Farnham, USC	FC Signal	ENCFF911CBX	ENCSR000EWW
H3k27me3	ENCSR000EWP	2	Peggy Farnham, USC	FC Signal	ENCFF642GZA	ENCSR000EWW
H2Az	ENCSR057MWG	2	Bradley Bernstein, Broad	FC Signal	ENCFF103BLN	ENCSR768LHG
Esrra	ENCSR954WVZ	2	Michael Snyder, Stanford	FC Signal	ENCFF926PVX	ENCSR594UCI,ENCSR217LRF
Gata3	ENCSR423RTK	2	Michael Snyder, Stanford	FC Signal	ENCFF145WHY	ENCSR882IYK
JUN	ENCSR176EXN	2	Michael Snyder, Stanford	FC Signal	ENCFF884CSA	ENCSR594UCI,ENCSR217LRF
FoxA1	GSE72252 (GSM1858624,GSM1858625)	2	LRBGE	SRA	SRR2176975,SRR2176976	GSM1858630	SRR2176981
CHD1	ENCSR360JOC	2	Michael Snyder, Stanford	FC Signal	ENCFF300AJD	ENCSR594UCI,ENCSR217LRF
